# Supplementary material for: The acetyltransferase SCO0988 controls positively specialized metabolism and morphological differentiation in the model strains Streptomyces coelicolor and Streptomyces lividans
Source: Front Microbiol. 2024 Jul 24;15:1366336. doi: 10.3389/fmicb.2024.1366336 (PMC11303876; doi:10.3389/fmicb.2024.1366336)
Supplement: Supplementary file 2 [file Table_2.XLSX]

## Sheet: total 1399 peptides
Protein	Protein Name	Gene Name	Mol weight [kDa]	Sequence length	Proteins	Positions within proteins	Fasta headers	Leading proteins	Positions within Leading proteins	Position	Amino acid	Sequence window	Score	Score for localization	Acetyl (K) Probabilities	Acetyl (K) Score diffs	Position in peptide	Charge	Mass error [ppm]	Intensity E-1 (SL / pWHM3-ermE-sco0988 (24 h))	Intensity E-2 (SL / pWHM3-ermE-sco0988 (36 h))	Intensity C-1 (SL / pWHM3-ermE (24 h))	Intensity C-2 (SL / pWHM3-ermE (36 h))
A0A076LQU2	Uncharacterized protein		66.766	620	A0A076LQU2	545	A0A076LQU2_STRLI Uncharacterized protein OS=Streptomyces lividans TK24 OX=457428 GN=SLIV_00165 PE=4 SV=1	A0A076LQU2	545	545	K	APKQTATGTVPAGGGKITFDIDKGDPHNPTG	25.186	25.186	QTATGTVPAGGGK(1)ITFDIDK	QTATGTVPAGGGK(25.19)ITFDIDK(-25.19)	13	3	-0.164	70554000			19614000
A0A076LTE4	Glucose-6-phosphate isomerase	SSPG_05604	60.322	550	A0A076LTE4	6	A0A076LTE4_STRLI Glucose-6-phosphate isomerase OS=Streptomyces lividans TK24 OX=457428 GN=pgi1 PE=3 SV=1	A0A076LTE4	6	6	K	__________MSDTPKLNQRPEWTALADHAK	68.952	32.428	SDTPK(1)LNQRPEWTALADHAK	SDTPK(32.43)LNQRPEWTALADHAK(-32.43)	5	4	-0.39445	4693800		12105000
A0A076LTJ8	Uncharacterized protein		32.791	300	A0A076LTJ8	77	A0A076LTJ8_STRLI Uncharacterized protein OS=Streptomyces lividans TK24 OX=457428 GN=SLIV_05395 PE=4 SV=1	A0A076LTJ8	77	77	K	KDNYEVDQRAAEQFMKSAPEVREGVLANRHF	122.51	112.15	AAEQFMK(1)SAPEVR	AAEQFMK(112.15)SAPEVR	7	2	-0.15989	13174000		14317000
A0A076LU16	Alpha-1,4-glucan:maltose-1-phosphate maltosyltransferase		74.172	670	A0A076LU16;A0A076M2N3	529;538	A0A076LU16_STRLI Alpha-1,4-glucan:maltose-1-phosphate maltosyltransferase OS=Streptomyces lividans TK24 OX=457428 GN=glgE2 PE=3 SV=1;A0A076M2N3_STRLI Alpha-1,4-glucan:maltose-1-phosphate maltosyltransferase OS=Streptomyces lividans TK24 OX=457428 GN=glgE1	A0A076LU16	529	529	K	REGSEEYLDSEKYQLKPRDWTRAAREGTTIA	81.428	81.428	EGSEEYLDSEK(0.005)YQLK(0.995)PR	EGSEEYLDSEK(-23.27)YQLK(23.27)PR	15	3	-0.50708
A0A076LUW7	Ribonuclease	SSPG_01601	41.373	384	A0A076LUW7	162	A0A076LUW7_STRLI Ribonuclease OS=Streptomyces lividans TK24 OX=457428 GN=SLIV_08005 PE=4 SV=1	A0A076LUW7	162	162	K	ALDVELLVDLRDALEKELDRQGKLEWARQEF	76.221	76.221	DALEK(1)ELDR	DALEK(76.22)ELDR	5	2	0.85952
A0A076LV62	TYR_PHOSPHATASE_2 domain-containing protein		29.036	265	A0A076LV62	72	A0A076LV62_STRLI TYR_PHOSPHATASE_2 domain-containing protein OS=Streptomyces lividans TK24 OX=457428 GN=SLIV_04655 PE=4 SV=1	A0A076LV62	72	72	K	LGLHTIFDFRNAADQKLEGPDVDLPGVRNVN	198.29	29.603	NAADQK(1)LEGPDVDLPGVR	NAADQK(29.6)LEGPDVDLPGVR	6	3	0.3842	15221000		12680000
A0A076LVD8	Trk system potassium uptake protein		23.56	218	A0A076LVD8	203	A0A076LVD8_STRLI Trk system potassium uptake protein OS=Streptomyces lividans TK24 OX=457428 GN=trkA1 PE=4 SV=1	A0A076LVD8	203	203	K	EGDLVHVMMRTDEVHKVEAAFAKGPEEEGGH	124.86	124.86	TDEVHK(1)VEAAFAKGPEEEGGH	TDEVHK(79.62)VEAAFAK(-79.62)GPEEEGGH	6	3	-1.0717	8768000		9112600
A0A076LVU9	Translation initiation factor IF-2	SSPG_02029	66.114	613	A0A076LVU9	230	A0A076LVU9_STRLI Translation initiation factor IF-2 OS=Streptomyces lividans TK24 OX=457428 GN=infB PE=3 SV=1	A0A076LVU9	230	230	K	VVAVNKIDVEGADPTKVRGQLTEYGLVAEEY	116.77	65.5	IDVEGADPTK(1)VR	IDVEGADPTK(65.5)VR	10	2	-1.5283	24240000	6872800	9178100	7795900
A0A076LVU9	Translation initiation factor IF-2	SSPG_02029	66.114	613	A0A076LVU9	220	A0A076LVU9_STRLI Translation initiation factor IF-2 OS=Streptomyces lividans TK24 OX=457428 GN=infB PE=3 SV=1	A0A076LVU9	220	220	K	NHAKAAEVPIVVAVNKIDVEGADPTKVRGQL	79.935	79.935	AAEVPIVVAVNK(1)IDVEGADPTKVR	AAEVPIVVAVNK(42.56)IDVEGADPTK(-42.56)VR	12	3	-0.86183			30082000
A0A076LVX4	Putative zinc metalloprotease		46.745	434	A0A076LVX4	114	A0A076LVX4_STRLI Putative zinc metalloprotease OS=Streptomyces lividans TK24 OX=457428 GN=SLIV_10150 PE=4 SV=1	A0A076LVX4	114	114	K	DARSAAFEELQPGDEKRLFYTRKPWKRVIVM	148.28	79.82	SAAFEELQPGDEK(1)R	SAAFEELQPGDEK(79.82)R	13	2	-1.8442			7291300
A0A076LW06	Transcriptional regulator	SSPG_07534	34.967	322	A0A076LW06	320	A0A076LW06_STRLI Transcriptional regulator OS=Streptomyces lividans TK24 OX=457428 GN=SLIV_06055 PE=4 SV=1	A0A076LW06	320	320	K	DAPLHEVMRTIEQALKER_____________	118.18	118.18	TIEQALK(1)ER	TIEQALK(118.18)ER	7	2	1.2333	11412000	3609700	11916000
A0A076LWE9	Type I polyketide synthase	SSPG_01358	229.84	2152	A0A076LWE9	6	A0A076LWE9_STRLI Type I polyketide synthase OS=Streptomyces lividans TK24 OX=457428 GN=SLIV_06780 PE=4 SV=1	A0A076LWE9	6	6	K	__________MSNEQKMVEYLKWVTTDLQKA	77.358	77.358	SNEQK(1)MVEYLK	SNEQK(77.36)MVEYLK(-77.36)	5	2	-0.22237
A0A076LWP7	ABC transporter ATP-binding subunit	SSPG_05752	44.002	423	A0A076LWP7	237	A0A076LWP7_STRLI ABC transporter ATP-binding subunit OS=Streptomyces lividans TK24 OX=457428 GN=SLIV_11530 PE=4 SV=1	A0A076LWP7	237	237	K	FARVRTPDTEPQLREKLTSALTEAGGHVLPE	76.889	76.889	EK(1)LTSALTEAGGHVLPEQDGALR	EK(76.89)LTSALTEAGGHVLPEQDGALR	2	3	-0.28017	4813700		5279000
A0A076LWQ0	Endonuclease NucS		24.601	223	A0A076LWQ0	153	A0A076LWQ0_STRLI Endonuclease NucS OS=Streptomyces lividans TK24 OX=457428 GN=nucS PE=3 SV=1	A0A076LWQ0	153	153	K	ILCRDAQGGTVAVEIKRRGEIDGVEQLTRYL	54.65	54.65	DAQGGTVAVEIK(1)R	DAQGGTVAVEIK(54.65)R	12	2	1.5986
A0A076LWQ0	Endonuclease NucS		24.601	223	A0A076LWQ0	72	A0A076LWQ0_STRLI Endonuclease NucS OS=Streptomyces lividans TK24 OX=457428 GN=nucS PE=3 SV=1	A0A076LWQ0	72	72	K	KEGTGEEEGVWTVVNKAGEKLIITMEEILHD	157.2	45.79	EGTGEEEGVWTVVNK(1)AGEK	EGTGEEEGVWTVVNK(45.79)AGEK(-45.79)	15	2	1.2572	19382000	3991100	18154000	5368100
A0A076LWQ0	Endonuclease NucS		24.601	223	A0A076LWQ0	219	A0A076LWQ0_STRLI Endonuclease NucS OS=Streptomyces lividans TK24 OX=457428 GN=nucS PE=3 SV=1	A0A076LWQ0	219	219	K	CQVLDYDALRGIEDDKLRLF___________	104.21	104.21	GIEDDK(1)LR	GIEDDK(104.21)LR	6	2	0.36352	38371000	20566000	38503000	15849000
A0A076LWS8	Transcription termination factor Rho	SSPG_02351	76.547	707	A0A076LWS8;P52157	418;418	A0A076LWS8_STRLI Transcription termination factor Rho OS=Streptomyces lividans TK24 OX=457428 GN=rho2 PE=3 SV=1;RHO_STRLI Transcription termination factor Rho OS=Streptomyces lividans OX=1916 GN=rho PE=1 SV=1	A0A076LWS8	418	418	K	NGMAPEHGRGRPEFNKLTPLYPQDRLRLETD	87.088	87.088	GRPEFNK(1)LTPLYPQDR	GRPEFNK(87.09)LTPLYPQDR	7	3	0.36217	42471000	1328300	78573000	4954200
A0A076LWS8	Transcription termination factor Rho	SSPG_02351	76.547	707	A0A076LWS8	134	A0A076LWS8_STRLI Transcription termination factor Rho OS=Streptomyces lividans TK24 OX=457428 GN=rho2 PE=3 SV=1	A0A076LWS8	134	134	K	KAGKADKKADKAAADKAAAQQQIEIPGQPSP	57.484	57.484	AAADK(1)AAAQQQIEIPGQPSPK	AAADK(57.48)AAAQQQIEIPGQPSPK(-57.48)	5	3	1.218	7706400		6154400
A0A076LWS8	Transcription termination factor Rho	SSPG_02351	76.547	707	A0A076LWS8;P52157	116;116	A0A076LWS8_STRLI Transcription termination factor Rho OS=Streptomyces lividans TK24 OX=457428 GN=rho2 PE=3 SV=1;RHO_STRLI Transcription termination factor Rho OS=Streptomyces lividans OX=1916 GN=rho PE=1 SV=1	A0A076LWS8	116	116	K	RSTSRTRTGDEAPAEKAEKAGKADKKADKAA	167.12	35.757	TRTGDEAPAEK(1)AEK	TRTGDEAPAEK(35.76)AEK(-35.76)	11	3	0.27774	148410000	29192000	113910000	31547000
A0A076LWS8	Transcription termination factor Rho	SSPG_02351	76.547	707	A0A076LWS8;P52157	119;119	A0A076LWS8_STRLI Transcription termination factor Rho OS=Streptomyces lividans TK24 OX=457428 GN=rho2 PE=3 SV=1;RHO_STRLI Transcription termination factor Rho OS=Streptomyces lividans OX=1916 GN=rho PE=1 SV=1	A0A076LWS8	119	119	K	SRTRTGDEAPAEKAEKAGKADKKADKAAADK	178.22	178.22	TGDEAPAEKAEK(1)AGK	TGDEAPAEK(-37.31)AEK(37.31)AGK(-178.22)	12	2	-0.13456	112930000	10304000	75228000	12325000
A0A076LWZ7	DUF4097 domain-containing protein		33.847	326	A0A076LWZ7	324	A0A076LWZ7_STRLI DUF4097 domain-containing protein OS=Streptomyces lividans TK24 OX=457428 GN=SLIV_12035 PE=4 SV=1	A0A076LWZ7	324	324	K	DQGATDAPSDGTTDKKVL_____________	156.52	119.69	DQGATDAPSDGTTDK(0.5)K(0.5)VL	DQGATDAPSDGTTDK(0)K(0)VL	16	2	-0.2026	17734000		19433000
A0A076LWZ7	DUF4097 domain-containing protein		33.847	326	A0A076LWZ7	323	A0A076LWZ7_STRLI DUF4097 domain-containing protein OS=Streptomyces lividans TK24 OX=457428 GN=SLIV_12035 PE=4 SV=1	A0A076LWZ7	323	323	K	RDQGATDAPSDGTTDKKVL____________	217.88	212.83	DQGATDAPSDGTTDK(1)K	DQGATDAPSDGTTDK(212.83)K(-212.83)	15	2	0.40321	13842000		10135000
A0A076LX50	Non-ribosomal peptide synthase		239.46	2229	A0A076LX50	1046	A0A076LX50_STRLI Non-ribosomal peptide synthase OS=Streptomyces lividans TK24 OX=457428 GN=SLIV_00890 PE=4 SV=1	A0A076LX50	1046	1046	K	ERVLVLRDLPLTANGKLDRTAVRQALTETAG	50.194	50.194	DLPLTANGK(1)LDR	DLPLTANGK(50.19)LDR	9	2	1.141
A0A076LXE3	TerB domain-containing protein		19.938	189	A0A076LXE3	4	A0A076LXE3_STRLI TerB domain-containing protein OS=Streptomyces lividans TK24 OX=457428 GN=SLIV_01900 PE=4 SV=1	A0A076LXE3	4	4	K	____________MWDKIKDQAKTFQQSQGTR	208.63	208.63	MWDK(1)IKDQAK	MWDK(52.28)IK(-52.28)DQAK(-208.63)	4	2	-0.42567	119580000	4755400	120260000	4721400
A0A076LXE3	TerB domain-containing protein		19.938	189	A0A076LXE3	64	A0A076LXE3_STRLI TerB domain-containing protein OS=Streptomyces lividans TK24 OX=457428 GN=SLIV_01900 PE=4 SV=1	A0A076LXE3	64	64	K	IGMFKSQLASAKNELKSGAYRDASMAMCALV	163.2	163.2	NELK(1)SGAYR	NELK(163.2)SGAYR	4	2	-0.47288	32595000		24466000
A0A076LXJ6	Fatty acid-CoA ligase	SSPG_01746	60.789	563	A0A076LXJ6	529	A0A076LXJ6_STRLI Fatty acid-CoA ligase OS=Streptomyces lividans TK24 OX=457428 GN=SLIV_08700 PE=4 SV=1	A0A076LXJ6	529	529	K	REILFPDALPRTATGKLQRYRLLDPAGPGPS	140.98	140.98	TATGK(1)LQR	TATGK(140.98)LQR	5	2	-0.0057885	387590000		33935000	20640000
A0A076LXX3	Uncharacterized protein		33.782	317	A0A076LXX3	40	A0A076LXX3_STRLI Uncharacterized protein OS=Streptomyces lividans TK24 OX=457428 GN=SLIV_09280 PE=4 SV=1	A0A076LXX3	40	40	K	PYSARDDERGPTDTGKAPLEPVADRSDLPAT	56.017	56.017	DDERGPTDTGK(1)APLEPVADR	DDERGPTDTGK(56.02)APLEPVADR	11	3	-0.36651	6192900
A0A076LXX4	NAD(P)H dehydrogenase (Quinone)		50.618	482	A0A076LXX4	309	A0A076LXX4_STRLI NAD(P)H dehydrogenase (Quinone) OS=Streptomyces lividans TK24 OX=457428 GN=lpdA PE=4 SV=1	A0A076LXX4	309	309	K	GLEEAGVRLKDSGHIKTDRVSRTSAPGVYAA	193.01	88.275	DSGHIK(1)TDRVSR	DSGHIK(88.28)TDRVSR	6	3	0.27328	38207000	1858600000	784050000	1725900000
A0A076LXZ6	Lipoprotein	SSPG_07403	35.681	347	A0A076LXZ6	319	A0A076LXZ6_STRLI Lipoprotein OS=Streptomyces lividans TK24 OX=457428 GN=SLIV_13955 PE=4 SV=1	A0A076LXZ6	319	319	K	FDLKSDGVGLSDSNPKFAEVPGAEEAVEKAK	64.27	64.27	SDGVGLSDSNPK(1)FAEVPGAEEAVEK	SDGVGLSDSNPK(64.27)FAEVPGAEEAVEK(-64.27)	12	3	-0.46723				10434000
A0A076LY71	ATP-dependent DNA helicase	SSPG_03374	179.11	1690	A0A076LY71	349	A0A076LY71_STRLI ATP-dependent DNA helicase OS=Streptomyces lividans TK24 OX=457428 GN=SLIV_09810 PE=4 SV=1	A0A076LY71	349	349	K	GAPPVIARAHHGSVSKEQRALVEEDLKAGRL	102.53	102.53	AHHGSVSK(1)EQR	AHHGSVSK(102.53)EQR	8	3	0.12052	11099000		8025900	17879000
A0A076LYY1	Protein kinase	SSPG_06003	47.501	435	A0A076LYY1	10	A0A076LYY1_STRLI Protein kinase OS=Streptomyces lividans TK24 OX=457428 GN=SLIV_15615 PE=4 SV=1	A0A076LYY1	10	10	K	______MTAVDHSLVKRFRQDAGDRISEQRR	110.38	70.929	TAVDHSLVK(1)R	TAVDHSLVK(70.93)R	9	2	-0.54697	15968000		34789000
A0A076LYY9	Glycogen phosphorylase	SSPG_02265	101.49	922	A0A076LYY9	235	A0A076LYY9_STRLI Glycogen phosphorylase OS=Streptomyces lividans TK24 OX=457428 GN=glgP PE=4 SV=1	A0A076LYY9	235	235	K	HYPVLDPHELPLAPLKERDGTPAHVALALPG	74.408	74.408	DGWQQEHYPVLDPHELPLAPLK(1)ER	DGWQQEHYPVLDPHELPLAPLK(74.41)ER	22	4	0.078163	48046000			18408000
A0A076LYY9	Glycogen phosphorylase	SSPG_02265	101.49	922	A0A076LYY9	789	A0A076LYY9_STRLI Glycogen phosphorylase OS=Streptomyces lividans TK24 OX=457428 GN=glgP PE=4 SV=1	A0A076LYY9	789	789	K	HRAMDPDSARGLAEWKARVRAAWSGVSVDHV	120.49	120.49	GLAEWK(1)AR	GLAEWK(120.49)AR	6	2	-0.21619	10746000	4177100	8011700	14922000
A0A076LZ53	S1 motif domain-containing protein		84.328	780	A0A076LZ53	480	A0A076LZ53_STRLI S1 motif domain-containing protein OS=Streptomyces lividans TK24 OX=457428 GN=SLIV_04800 PE=4 SV=1	A0A076LZ53	480	480	K	KSIGVGQYQHDLSEVKLSRSLDAVVEDCVNG	85.146	85.146	SIGVGQYQHDLSEVK(1)LSR	SIGVGQYQHDLSEVK(85.15)LSR	15	3	-0.29013
A0A076LZ53	S1 motif domain-containing protein		84.328	780	A0A076LZ53	398	A0A076LZ53_STRLI S1 motif domain-containing protein OS=Streptomyces lividans TK24 OX=457428 GN=SLIV_04800 PE=4 SV=1	A0A076LZ53	398	398	K	DLIAIGNGTASRETDKLAGELITKHPELKLT	62.203	62.203	ETDK(1)LAGELITKHPELK	ETDK(46.44)LAGELITK(-46.44)HPELK(-62.2)	4	4	0.43068	7393200		7569500
A0A076LZ63	Fatty acid oxidative multifunctional enzyme	SSPG_00970	77.767	726	A0A076LZ63;A0A076LT07	359;361	A0A076LZ63_STRLI Fatty acid oxidative multifunctional enzyme OS=Streptomyces lividans TK24 OX=457428 GN=SLIV_04850 PE=4 SV=1;A0A076LT07_STRLI Fatty oxidation protein OS=Streptomyces lividans TK24 OX=457428 GN=SLIV_04575 PE=4 SV=1	A0A076LZ63	359	359	K	GIDVVLKDVSLESALKGKAYSEKLCAKAVAK	105.4	69.275	DVSLESALK(1)GK	DVSLESALK(69.28)GK(-69.28)	9	2	0.10515	12873000			6243500
A0A076LZ63	Fatty acid oxidative multifunctional enzyme	SSPG_00970	77.767	726	A0A076LZ63;A0A076LT07	320;322	A0A076LZ63_STRLI Fatty acid oxidative multifunctional enzyme OS=Streptomyces lividans TK24 OX=457428 GN=SLIV_04850 PE=4 SV=1;A0A076LT07_STRLI Fatty oxidation protein OS=Streptomyces lividans TK24 OX=457428 GN=SLIV_04575 PE=4 SV=1	A0A076LZ63	320	320	K	AVNSGANRPKGVEPGKVAKVAVLGAGMMGAG	66.073	66.073	GVEPGK(1)VAK	GVEPGK(66.07)VAK(-66.07)	6	2	1.3481
A0A076LZ63	Fatty acid oxidative multifunctional enzyme	SSPG_00970	77.767	726	A0A076LZ63	381	A0A076LZ63_STRLI Fatty acid oxidative multifunctional enzyme OS=Streptomyces lividans TK24 OX=457428 GN=SLIV_04850 PE=4 SV=1	A0A076LZ63	381	381	K	KLCAKAVAKGRTSQEKADALLARITPTAEAA	152.7	105.86	TSQEK(1)ADALLAR	TSQEK(105.86)ADALLAR	5	2	-0.16086	37305000	7503400	39031000	13483000
A0A076LZB5	Two component sensor kinase	SSPG_06599	104.59	998	A0A076LZB5	754	A0A076LZB5_STRLI Two component sensor kinase OS=Streptomyces lividans TK24 OX=457428 GN=SLIV_11915 PE=4 SV=1	A0A076LZB5	754	754	K	SNVLHGRTEKSETAEKSETAERAGTAEKAEK	129.94	129.94	TEKSETAEK(1)SETAER	TEK(-71.05)SETAEK(71.05)SETAER	9	3	-0.029248	30964000
A0A076LZB5	Two component sensor kinase	SSPG_06599	104.59	998	A0A076LZB5	748	A0A076LZB5_STRLI Two component sensor kinase OS=Streptomyces lividans TK24 OX=457428 GN=SLIV_11915 PE=4 SV=1	A0A076LZB5	748	748	K	ADAEANSNVLHGRTEKSETAEKSETAERAGT	163.8	163.8	TEK(1)SETAEKSETAER	TEK(96.67)SETAEK(-96.67)SETAER	3	3	1.2276			37572000
A0A076LZB6	DNA-binding protein	SSPG_07498	181.55	1678	A0A076LZB6	1536	A0A076LZB6_STRLI DNA-binding protein OS=Streptomyces lividans TK24 OX=457428 GN=SLIV_05075 PE=4 SV=1	A0A076LZB6	1536	1536	K	QDPARSVPDLVGEAAKRYGIGEDAAALYLML	70.977	70.977	SVPDLVGEAAK(1)R	SVPDLVGEAAK(70.98)R	11	2	-0.10453
A0A076LZD6	Putative citrate synthase 2		39.496	366	A0A076LZD6	137	A0A076LZD6_STRLI Putative citrate synthase 2 OS=Streptomyces lividans TK24 OX=457428 GN=citA PE=3 SV=1	A0A076LZD6	137	137	K	ARGQSLPMVPQREIDKAQSVVERFMIRWRGE	59.013	59.013	EIDK(1)AQSVVER	EIDK(59.01)AQSVVER	4	2	-1.608
A0A076LZD6	Putative citrate synthase 2		39.496	366	A0A076LZD6	23	A0A076LZD6_STRLI Putative citrate synthase 2 OS=Streptomyces lividans TK24 OX=457428 GN=citA PE=3 SV=1	A0A076LZD6	23	23	K	LEGVVAFETEIAEPDKEGGALRYRGVDIEDL	76.294	76.294	SDFVPGLEGVVAFETEIAEPDK(1)EGGALR	SDFVPGLEGVVAFETEIAEPDK(76.29)EGGALR	22	3	-0.27713	14634000	11280000		5237200
A0A076LZD6	Putative citrate synthase 2		39.496	366	A0A076LZD6	278	A0A076LZD6_STRLI Putative citrate synthase 2 OS=Streptomyces lividans TK24 OX=457428 GN=citA PE=3 SV=1	A0A076LZD6	278	278	K	RELGAPRYEVAEALEKAALAELHARRPDRVL	96.544	96.544	YEVAEALEK(1)AALAELHAR	YEVAEALEK(96.54)AALAELHAR	9	3	-0.17605	33237000	7318500	17402000
A0A076LZE6	Glucose-6-phosphate 1-dehydrogenase	SSPG_07265	65.671	592	A0A076LZE6	254	A0A076LZE6_STRLI Glucose-6-phosphate 1-dehydrogenase OS=Streptomyces lividans TK24 OX=457428 GN=zwf1 PE=3 SV=1	A0A076LZE6	254	254	K	LTDAPAGSWRRAVIEKPFGHDLDSARDLNAL	53.828	53.828	AVIEK(1)PFGHDLDSAR	AVIEK(53.83)PFGHDLDSAR	5	3	-1.5126	9496700		15014000
A0A076LZE6	Glucose-6-phosphate 1-dehydrogenase	SSPG_07265	65.671	592	A0A076LZE6	14	A0A076LZE6_STRLI Glucose-6-phosphate 1-dehydrogenase OS=Streptomyces lividans TK24 OX=457428 GN=zwf1 PE=3 SV=1	A0A076LZE6	14	14	K	__MSEELPAGAPQETKATKEAKETRTAQEAA	133.32	133.32	SEELPAGAPQETK(1)ATK	SEELPAGAPQETK(133.32)ATK(-133.32)	13	2	0.01839	27805000		21225000
A0A076LZF9	Uncharacterized protein		121.5	1172	A0A076LZF9	262	A0A076LZF9_STRLI Uncharacterized protein OS=Streptomyces lividans TK24 OX=457428 GN=SLIV_05455 PE=4 SV=1	A0A076LZF9	262	262	K	QLVKIVESEGRRAELKTDEAVELSEQAVQAA	101.75	101.75	RAELK(1)TDEAVELSEQAVQAAAK	RAELK(101.75)TDEAVELSEQAVQAAAK(-101.75)	5	3	-2.0143	9852000
A0A076LZL0	ATP/GTP binding protein	SSPG_07013	79.634	713	A0A076LZL0	386	A0A076LZL0_STRLI ATP/GTP binding protein OS=Streptomyces lividans TK24 OX=457428 GN=SLIV_05310 PE=4 SV=1	A0A076LZL0	386	386	K	HRLRDMSKNWRLPAEKQGTKPQVDELLDASR	55.337	55.337	LPAEK(0.931)QGTK(0.069)PQVDELLDASR	LPAEK(11.28)QGTK(-11.28)PQVDELLDASR	5	3	0.37568			6122300
A0A076LZN1	Threonine synthase	SSPG_03399	45.321	430	A0A076LZN1	130	A0A076LZN1_STRLI Threonine synthase OS=Streptomyces lividans TK24 OX=457428 GN=SLIV_16930 PE=4 SV=1	A0A076LZN1	130	130	K	GLYVKDDSGNPTHSFKDRVVAQAIEAARAFG	232.48	196.28	ELGVTGGLYVKDDSGNPTHSFK(1)DR	ELGVTGGLYVK(-81.44)DDSGNPTHSFK(81.44)DR	22	3	0.19977	353330000	564720000	413130000	709410000
A0A076LZN1	Threonine synthase	SSPG_03399	45.321	430	A0A076LZN1	357	A0A076LZN1_STRLI Threonine synthase OS=Streptomyces lividans TK24 OX=457428 GN=SLIV_16930 PE=4 SV=1	A0A076LZN1	357	357	K	GAVEDVTDEQVVDAIKLLARTEGIFAETAGG	118.54	118.54	TGGAVEDVTDEQVVDAIK(1)LLAR	TGGAVEDVTDEQVVDAIK(118.54)LLAR	18	3	-1.0407			27549000
A0A076LZQ6	Helicase	SSPG_06414	99.98	949	A0A076LZQ6	810	A0A076LZQ6_STRLI Helicase OS=Streptomyces lividans TK24 OX=457428 GN=SLIV_12550 PE=4 SV=1	A0A076LZQ6	810	810	K	AKAEAAVDTAEAAEAKPKARRTRKAAEPAVQ	81.565	81.565	AEAAVDTAEAAEAK(1)PK	AEAAVDTAEAAEAK(81.57)PK(-81.57)	14	2	2.5291	4102000
A0A076LZS4	Uncharacterized protein		68.136	644	A0A076LZS4	476	A0A076LZS4_STRLI Uncharacterized protein OS=Streptomyces lividans TK24 OX=457428 GN=SLIV_17155 PE=4 SV=1	A0A076LZS4	476	476	K	DVPTKSDVPLHDGLKKKAVRHTLSDRQGNRV	46.88	46.88	SDVPLHDGLK(0.5)K(0.5)K	SDVPLHDGLK(0)K(0)K(-46.88)	11	3	0.39347
A0A076LZS4	Uncharacterized protein		68.136	644	A0A076LZS4	475	A0A076LZS4_STRLI Uncharacterized protein OS=Streptomyces lividans TK24 OX=457428 GN=SLIV_17155 PE=4 SV=1	A0A076LZS4	475	475	K	RDVPTKSDVPLHDGLKKKAVRHTLSDRQGNR	76.655	76.655	SDVPLHDGLK(1)K	SDVPLHDGLK(76.66)K(-76.66)	10	3	-0.75974	6429100	4919500		12485000
A0A076LZU7	Lipoate-protein ligase	SSPG_01261	38.163	354	A0A076LZU7	6	A0A076LZU7_STRLI Lipoate-protein ligase OS=Streptomyces lividans TK24 OX=457428 GN=SLIV_06310 PE=4 SV=1	A0A076LZU7	6	6	K	__________MHGEYKIPGGKLVVVDVAAED	104.48	104.48	HGEYK(1)IPGGK	HGEYK(104.48)IPGGK(-104.48)	5	2	0.47827	13019000		12007000
A0A076M047	Fumarate hydratase class I	SSPG_02644	60.45	555	A0A076M047	273	A0A076M047_STRLI Fumarate hydratase class I OS=Streptomyces lividans TK24 OX=457428 GN=fumB PE=3 SV=1	A0A076M047	273	273	K	GSELGHGFRDKELEEKVFELTQKIGIGAQFG	59.513	59.513	DK(0.034)ELEEK(0.966)VFELTQK	DK(-14.5)ELEEK(14.5)VFELTQK(-59.51)	7	3	-0.73952			5536500
A0A076M0C2	Lipoprotein	SSPG_07403	43.503	414	A0A076M0C2	294	A0A076M0C2_STRLI Lipoprotein OS=Streptomyces lividans TK24 OX=457428 GN=SLIV_13700 PE=4 SV=1	A0A076M0C2	294	294	K	SPDNKTYEGQMVISEKFKETRMDGSTVGFTD	50.827	50.827	TIPISAGSPDNK(0.001)TYEGQMVISEK(0.999)FK	TIPISAGSPDNK(-31.29)TYEGQMVISEK(31.29)FK(-50.83)	23	3	1.0106
A0A076M0C2	Lipoprotein	SSPG_07403	43.503	414	A0A076M0C2	211	A0A076M0C2_STRLI Lipoprotein OS=Streptomyces lividans TK24 OX=457428 GN=SLIV_13700 PE=4 SV=1	A0A076M0C2	211	211	K	ACHWFSTQRMDCRPEKYWTEGSTVTLKLALD	52.298	44.382	MDCRPEK(1)YWTEGSTVTLK	MDCRPEK(44.38)YWTEGSTVTLK(-44.38)	7	3	-1.2352	6058900		5456400
A0A076M0C2	Lipoprotein	SSPG_07403	43.503	414	A0A076M0C2	319	A0A076M0C2_STRLI Lipoprotein OS=Streptomyces lividans TK24 OX=457428 GN=SLIV_13700 PE=4 SV=1	A0A076M0C2	319	319	K	TVGFTDDDGKGEYDIKDVPHAMRLSTSGTFI	16.963	16.447	MDGSTVGFTDDDGK(0.124)GEYDIK(0.876)DVPHAMR	MDGSTVGFTDDDGK(-8.48)GEYDIK(8.48)DVPHAMR	20	4	-0.26681	7815100		5864400
A0A076M0C2	Lipoprotein	SSPG_07403	43.503	414	A0A076M0C2	59	A0A076M0C2_STRLI Lipoprotein OS=Streptomyces lividans TK24 OX=457428 GN=SLIV_13700 PE=4 SV=1	A0A076M0C2	59	59	K	EVDEAAAKKTSEAQIKITPKGGSDNASINNS	91.549	91.549	TSEAQIK(1)ITPK	TSEAQIK(91.55)ITPK(-91.55)	7	2	-0.11965	17236000		9839400
A0A076M0I7	D-alanyl-D-alanine carboxypeptidase	SSPG_04146	54.059	521	A0A076M0I7	418	A0A076M0I7_STRLI D-alanyl-D-alanine carboxypeptidase OS=Streptomyces lividans TK24 OX=457428 GN=SLIV_14135 PE=4 SV=1	A0A076M0I7	418	418	K	VTVMHPAEDKHNEVYKETARLFDWGFRAAGK	19.722	19.722	VLLVTVMHPAEDK(0.05)HNEVYK(0.95)ETAR	VLLVTVMHPAEDK(-12.77)HNEVYK(12.77)ETAR	19	4	0.23757	13375000
A0A076M0P7	Ser/Thr protein kinase		74.111	717	A0A076M0P7	329	A0A076M0P7_STRLI Ser/Thr protein kinase OS=Streptomyces lividans TK24 OX=457428 GN=SLIV_14485 PE=4 SV=1	A0A076M0P7	329	329	K	GSQGSGGKLGEEAGEKLRGALRSVRKAAVGA	74.267	74.267	LGEEAGEK(1)LR	LGEEAGEK(74.27)LR	8	2	-3.2425
A0A076M0P7	Ser/Thr protein kinase		74.111	717	A0A076M0P7	321	A0A076M0P7_STRLI Ser/Thr protein kinase OS=Streptomyces lividans TK24 OX=457428 GN=SLIV_14485 PE=4 SV=1	A0A076M0P7	321	321	K	DGRRRRGGGSQGSGGKLGEEAGEKLRGALRS	138.55	138.55	GGGSQGSGGK(1)LGEEAGEK	GGGSQGSGGK(138.55)LGEEAGEK(-138.55)	10	2	0.12115	7480700		6622100
A0A076M0X2	Solute-binding protein	SSPG_07308	39.247	371	A0A076M0X2	63	A0A076M0X2_STRLI Solute-binding protein OS=Streptomyces lividans TK24 OX=457428 GN=SLIV_08090 PE=4 SV=1	A0A076M0X2	63	63	K	KVGLLLPENQTARYEKFDKPMIEKKVKELTN	60.628	60.628	YEK(0.987)FDK(0.013)PMIEK	YEK(18.94)FDK(-18.94)PMIEK(-60.63)	3	3	0.24083	8422300		6768100	2648800
A0A076M0X2	Solute-binding protein	SSPG_07308	39.247	371	A0A076M0X2	360	A0A076M0X2_STRLI Solute-binding protein OS=Streptomyces lividans TK24 OX=457428 GN=SLIV_08090 PE=4 SV=1	A0A076M0X2	360	360	K	VIKDGFYTIDEICTDKYKAACDKIGLK____	138.45	62.924	DGFYTIDEICTDK(1)YK	DGFYTIDEICTDK(62.92)YK(-62.92)	13	2	0.55441
A0A076M0X2	Solute-binding protein	SSPG_07308	39.247	371	A0A076M0X2	347	A0A076M0X2_STRLI Solute-binding protein OS=Streptomyces lividans TK24 OX=457428 GN=SLIV_08090 PE=4 SV=1	A0A076M0X2	347	347	K	PVVSLTKDNIKETVIKDGFYTIDEICTDKYK	109.03	109.03	ETVIK(1)DGFYTIDEICTDKYK	ETVIK(85.01)DGFYTIDEICTDK(-85.01)YK(-109.03)	5	3	0.56775	55053000	50804000
A0A076M0X2	Solute-binding protein	SSPG_07308	39.247	371	A0A076M0X2	166	A0A076M0X2_STRLI Solute-binding protein OS=Streptomyces lividans TK24 OX=457428 GN=SLIV_08090 PE=4 SV=1	A0A076M0X2	166	166	K	FDNVTVGKTQGEALLKALGDKAKDSQIVMMN	78.324	73.435	TQGEALLK(1)ALGDK	TQGEALLK(73.44)ALGDK(-73.44)	8	2	0.54395	4554900		4637000
A0A076M0Z6	Elongation factor Tu		43.78	397	A0A076M0Z6	185	A0A076M0Z6_STRLI Elongation factor Tu OS=Streptomyces lividans TK24 OX=457428 GN=tuf1 PE=3 SV=1	A0A076M0Z6	185	185	K	VPVVKVSALKALEGDKEWGNSVLELMKAVDE	306.27	154.23	ALEGDK(1)EWGNSVLELMK	ALEGDK(154.23)EWGNSVLELMK(-154.23)	6	2	-0.022846	13207000		21442000
A0A076M0Z6	Elongation factor Tu		43.78	397	A0A076M0Z6	317	A0A076M0Z6_STRLI Elongation factor Tu OS=Streptomyces lividans TK24 OX=457428 GN=tuf1 PE=3 SV=1	A0A076M0Z6	317	317	K	VTPHTEFEAQAYILSKDEGGRHTPFFNNYRP	90.123	90.123	GQVIIKPGSVTPHTEFEAQAYILSK(1)DEGGR	GQVIIK(-70.24)PGSVTPHTEFEAQAYILSK(70.24)DEGGR	25	4	1.0707			16181000
A0A076M0Z6	Elongation factor Tu		43.78	397	A0A076M0Z6	211	A0A076M0Z6_STRLI Elongation factor Tu OS=Streptomyces lividans TK24 OX=457428 GN=tuf1 PE=3 SV=1	A0A076M0Z6	211	211	K	KAVDEAIPEPERDVDKPFLMPIEDVFTITGR	118	74.296	DVDK(1)PFLMPIEDVFTITGR	DVDK(74.3)PFLMPIEDVFTITGR	4	2	-0.69831		10832000	7839500	10159000
A0A076M0Z6	Elongation factor Tu		43.78	397	A0A076M0Z6	174	A0A076M0Z6_STRLI Elongation factor Tu OS=Streptomyces lividans TK24 OX=457428 GN=tuf1 PE=3 SV=1	A0A076M0Z6	174	174	K	LLSEYEFPGDDVPVVKVSALKALEGDKEWGN	179.79	21.968	ELLSEYEFPGDDVPVVK(1)VSALK	ELLSEYEFPGDDVPVVK(21.97)VSALK(-21.97)	17	3	1.2783	40157000		130220000
A0A076M0Z6	Elongation factor Tu		43.78	397	A0A076M0Z6	179	A0A076M0Z6_STRLI Elongation factor Tu OS=Streptomyces lividans TK24 OX=457428 GN=tuf1 PE=3 SV=1	A0A076M0Z6	179	179	K	EFPGDDVPVVKVSALKALEGDKEWGNSVLEL	50.783	50.783	VSALK(0.996)ALEGDK(0.004)EWGNSVLELMK	VSALK(24.28)ALEGDK(-24.28)EWGNSVLELMK(-50.78)	5	3	0.41152			13718000
A0A076M0Z6	Elongation factor Tu		43.78	397	A0A076M0Z6	54	A0A076M0Z6_STRLI Elongation factor Tu OS=Streptomyces lividans TK24 OX=457428 GN=tuf1 PE=3 SV=1	A0A076M0Z6	54	54	K	AYPDINEASAFDQIDKAPEERQRGITISIAH	120.63	120.63	VLHDAYPDINEASAFDQIDK(1)APEER	VLHDAYPDINEASAFDQIDK(120.63)APEER	20	3	-0.076752	28012000		25153000
A0A076M0Z6	Elongation factor Tu		43.78	397	A0A076M0Z6	254	A0A076M0Z6_STRLI Elongation factor Tu OS=Streptomyces lividans TK24 OX=457428 GN=tuf1 PE=3 SV=1	A0A076M0Z6	254	254	K	LKVNETVDIIGIKTEKTTTTVTGIEMFRKLL	148.18	53.565	TEK(1)TTTTVTGIEMFRK	TEK(53.56)TTTTVTGIEMFRK(-53.56)	3	3	0.11192	12462000		15463000
A0A076M0Z6	Elongation factor Tu		43.78	397	A0A076M0Z6	363	A0A076M0Z6_STRLI Elongation factor Tu OS=Streptomyces lividans TK24 OX=457428 GN=tuf1 PE=3 SV=1	A0A076M0Z6	363	363	K	PEGTEMVMPGDNTEMKVELIQPVAMEEGLKF	28.764	28.764	TTDVTGVVTLPEGTEMVMPGDNTEMK(1)VELIQPVAMEEGLK	TTDVTGVVTLPEGTEMVMPGDNTEMK(28.76)VELIQPVAMEEGLK(-28.76)	26	4	3.0165	27973000
A0A076M0Z6	Elongation factor Tu		43.78	397	A0A076M0Z6	394	A0A076M0Z6_STRLI Elongation factor Tu OS=Streptomyces lividans TK24 OX=457428 GN=tuf1 PE=3 SV=1	A0A076M0Z6	394	394	K	AIREGGRTVGAGQVTKINK____________	57.203	57.203	TVGAGQVTK(1)INK	TVGAGQVTK(57.2)INK(-57.2)	9	2	0.13169	10976000		56584000
A0A076M0Z6	Elongation factor Tu		43.78	397	A0A076M0Z6	251	A0A076M0Z6_STRLI Elongation factor Tu OS=Streptomyces lividans TK24 OX=457428 GN=tuf1 PE=3 SV=1	A0A076M0Z6	251	251	K	RGVLKVNETVDIIGIKTEKTTTTVTGIEMFR	213.84	109	VNETVDIIGIK(1)TEK	VNETVDIIGIK(109)TEK(-109)	11	2	-0.082525	272900000	21845000	188710000	32127000
A0A076M112	Transcription termination/antitermination protein NusG		32.844	300	A0A076M112	233	A0A076M112_STRLI Transcription termination/antitermination protein NusG OS=Streptomyces lividans TK24 OX=457428 GN=nusG PE=3 SV=1	A0A076M112	233	233	K	EAEEKAAREAAEAEGKPAPQRKVEVQVLDFE	223.31	70.399	EAAEAEGK(1)PAPQR	EAAEAEGK(70.4)PAPQR	8	2	-0.66341	14162000	14049000
A0A076M112	Transcription termination/antitermination protein NusG		32.844	300	A0A076M112	299	A0A076M112_STRLI Transcription termination/antitermination protein NusG OS=Streptomyces lividans TK24 OX=457428 GN=nusG PE=3 SV=1	A0A076M112	299	299	K	FGRETPVELSFDQIQKN______________	44.863	44.863	ETPVELSFDQIQK(1)N	ETPVELSFDQIQK(44.86)N	13	2	0.11721	11014000
A0A076M142	CutA1 divalent ion tolerance protein		12.223	108	A0A076M142;A7TUQ6	19;102	A0A076M142_STRLI CutA1 divalent ion tolerance protein OS=Streptomyces lividans TK24 OX=457428 GN=SLIV_08580 PE=4 SV=1;A7TUQ6_STRLI Putative divalent ion tolerance protein OS=Streptomyces lividans OX=1916 GN=SLG09 PE=4 SV=1	A0A076M142	19	19	K	EIVIAQTTSDDEEQAKSLARGAVESKLAAGV	117.64	25.221	MDHEIVIAQTTSDDEEQAK(1)SLAR	MDHEIVIAQTTSDDEEQAK(25.22)SLAR	19	3	3.91	9262400	8641400	6727100	8253300
A0A076M1H1	Uncharacterized protein		11.003	98	A0A076M1H1	30	A0A076M1H1_STRLI Uncharacterized protein OS=Streptomyces lividans TK24 OX=457428 GN=SLIV_09285 PE=4 SV=1	A0A076M1H1	30	30	K	VDSDSLEELKARRNDKSASAVDVDEFEAAEG	169.23	77.766	RNDK(1)SASAVDVDEFEAAEGLELPGADLSNEELAVR	RNDK(77.77)SASAVDVDEFEAAEGLELPGADLSNEELAVR	4	4	1.1354	55184000		93823000
A0A076M1H1	Uncharacterized protein		11.003	98	A0A076M1H1	24	A0A076M1H1_STRLI Uncharacterized protein OS=Streptomyces lividans TK24 OX=457428 GN=SLIV_09285 PE=4 SV=1	A0A076M1H1	24	24	K	RKTDDDVDSDSLEELKARRNDKSASAVDVDE	209.41	166.04	TDDDVDSDSLEELK(1)AR	TDDDVDSDSLEELK(166.04)AR	14	2	-0.24185	9175000	7991600	8785000	5335900
A0A076M1K9	Histidine kinase	SSPG_07049	142.15	1331	A0A076M1K9	745	A0A076M1K9_STRLI Histidine kinase OS=Streptomyces lividans TK24 OX=457428 GN=SLIV_02660 PE=4 SV=1	A0A076M1K9	745	745	K	DKASLLAAQNRDIEAKNLQIEQARQELEARA	117.98	117.98	DIEAK(1)NLQIEQAR	DIEAK(117.98)NLQIEQAR	5	2	-0.41179
A0A076M1S7	Phosphoserine aminotransferase	SSPG_03334	38.798	363	A0A076M1S7	97	A0A076M1S7_STRLI Phosphoserine aminotransferase OS=Streptomyces lividans TK24 OX=457428 GN=serC PE=3 SV=1	A0A076M1S7	97	97	K	IENKSQHLSFGEFSSKFAKAAKLAPWLAEPT	131.06	131.06	SQHLSFGEFSSK(1)FAK	SQHLSFGEFSSK(131.06)FAK(-131.06)	12	2	-0.15303			4179100
A0A076M1S7	Phosphoserine aminotransferase	SSPG_03334	38.798	363	A0A076M1S7	362	A0A076M1S7_STRLI Phosphoserine aminotransferase OS=Streptomyces lividans TK24 OX=457428 GN=serC PE=3 SV=1	A0A076M1S7	362	362	K	ADVEALTKCVDHVIEKL______________	129.68	129.68	CVDHVIEK(1)L	CVDHVIEK(129.68)L	8	2	0.42157			43272000	3946600
A0A076M1V1	Uncharacterized protein		27.55	262	A0A076M1V1	21	A0A076M1V1_STRLI Uncharacterized protein OS=Streptomyces lividans TK24 OX=457428 GN=SLIV_20610 PE=4 SV=1	A0A076M1V1	21	21	K	SITSSVRLDELITAIKKVHPEPLEQLQDAVI	105.4	105.4	LDELITAIK(1)K	LDELITAIK(105.4)K(-105.4)	9	2	-0.2836	10233000		13606000
A0A076M1Y7	Glutamate permease	SSPG_01957	31.942	295	A0A076M1Y7	294	A0A076M1Y7_STRLI Glutamate permease OS=Streptomyces lividans TK24 OX=457428 GN=SLIV_09745 PE=3 SV=1	A0A076M1Y7	294	294	K	LSADDVETADAGTVGKV______________	184.76	50.088	STGAVLSADDVETADAGTVGK(1)V	STGAVLSADDVETADAGTVGK(50.09)V	21	2	0.097358	179930000	203060000	117750000	134550000
A0A076M2C6	Phosphopantetheine adenylyltransferase		18.798	169	A0A076M2C6	88	A0A076M2C6_STRLI Phosphopantetheine adenylyltransferase OS=Streptomyces lividans TK24 OX=457428 GN=coaD PE=3 SV=1	A0A076M2C6	88	88	K	NVRVESFHGLLVDFCKQREIPAIVKGLRAVS	48.823	48.823	VESFHGLLVDFCK(1)QR	VESFHGLLVDFCK(48.82)QR	13	3	-0.024261			3122200
A0A076M2Q1	Ppx/GppA phosphatase		20.141	186	A0A076M2Q1	22	A0A076M2Q1_STRLI Ppx/GppA phosphatase OS=Streptomyces lividans TK24 OX=457428 GN=SLIV_22215 PE=4 SV=1	A0A076M2Q1	22	22	K	TTPRTEPTDADVAAFKQQLGRPPRGLRAIAH	41.53	41.53	TEPTDADVAAFK(1)QQLGRPPR	TEPTDADVAAFK(41.53)QQLGRPPR	12	3	-0.80424			3522600
A0A076M2U0	N5-carboxyaminoimidazole ribonucleotide synthase		39.849	368	A0A076M2U0	168	A0A076M2U0_STRLI N5-carboxyaminoimidazole ribonucleotide synthase OS=Streptomyces lividans TK24 OX=457428 GN=purK PE=3 SV=1	A0A076M2U0	168	168	K	AAEPFRAGVPVLAEEKVDFVRELAANVVRSP	51.013	38.58	AGVPVLAEEK(1)VDFVR	AGVPVLAEEK(38.58)VDFVR	10	2	-1.17	11751000		14964000
A0A076M2W8	Serine--tRNA ligase		45.406	412	A0A076M2W8	59	A0A076M2W8_STRLI Serine--tRNA ligase OS=Streptomyces lividans TK24 OX=457428 GN=serS PE=3 SV=1	A0A076M2W8	59	59	K	KLIGKAAGDEKAELLKRAEQLKTDVKAADAE	83.137	83.137	AAGDEKAELLK(1)R	AAGDEK(-33.03)AELLK(33.03)R	11	2	-0.47784			16030000
A0A076M2W8	Serine--tRNA ligase		45.406	412	A0A076M2W8	69	A0A076M2W8_STRLI Serine--tRNA ligase OS=Streptomyces lividans TK24 OX=457428 GN=serS PE=3 SV=1	A0A076M2W8	69	69	K	KAELLKRAEQLKTDVKAADAERDAADAETQE	165.13	165.13	TDVK(1)AADAERDAADAETQELLQR	TDVK(165.13)AADAERDAADAETQELLQR	4	3	-0.24471	28260000	7223600	20369000	7721900
A0A076M2W8	Serine--tRNA ligase		45.406	412	A0A076M2W8	54	A0A076M2W8_STRLI Serine--tRNA ligase OS=Streptomyces lividans TK24 OX=457428 GN=serS PE=3 SV=1	A0A076M2W8	54	54	K	QKGLGKLIGKAAGDEKAELLKRAEQLKTDVK	98.943	76.943	AAGDEK(1)AELLK	AAGDEK(76.94)AELLK(-76.94)	6	2	0.8646	27934000		41381000
A0A076M2W8	Serine--tRNA ligase		45.406	412	A0A076M2W8	65	A0A076M2W8_STRLI Serine--tRNA ligase OS=Streptomyces lividans TK24 OX=457428 GN=serS PE=3 SV=1	A0A076M2W8	65	65	K	AGDEKAELLKRAEQLKTDVKAADAERDAADA	136.49	77.541	RAEQLK(1)TDVK	RAEQLK(77.54)TDVK(-77.54)	6	3	0.0020388	199660000	60292000	191350000	107400000
A0A076M2W8	Serine--tRNA ligase		45.406	412	A0A076M2W8	332	A0A076M2W8_STRLI Serine--tRNA ligase OS=Streptomyces lividans TK24 OX=457428 GN=serS PE=3 SV=1	A0A076M2W8	332	332	K	AARKYDCEAWIPTQGKYRELTSTSDCTEFQS	108.53	73.781	YDCEAWIPTQGK(1)YR	YDCEAWIPTQGK(73.78)YR	12	2	0.015297	16276000		22811000
A0A076M2Z9	Putative GTPase		33.432	318	A0A076M2Z9	246	A0A076M2Z9_STRLI Putative GTPase OS=Streptomyces lividans TK24 OX=457428 GN=SLIV_11495 PE=4 SV=1	A0A076M2Z9	246	246	K	AARGEGVDEVVEALEKHRAWMEERDVLTERR	57.328	56.514	GEGVDEVVEALEK(1)HR	GEGVDEVVEALEK(56.51)HR	13	3	2.0598	6337100	4383600	8355300
A0A076M308	ATP/GTP binding protein	SSPG_07013	69.544	628	A0A076M308	214	A0A076M308_STRLI ATP/GTP binding protein OS=Streptomyces lividans TK24 OX=457428 GN=SLIV_05315 PE=4 SV=1	A0A076M308	214	214	K	KHPGARAADELCEGVKVPSKQLMTVAAEEVR	89.356	89.356	AADELCEGVK(1)VPSK	AADELCEGVK(89.36)VPSK(-89.36)	10	2	-0.047699	7892800		5562600
A0A076M317	3-hydroxybutyryl-CoA dehydrogenase		29.021	270	A0A076M317	39	A0A076M317_STRLI 3-hydroxybutyryl-CoA dehydrogenase OS=Streptomyces lividans TK24 OX=457428 GN=hbd PE=4 SV=1	A0A076M317	39	39	K	EALRRGTDGIRASYDKFVAKGRLDADDAEAA	91.069	91.069	ASYDK(1)FVAK	ASYDK(91.07)FVAK(-91.07)	5	2	-0.30017	440380000		636740000	43259000
A0A076M330	Bifunctional uroporphyrinogen-III synthetase/response regulator domain-containing protein		42.195	401	A0A076M330	80	A0A076M330_STRLI Bifunctional uroporphyrinogen-III synthetase/response regulator domain-containing protein OS=Streptomyces lividans TK24 OX=457428 GN=SLIV_22910 PE=4 SV=1	A0A076M330	80	80	K	RIVPLADDGELMAATKRIVDRAPDVVVATTA	101.53	101.53	IVPLADDGELMAATK(1)R	IVPLADDGELMAATK(101.53)R	15	2	0.016995
A0A076M337	DNA gyrase subunit A		95.339	864	A0A076M337	465	A0A076M337_STRLI DNA gyrase subunit A OS=Streptomyces lividans TK24 OX=457428 GN=gyrA PE=3 SV=1	A0A076M337	465	465	K	LERQKIVREHDELQAKITEYNEILASPVRQR	128.05	21.494	IVREHDELQAK(1)ITEYNEILASPVR	IVREHDELQAK(21.49)ITEYNEILASPVR	11	4	1.6654	157180000		80760000	47666000
A0A076M337	DNA gyrase subunit A		95.339	864	A0A076M337	817	A0A076M337_STRLI DNA gyrase subunit A OS=Streptomyces lividans TK24 OX=457428 GN=gyrA PE=3 SV=1	A0A076M337	817	817	K	ETGRDTMGVQLINLGKRDAVVGIARNAEAGR	148.32	119.16	DTMGVQLINLGK(1)R	DTMGVQLINLGK(119.16)R	12	2	0.2016			9505800
A0A076M340	Uncharacterized protein		10.05	94	A0A076M340	93	A0A076M340_STRLI Uncharacterized protein OS=Streptomyces lividans TK24 OX=457428 GN=SLIV_22960 PE=4 SV=1	A0A076M340	93	93	K	YESMSGGGDEGKGGDKK______________	96.379	96.379	EIYESMSGGGDEGK(0.01)GGDK(0.99)K	EIYESMSGGGDEGK(-19.93)GGDK(19.93)K(-96.38)	18	3	0.12685	24845000		22298000
A0A076M342	Uncharacterized protein		21.154	191	A0A076M342	56	A0A076M342_STRLI Uncharacterized protein OS=Streptomyces lividans TK24 OX=457428 GN=SLIV_18925 PE=4 SV=1	A0A076M342	56	56	K	DDKKVDAYGEYVDAAKLRIAASVPLYEAREG	98.156	74.611	VDAYGEYVDAAK(1)LR	VDAYGEYVDAAK(74.61)LR	12	2	1.4965
A0A076M388	SOS response-associated protein		30.764	271	A0A076M388	93	A0A076M388_STRLI SOS response-associated protein OS=Streptomyces lividans TK24 OX=457428 GN=SLIV_12295 PE=3 SV=1	A0A076M388	93	93	K	GGARMINARAETVHEKPSYRRAFSTRRCILP	103.88	70.089	AETVHEK(1)PSYR	AETVHEK(70.09)PSYR	7	3	0.1769	14184000		26569000
A0A076M3F5	Uncharacterized protein		5.7016	55	A0A076M3F5	17	A0A076M3F5_STRLI Uncharacterized protein OS=Streptomyces lividans TK24 OX=457428 GN=SLIV_12655 PE=4 SV=1	A0A076M3F5	17	17	K	AAMKPRTGDGPLEVTKEGRGIVMRVPLEGGG	181.31	178.67	TGDGPLEVTK(1)EGR	TGDGPLEVTK(178.67)EGR	10	2	0.93945	36933000	13754000	35857000	11251000
A0A076M3Z6	DSBA domain-containing protein		23.427	212	A0A076M3Z6	65	A0A076M3Z6_STRLI DSBA domain-containing protein OS=Streptomyces lividans TK24 OX=457428 GN=SLIV_24505 PE=4 SV=1	A0A076M3Z6	65	65	K	KLDELPAEYRELLETKAWGPVRVVIAAQEEH	111.65	111.65	ELLETK(1)AWGPVR	ELLETK(111.65)AWGPVR	6	2	0.42052	17521000		16044000
A0A076M4I0	Secreted protein	SSPG_07522	29.324	283	A0A076M4I0	168	A0A076M4I0_STRLI Secreted protein OS=Streptomyces lividans TK24 OX=457428 GN=SLIV_21285 PE=4 SV=1	A0A076M4I0	168	168	K	YYLKQLKDTQAAEGAKSLKTAPVSRTGNEAS	108.47	108.47	DTQAAEGAK(1)SLK	DTQAAEGAK(108.47)SLK(-108.47)	9	2	0.11935
A0A076M4P3	Chorismate mutase domain-containing protein		10.296	95	A0A076M4P3	8	A0A076M4P3_STRLI Chorismate mutase domain-containing protein OS=Streptomyces lividans TK24 OX=457428 GN=SLIV_14445 PE=4 SV=1	A0A076M4P3	8	8	K	________MTVTAADKTGARTPEAADVITGA	28.727	28.727	MTVTAADK(1)TGAR	MTVTAADK(28.73)TGAR	8	2	-1.2288	168270000	32104000	104310000	27427000
A0A076M4P3	Chorismate mutase domain-containing protein		10.296	95	A0A076M4P3	78	A0A076M4P3_STRLI Chorismate mutase domain-containing protein OS=Streptomyces lividans TK24 OX=457428 GN=SLIV_14445 PE=4 SV=1	A0A076M4P3	78	78	K	SREMEVLDHYREALGKPGTALAMTMLELCRG	37.248	37.248	EALGK(1)PGTALAMTMLELCRGQV	EALGK(37.25)PGTALAMTMLELCRGQV	5	2	4.1314	58447000	35322000	31521000
A0A076M4R7	Uncharacterized protein		37.106	334	A0A076M4R7;A7TUQ0	162;189	A0A076M4R7_STRLI Uncharacterized protein OS=Streptomyces lividans TK24 OX=457428 GN=SLIV_08615 PE=4 SV=1;A7TUQ0_STRLI Uncharacterized protein OS=Streptomyces lividans OX=1916 GN=SLG03 PE=4 SV=1	A0A076M4R7	162	162	K	RRREDEQLPGDADALKARLHAPTLRGVLEQA	46.706	46.706	EDEQLPGDADALK(1)AR	EDEQLPGDADALK(46.71)AR	13	2	0.64972			19459000
A0A076M4V5	Uncharacterized protein		31.717	305	A0A076M4V5	271	A0A076M4V5_STRLI Uncharacterized protein OS=Streptomyces lividans TK24 OX=457428 GN=SLIV_14700 PE=4 SV=1	A0A076M4V5	271	271	K	YFTVAGFTGAKDVTEKSTGVFRAGDDLAEFA	88.495	88.495	DVTEK(1)STGVFR	DVTEK(88.5)STGVFR	5	2	0.00043071
A0A076M4X5	Acyl-CoA hydrolase		20.425	188	A0A076M4X5	152	A0A076M4X5_STRLI Acyl-CoA hydrolase OS=Streptomyces lividans TK24 OX=457428 GN=SLIV_22450 PE=4 SV=1	A0A076M4X5	152	152	K	DGKPRTVPPVLPETEKDKRRYQEAQIRRTHR	76.358	72.615	TVPPVLPETEK(0.94)DK(0.06)R	TVPPVLPETEK(11.96)DK(-11.96)R	11	3	-0.092867	24076000	1956200	13438000
A0A076M4X8	Transcriptional regulator	SSPG_07534	60.917	577	A0A076M4X8	358	A0A076M4X8_STRLI Transcriptional regulator OS=Streptomyces lividans TK24 OX=457428 GN=SLIV_22475 PE=4 SV=1	A0A076M4X8	358	358	K	EIGTVKKLYDLGMQLKTVPTDRLTMTTIPTV	42.802	42.802	LYDLGMQLK(1)TVPTDR	LYDLGMQLK(42.8)TVPTDR	9	2	-0.90208	80226000		40283000
A0A076M530	zf-RING_7 domain-containing protein		21.613	196	A0A076M530	137	A0A076M530_STRLI zf-RING_7 domain-containing protein OS=Streptomyces lividans TK24 OX=457428 GN=SLIV_26220 PE=4 SV=1	A0A076M530	137	137	K	VVAGSVPDDLLTLYGKLREQQGGVGAAKLYQ	163.27	27.333	EVVAGSVPDDLLTLYGK(1)LR	EVVAGSVPDDLLTLYGK(27.33)LR	17	3	-0.30366	68607000	6461700	117300000	9321400
A0A076M530	zf-RING_7 domain-containing protein		21.613	196	A0A076M530	118	A0A076M530_STRLI zf-RING_7 domain-containing protein OS=Streptomyces lividans TK24 OX=457428 GN=SLIV_26220 PE=4 SV=1	A0A076M530	118	118	K	DAAVEELDAEITSVTKEREVVAGSVPDDLLT	139.88	85.932	RDAAVEELDAEITSVTK(1)ER	RDAAVEELDAEITSVTK(85.93)ER	17	3	-0.96352			29599000
A0A076M534	Peptide chain release factor 2	SSPG_04567	39.407	352	A0A076M534	38	A0A076M534_STRLI Peptide chain release factor 2 OS=Streptomyces lividans TK24 OX=457428 GN=prfB PE=3 SV=1	A0A076M534	38	38	K	QAAAPSLWDDPEAAQKITSKLSHLQAEVRKA	144.49	144.49	ADIAVLEEQAAAPSLWDDPEAAQK(1)ITSK	ADIAVLEEQAAAPSLWDDPEAAQK(144.49)ITSK(-144.49)	24	3	-0.084294	85091000		100080000	28548000
A0A076M534	Peptide chain release factor 2	SSPG_04567	39.407	352	A0A076M534	130	A0A076M534_STRLI Peptide chain release factor 2 OS=Streptomyces lividans TK24 OX=457428 GN=prfB PE=3 SV=1	A0A076M534	130	130	K	IRAEAGGVDAADFAEKLQRMYLRWAEQHGYK	142.85	55.546	AEAGGVDAADFAEK(1)LQR	AEAGGVDAADFAEK(55.55)LQR	14	3	-0.58223	13895000		25319000
A0A076M557	Uncharacterized protein		51.672	536	A0A076M557	103	A0A076M557_STRLI Uncharacterized protein OS=Streptomyces lividans TK24 OX=457428 GN=SLIV_26370 PE=4 SV=1	A0A076M557	103	103	K	TYDHTTNAVDLGFKGKLVSASAAHRFEVTLT	46.352	46.352	GK(1)LVSASAAHR	GK(46.35)LVSASAAHR	2	3	0.75524	47292000	14050000	67082000
A0A076M557	Uncharacterized protein		51.672	536	A0A076M557	367	A0A076M557_STRLI Uncharacterized protein OS=Streptomyces lividans TK24 OX=457428 GN=SLIV_26370 PE=4 SV=1	A0A076M557	367	367	K	LTLSNLKATLDGGTGKLTADVNSLGTRTEGV	104.95	104.95	ATLDGGTGK(1)LTADVNSLGTR	ATLDGGTGK(104.95)LTADVNSLGTR	9	2	-0.65837
A0A076M584	Helicase	SSPG_06414	72.898	676	A0A076M584	262	A0A076M584_STRLI Helicase OS=Streptomyces lividans TK24 OX=457428 GN=SLIV_15380 PE=4 SV=1	A0A076M584	262	262	K	GDAGIVYCLSRNSVDKTAEFLSRNGVEAVPY	80.834	80.834	NSVDK(1)TAEFLSR	NSVDK(80.83)TAEFLSR	5	2	-1.5832
A0A076M5F1	Uncharacterized protein		11.358	100	A0A076M5F1	25	A0A076M5F1_STRLI Uncharacterized protein OS=Streptomyces lividans TK24 OX=457428 GN=SLIV_15730 PE=3 SV=1	A0A076M5F1	25	25	K	QDMRDAAKHVVKEKEKLQEKLDGLRKYIANL	182.65	108.47	EK(1)LQEKLDGLR	EK(62.06)LQEK(-62.06)LDGLR	2	2	0.38592	2668700000	903060000	2588400000	2057200000
A0A076M5F1	Uncharacterized protein		11.358	100	A0A076M5F1	29	A0A076M5F1_STRLI Uncharacterized protein OS=Streptomyces lividans TK24 OX=457428 GN=SLIV_15730 PE=3 SV=1	A0A076M5F1	29	29	K	DAAKHVVKEKEKLQEKLDGLRKYIANLVESG	145.16	74.944	LQEK(1)LDGLRK	LQEK(74.94)LDGLRK(-74.94)	4	3	0.26244	46762000	7156600	89686000	19709000
A0A076M5F1	Uncharacterized protein		11.358	100	A0A076M5F1	17	A0A076M5F1_STRLI Uncharacterized protein OS=Streptomyces lividans TK24 OX=457428 GN=SLIV_15730 PE=3 SV=1	A0A076M5F1	17	17	K	PKDLDITYQDMRDAAKHVVKEKEKLQEKLDG	192.5	174.4	DAAK(1)HVVKEK	DAAK(85.32)HVVK(-85.32)EK(-174.4)	4	2	0.25812	384610000	17472000	390600000	174740000
A0A076M5F1	Uncharacterized protein		11.358	100	A0A076M5F1	66	A0A076M5F1_STRLI Uncharacterized protein OS=Streptomyces lividans TK24 OX=457428 GN=SLIV_15730 PE=3 SV=1	A0A076M5F1	66	66	K	SKAFDDNFDEFTRGAKDTLDGLDGMGDYLTM	47.96	47.96	GAK(1)DTLDGLDGMGDYLTMAADK(1)FEQIDDELAK	GAK(47.96)DTLDGLDGMGDYLTMAADK(47.96)FEQIDDELAK(-47.96)	3	3	4.4019	26644000			8513900
A0A076M5F1	Uncharacterized protein		11.358	100	A0A076M5F1	85	A0A076M5F1_STRLI Uncharacterized protein OS=Streptomyces lividans TK24 OX=457428 GN=SLIV_15730 PE=3 SV=1	A0A076M5F1	85	85	K	DGLDGMGDYLTMAADKFEQIDDELAKQARSK	48.467	47.96	GAK(1)DTLDGLDGMGDYLTMAADK(1)FEQIDDELAK	GAK(47.96)DTLDGLDGMGDYLTMAADK(47.96)FEQIDDELAK(-47.96)	22	3	4.4019	26644000		21100000	8513900
A0A076M5H5	Histidine kinase	SSPG_07049	195.75	1829	A0A076M5H5	1341	A0A076M5H5_STRLI Histidine kinase OS=Streptomyces lividans TK24 OX=457428 GN=SLIV_09875 PE=4 SV=1	A0A076M5H5	1341	1341	K	EKAELLAQQNRDIEVKNTEIEEARQVLEERA	120.77	120.77	DIEVK(1)NTEIEEAR	DIEVK(120.77)NTEIEEAR	5	2	0.70492	6674500		4742100
A0A076M5H5	Histidine kinase	SSPG_07049	195.75	1829	A0A076M1K9;A0A076M5H5	128;623	A0A076M1K9_STRLI Histidine kinase OS=Streptomyces lividans TK24 OX=457428 GN=SLIV_02660 PE=4 SV=1;A0A076M5H5_STRLI Histidine kinase OS=Streptomyces lividans TK24 OX=457428 GN=SLIV_09875 PE=4 SV=1	A0A076M1K9;A0A076M5H5	128;623	623	K	IAQVATAVARGDLSQKIDVDARGEILELKNT;IAQVTTAVARGDLSQKIDVDARGEILELKNT	103.22	73.499	GDLSQK(1)IDVDAR	GDLSQK(73.5)IDVDAR	6	2	1.5388	4634000
A0A076M5H5	Histidine kinase	SSPG_07049	195.75	1829	A0A076M5H5	346	A0A076M5H5_STRLI Histidine kinase OS=Streptomyces lividans TK24 OX=457428 GN=SLIV_09875 PE=4 SV=1	A0A076M5H5	346	346	K	EISHVTTAVANGDLSKKVTVPARGEVAQLAE	44.045	44.045	EISHVTTAVANGDLSK(1)K	EISHVTTAVANGDLSK(44.04)K(-44.04)	16	3	-1.613			6258600
A0A076M5H5	Histidine kinase	SSPG_07049	195.75	1829	A0A076M5H5	174	A0A076M5H5_STRLI Histidine kinase OS=Streptomyces lividans TK24 OX=457428 GN=SLIV_09875 PE=4 SV=1	A0A076M5H5	174	174	K	QNDEGTGQPLRGEFLKVGRTVNNLVDQLSTF	173.21	118.37	TQNDEGTGQPLRGEFLK(1)VGR	TQNDEGTGQPLRGEFLK(118.37)VGR	17	3	0.40594	44085000		65171000	11824000
A0A076M5J8	FtsK/SpoIIIE family protein		139.29	1286	A0A076M5J8	529	A0A076M5J8_STRLI FtsK/SpoIIIE family protein OS=Streptomyces lividans TK24 OX=457428 GN=SLIV_09970 PE=4 SV=1	A0A076M5J8	529	529	K	MLRDAGNYANIHDYEKARAAGAALQPIPSLV	87.566	87.566	DAGNYANIHDYEK(1)AR	DAGNYANIHDYEK(87.57)AR	13	3	0.79874	9295100		11408000
A0A076M5K5	1-acylglycerol-3-phosphate O-acyltransferase	SSPG_05421	28.656	267	A0A076M5K5	229	A0A076M5K5_STRLI 1-acylglycerol-3-phosphate O-acyltransferase OS=Streptomyces lividans TK24 OX=457428 GN=SLIV_27095 PE=4 SV=1	A0A076M5K5	229	229	K	DMYATAMKRQLAEAAKAEKAAKAEKAAKAEK	41.621	41.621	QLAEAAK(1)AEK(1)AAK	QLAEAAK(41.62)AEK(41.62)AAK(-41.62)	7	3	0.20069	129650000	15334000	137080000	63145000
A0A076M5K5	1-acylglycerol-3-phosphate O-acyltransferase	SSPG_05421	28.656	267	A0A076M5K5	232	A0A076M5K5_STRLI 1-acylglycerol-3-phosphate O-acyltransferase OS=Streptomyces lividans TK24 OX=457428 GN=SLIV_27095 PE=4 SV=1	A0A076M5K5	232	232	K	ATAMKRQLAEAAKAEKAAKAEKAAKAEKAAK	41.621	41.621	QLAEAAK(1)AEK(1)AAK	QLAEAAK(41.62)AEK(41.62)AAK(-41.62)	10	3	0.20069	129650000	15334000	137080000	63145000
A0A076M5N4	TetR family transcriptional regulator		23.09	215	A0A076M5N4	129	A0A076M5N4_STRLI TetR family transcriptional regulator OS=Streptomyces lividans TK24 OX=457428 GN=SLIV_16330 PE=4 SV=1	A0A076M5N4	129	129	K	DAILRVVDLGAAEGDKRFAKIRMKILNSVNS	76.143	69.979	VVDLGAAEGDK(1)R	VVDLGAAEGDK(69.98)R	11	2	1.0086	11991000
A0A076M5S2	Lipoprotein	SSPG_07403	18.009	169	A0A076M5S2	74	A0A076M5S2_STRLI Lipoprotein OS=Streptomyces lividans TK24 OX=457428 GN=SLIV_16755 PE=4 SV=1	A0A076M5S2	74	74	K	TCGGKGKNLSPDEINKCLKDKDAKSITVDQD	90.108	83.869	NLSPDEINK(1)CLK	NLSPDEINK(83.87)CLK(-83.87)	9	2	-0.49632	6854800		3131100
A0A076M5S2	Lipoprotein	SSPG_07403	18.009	169	A0A076M5S2	79	A0A076M5S2_STRLI Lipoprotein OS=Streptomyces lividans TK24 OX=457428 GN=SLIV_16755 PE=4 SV=1	A0A076M5S2	79	79	K	GKNLSPDEINKCLKDKDAKSITVDQDETVRF	155.95	155.95	CLKDK(1)DAK	CLK(-45.93)DK(45.93)DAK(-155.95)	5	2	-0.50034	60457000		29320000	31773000
A0A076M5S2	Lipoprotein	SSPG_07403	18.009	169	A0A076M5S2	82	A0A076M5S2_STRLI Lipoprotein OS=Streptomyces lividans TK24 OX=457428 GN=SLIV_16755 PE=4 SV=1	A0A076M5S2	82	82	K	LSPDEINKCLKDKDAKSITVDQDETVRFGVD	30.536	30.536	DK(0.5)DAK(0.5)SITVDQDETVR	DK(0)DAK(0)SITVDQDETVR	5	3	1.1205	6239400
A0A076M5S6	Amino acid transporter	SSPG_06659	49.231	476	A0A076M5S6	334	A0A076M5S6_STRLI Amino acid transporter OS=Streptomyces lividans TK24 OX=457428 GN=SLIV_24050 PE=4 SV=1	A0A076M5S6	334	334	K	MVIQNSRVLFASARDKAWPAPVNGLLGRLGR	39.424	39.424	DK(1)AWPAPVNGLLGR	DK(39.42)AWPAPVNGLLGR	2	3	-2.2905	27934000	14189000	36970000	24855000
A0A076M5U0	Anthranilate synthase component 1		54.206	502	A0A076M5U0	341	A0A076M5U0_STRLI Anthranilate synthase component 1 OS=Streptomyces lividans TK24 OX=457428 GN=trpE2 PE=3 SV=1	A0A076M5U0	341	341	K	PREDQSLADELLADPKERAEHLMLVDLGRND	35.32	35.32	EDQSLADELLADPK(1)ERAEHLMLVDLGR	EDQSLADELLADPK(35.32)ERAEHLMLVDLGR	14	4	-0.24684				23154000
A0A076M5X2	Uncharacterized protein		42.175	394	A0A076M5X2	390	A0A076M5X2_STRLI Uncharacterized protein OS=Streptomyces lividans TK24 OX=457428 GN=SLIV_10370 PE=4 SV=1	A0A076M5X2	390	390	K	RIALVDRIDEAPEALKRVGG___________	82.749	80.755	IDEAPEALK(1)R	IDEAPEALK(80.75)R	9	2	-0.62831	7087200
A0A076M5Z5	CSD_1 domain-containing protein		7.3872	67	A0A076M5Z5	56	A0A076M5Z5_STRLI CSD_1 domain-containing protein OS=Streptomyces lividans TK24 OX=457428 GN=SLIV_16920 PE=4 SV=1	A0A076M5Z5	56	56	K	LEEGQRVEFEISQGQKGPQADMVRLSA____	106.99	61.801	TLEEGQRVEFEISQGQK(1)GPQADMVR	TLEEGQRVEFEISQGQK(61.8)GPQADMVR	17	3	-0.46806	13931000	6177100	7120400	5599900
A0A076M601	Trehalose-phosphate synthase	SSPG_03402	50.25	462	A0A076M601	32	A0A076M601_STRLI Trehalose-phosphate synthase OS=Streptomyces lividans TK24 OX=457428 GN=SLIV_16945 PE=4 SV=1	A0A076M601	32	32	K	GPVSYEVREDGSLHAKRGGGGLVSGLSAIGP	243.85	243.85	EDGSLHAK(1)R	EDGSLHAK(243.85)R	8	2	0.40385	97771000	61091000	65353000	100600000
A0A076M605	Signal recognition particle receptor FtsY		42.702	402	A0A076M605;Q8GL51;Q8RJW5	278;288;288	A0A076M605_STRLI Signal recognition particle receptor FtsY OS=Streptomyces lividans TK24 OX=457428 GN=ftsY PE=3 SV=1;Q8GL51_STRLI Signal recognition particle receptor FtsY OS=Streptomyces lividans OX=1916 GN=ftsY PE=3 SV=1;Q8RJW5_STRLI Signal recognition p	A0A076M605	278	278	K	GPEGGDPASVAFDAVKEGKEMGSDVVLIDTA	105.03	53.001	GPEGGDPASVAFDAVK(1)EGK	GPEGGDPASVAFDAVK(53)EGK(-53)	16	2	1.8833
A0A076M605	Signal recognition particle receptor FtsY		42.702	402	A0A076M605;Q8GL51	315;325	A0A076M605_STRLI Signal recognition particle receptor FtsY OS=Streptomyces lividans TK24 OX=457428 GN=ftsY PE=3 SV=1;Q8GL51_STRLI Signal recognition particle receptor FtsY OS=Streptomyces lividans OX=1916 GN=ftsY PE=3 SV=1	A0A076M605	315	315	K	TGLMDELGKVKRVVEKHAPLDEVLLVLDATT	70.718	37.283	VVEK(1)HAPLDEVLLVLDATTGQNGLIQAR	VVEK(37.28)HAPLDEVLLVLDATTGQNGLIQAR	4	3	1.2886	8820500		15950000
A0A076M640	Rod shape-determining protein MreB		36.146	339	A0A076M640	193	A0A076M640_STRLI Rod shape-determining protein MreB OS=Streptomyces lividans TK24 OX=457428 GN=mreB PE=4 SV=1	A0A076M640	193	193	K	RVAGDELDNAIIQHVKKEYSLLLGERTAEQI	94.717	94.717	VAGDELDNAIIQHVK(1)K	VAGDELDNAIIQHVK(94.72)K(-94.72)	15	3	0.24577	18478000		24342000
A0A076M674	Phosphoglycerate mutase	SSPG_04955	24.065	223	A0A076M674	152	A0A076M674_STRLI Phosphoglycerate mutase OS=Streptomyces lividans TK24 OX=457428 GN=SLIV_24795 PE=3 SV=1	A0A076M674	152	152	K	EVADRAAPVVLRHAEKLPEDGTLVVVSHGGT	99.441	49.662	HAEK(1)LPEDGTLVVVSHGGTIR	HAEK(49.66)LPEDGTLVVVSHGGTIR	4	3	-2.0166			19591000
A0A076M674	Phosphoglycerate mutase	SSPG_04955	24.065	223	A0A076M674	122	A0A076M674_STRLI Phosphoglycerate mutase OS=Streptomyces lividans TK24 OX=457428 GN=SLIV_24795 PE=3 SV=1	A0A076M674	122	122	K	HEEIITRYGDEYAAWKRGEPVRRGGGELETE	98.033	98.033	YGDEYAAWK(1)R	YGDEYAAWK(98.03)R	9	2	-0.14048	5059500		6987000
A0A076M689	Long-chain fatty-acid CoA ligase		67.717	625	A0A076M689	333	A0A076M689_STRLI Long-chain fatty-acid CoA ligase OS=Streptomyces lividans TK24 OX=457428 GN=SLIV_24880 PE=4 SV=1	A0A076M689	333	333	K	AGIAREYAKVTQDNFKRTGTASAPAGLRTKH	143.85	143.85	VTQDNFK(1)R	VTQDNFK(143.85)R	7	2	-0.44856	33076000		33324000
A0A076M689	Long-chain fatty-acid CoA ligase		67.717	625	A0A076M689	601	A0A076M689_STRLI Long-chain fatty-acid CoA ligase OS=Streptomyces lividans TK24 OX=457428 GN=SLIV_24880 PE=4 SV=1	A0A076M689	601	601	K	PRDLDVEHGEITPSLKLKRPVVEREYKNLIE	292.8	50.653	DLDVEHGEITPSLK(1)LK(1)R	DLDVEHGEITPSLK(50.65)LK(50.65)R	14	3	0.035028	14297000000	3888000000	15422000000	3724700000
A0A076M689	Long-chain fatty-acid CoA ligase		67.717	625	A0A076M689	603	A0A076M689_STRLI Long-chain fatty-acid CoA ligase OS=Streptomyces lividans TK24 OX=457428 GN=SLIV_24880 PE=4 SV=1	A0A076M689	603	603	K	DLDVEHGEITPSLKLKRPVVEREYKNLIEEM	78.324	50.653	DLDVEHGEITPSLK(1)LK(1)R	DLDVEHGEITPSLK(50.65)LK(50.65)R	16	3	0.035028	4410000		26403000
A0A076M689	Long-chain fatty-acid CoA ligase		67.717	625	A0A076M689	493	A0A076M689_STRLI Long-chain fatty-acid CoA ligase OS=Streptomyces lividans TK24 OX=457428 GN=SLIV_24880 PE=4 SV=1	A0A076M689	493	493	K	RITDRKKDLIKTSGGKYIAPAEVEGQFKAVC	66.989	66.989	TSGGK(1)YIAPAEVEGQFK	TSGGK(66.99)YIAPAEVEGQFK(-66.99)	5	2	-0.36657	2875800		2996400
A0A076M6F4	Precorrin-6Y C5,15-methyltransferase	SSPG_05691	41.793	413	A0A076M6F4	237	A0A076M6F4_STRLI Precorrin-6Y C5,15-methyltransferase OS=Streptomyces lividans TK24 OX=457428 GN=SLIV_28435 PE=4 SV=1	A0A076M6F4	237	237	K	ALAEDAFTHRDSMITKFEVRALALSRLGPRP	101.46	101.46	DSMITK(1)FEVR	DSMITK(101.46)FEVR	6	2	-0.52207	8064800		10562000
A0A076M6K3	Uncharacterized protein		22.655	209	A0A076M6K3	79	A0A076M6K3_STRLI Uncharacterized protein OS=Streptomyces lividans TK24 OX=457428 GN=SLIV_28785 PE=4 SV=1	A0A076M6K3	79	79	K	WPVMADCERGLGRPEKALDMAGAPEVHKLDK	23.447	23.447	GLGRPEK(1)ALDMAGAPEVHK	GLGRPEK(23.45)ALDMAGAPEVHK(-23.45)	7	4	-0.1328	4523000		7993700
A0A076M6N6	Multifunctional 2-oxoglutarate metabolism enzyme		139.21	1272	A0A076M6N6	423	A0A076M6N6_STRLI Multifunctional 2-oxoglutarate metabolism enzyme OS=Streptomyces lividans TK24 OX=457428 GN=kgd PE=4 SV=1	A0A076M6N6	423	423	K	RWLKDIDASHDDDVTKAARVFELIHSYRVRG	131.69	131.69	DIDASHDDDVTK(1)AAR	DIDASHDDDVTK(131.69)AAR	12	2	0.46344	28831000		18310000	16073000
A0A076M6N6	Multifunctional 2-oxoglutarate metabolism enzyme		139.21	1272	A0A076M6N6	1147	A0A076M6N6_STRLI Multifunctional 2-oxoglutarate metabolism enzyme OS=Streptomyces lividans TK24 OX=457428 GN=kgd PE=4 SV=1	A0A076M6N6	1147	1147	K	FRPVIGDDSVDPAAVKKVVFTAGKVYYDLDA	96.903	26.5	AEEFTTGQFRPVIGDDSVDPAAVK(1)K	AEEFTTGQFRPVIGDDSVDPAAVK(26.5)K(-26.5)	24	3	-1.3546	37780000	8513300	28906000	5979800
A0A076M6N6	Multifunctional 2-oxoglutarate metabolism enzyme		139.21	1272	A0A076M6N6	889	A0A076M6N6_STRLI Multifunctional 2-oxoglutarate metabolism enzyme OS=Streptomyces lividans TK24 OX=457428 GN=kgd PE=4 SV=1	A0A076M6N6	889	889	K	EFPVAVNTAITAETVKRIAESQVNIPDHITV	127.29	127.29	EAVSQPASAEPSEPQAEFPVAVNTAITAETVK(1)R	EAVSQPASAEPSEPQAEFPVAVNTAITAETVK(127.29)R	32	3	1.2618	58588000		66798000
A0A076M6N6	Multifunctional 2-oxoglutarate metabolism enzyme		139.21	1272	A0A076M6N6	398	A0A076M6N6_STRLI Multifunctional 2-oxoglutarate metabolism enzyme OS=Streptomyces lividans TK24 OX=457428 GN=kgd PE=4 SV=1	A0A076M6N6	398	398	K	ANLLLGENGFYDDIFKALRIPYEPVRWLKDI	89.859	89.859	QVANLLLGENGFYDDIFK(1)ALR	QVANLLLGENGFYDDIFK(89.86)ALR	18	3	-0.78898			5578100
A0A076M6V4	PDDEXK_1 domain-containing protein		36.452	334	A0A076M6V4	209	A0A076M6V4_STRLI PDDEXK_1 domain-containing protein OS=Streptomyces lividans TK24 OX=457428 GN=SLIV_29480 PE=4 SV=1	A0A076M6V4	209	209	K	RVDVAPTGEVRIVDYKTGKAPRPQYAEGALF	81.296	81.296	IVDYK(1)TGK	IVDYK(81.3)TGK(-81.3)	5	2	-0.19916
A0A076M6V9	Ribonucleoside-diphosphate reductase		86.531	791	A0A076M6V9	568	A0A076M6V9_STRLI Ribonucleoside-diphosphate reductase OS=Streptomyces lividans TK24 OX=457428 GN=SLIV_12230 PE=3 SV=1	A0A076M6V9	568	568	K	SADLAERNGPLPAWEKTRTAKGVLHPDHYGV	98.254	62.303	NGPLPAWEK(1)TR	NGPLPAWEK(62.3)TR	9	2	-0.044454	128760000	10348000	150390000	28878000
A0A076M6Y6	Putative phenylalanine aminotransferase		39.933	369	A0A076M6Y6	29	A0A076M6Y6_STRLI Putative phenylalanine aminotransferase OS=Streptomyces lividans TK24 OX=457428 GN=pat PE=3 SV=1	A0A076M6Y6	29	29	K	TSPKLRAELEGIPTYKPGKPAAADGPVAYKL	49.66	25.67	AELEGIPTYK(0.788)PGK(0.212)PAAADGPVAYK	AELEGIPTYK(5.69)PGK(-5.69)PAAADGPVAYK(-25.67)	10	3	-0.39115	4491300		12762000
A0A076M713	Bifunctional RNase H/acid phosphatase		56.058	572	A0A076M713	385	A0A076M713_STRLI Bifunctional RNase H/acid phosphatase OS=Streptomyces lividans TK24 OX=457428 GN=SLIV_26225 PE=4 SV=1	A0A076M713	385	385	K	TFVLLRHGETPLTPQKRFSGSGGSDPSLSPV	140.45	88.056	HGETPLTPQK(1)R	HGETPLTPQK(88.06)R	10	3	-0.30892	16923000		24330000	6081600
A0A076M742	Thioredoxin domain-containing protein		19.159	174	A0A076M742	54	A0A076M742_STRLI Thioredoxin domain-containing protein OS=Streptomyces lividans TK24 OX=457428 GN=SLIV_30030 PE=4 SV=1	A0A076M742	54	54	K	YGDRLEVRLRHFPLEKHKYAFAAAQAAEEAV	124.98	58.981	HFPLEK(1)HK	HFPLEK(58.98)HK(-58.98)	6	3	0.68868	65199000	20384000	154530000	110760000
A0A076M764	TPR_5 domain-containing protein		18.613	169	A0A076M764	104	A0A076M764_STRLI TPR_5 domain-containing protein OS=Streptomyces lividans TK24 OX=457428 GN=SLIV_26625 PE=4 SV=1	A0A076M764	104	104	K	LSSSLRNTGHPEEGVKLLSPELVAPSDELDD	78.913	78.913	NTGHPEEGVK(1)LLSPELVAPSDELDDAVR	NTGHPEEGVK(78.91)LLSPELVAPSDELDDAVR	10	3	0.48672			24719000
A0A076M787	Uncharacterized protein		46.367	409	A0A076M787	277	A0A076M787_STRLI Uncharacterized protein OS=Streptomyces lividans TK24 OX=457428 GN=SLIV_30215 PE=4 SV=1	A0A076M787	277	277	K	SSVFAERDAEQSENLKLKEELVTEAEKLVPV	29.118	29.118	DAEQSENLK(0.768)LK(0.232)EELVTEAEK	DAEQSENLK(5.21)LK(-5.21)EELVTEAEK(-29.12)	9	3	0.23796			5720500
A0A076M787	Uncharacterized protein		46.367	409	A0A076M787	296	A0A076M787_STRLI Uncharacterized protein OS=Streptomyces lividans TK24 OX=457428 GN=SLIV_30215 PE=4 SV=1	A0A076M787	296	296	K	ELVTEAEKLVPVTDLKSARAAFRSVNERWEA	96.379	96.379	EELVTEAEKLVPVTDLK(1)SAR	EELVTEAEK(-70.5)LVPVTDLK(70.5)SAR	17	3	-0.58191	40424000		49265000
A0A076M787	Uncharacterized protein		46.367	409	A0A076M787	24	A0A076M787_STRLI Uncharacterized protein OS=Streptomyces lividans TK24 OX=457428 GN=SLIV_30215 PE=4 SV=1	A0A076M787	24	24	K	VDETGTVYVRTADGEKVVGSWQAGSPEEALA	132.39	132.39	TADGEK(1)VVGSWQAGSPEEALAYFER	TADGEK(132.39)VVGSWQAGSPEEALAYFER	6	3	-0.66166	71188000		55348000
A0A076M809	Hypoxanthine phosphoribosyltransferase	SSPG_04149	20.082	186	A0A076M809	97	A0A076M809_STRLI Hypoxanthine phosphoribosyltransferase OS=Streptomyces lividans TK24 OX=457428 GN=hpt PE=3 SV=1	A0A076M809	97	97	K	SSGVVRILKDLDTDIKGRHVLIVEDIIDSGL	99.442	99.442	DLDTDIK(1)GR	DLDTDIK(99.44)GR	7	2	0.66771	12064000	7872700	6455900	6685100
A0A076M863	Pyrroline-5-carboxylate reductase	SSPG_04217	29.806	284	A0A076M863	236	A0A076M863_STRLI Pyrroline-5-carboxylate reductase OS=Streptomyces lividans TK24 OX=457428 GN=proC PE=3 SV=1	A0A076M863	236	236	K	IGAAKMLRDSGEHPVKLRENVTSPAGTTINA	144.79	93.098	DSGEHPVK(1)LR	DSGEHPVK(93.1)LR	8	2	-0.14547	95300000	23809000	136580000
A0A076M863	Pyrroline-5-carboxylate reductase	SSPG_04217	29.806	284	A0A076M863	283	A0A076M863_STRLI Pyrroline-5-carboxylate reductase OS=Streptomyces lividans TK24 OX=457428 GN=proC PE=3 SV=1	A0A076M863	283	283	K	LEAARDRSRELATGTKD______________	106.37	106.37	SRELATGTK(1)D	SRELATGTK(106.37)D	9	2	0.20321	89411000		74646000
A0A076M896	Uncharacterized protein		184.22	1722	A0A076M896	147	A0A076M896_STRLI Uncharacterized protein OS=Streptomyces lividans TK24 OX=457428 GN=SLIV_31885 PE=4 SV=1	A0A076M896	147	147	K	RQAKSRPGNAKEGFEKLGDRLGRAVPHFLPT	104.2	41.401	EGFEK(1)LGDRLGR	EGFEK(41.4)LGDRLGR	5	3	0.84211	42010000	5067800	37917000
A0A076M896	Uncharacterized protein		184.22	1722	A0A076M896	99	A0A076M896_STRLI Uncharacterized protein OS=Streptomyces lividans TK24 OX=457428 GN=SLIV_31885 PE=4 SV=1	A0A076M896	99	99	K	LGLVRDAETPEIGQVKRETLGFPAWALVNDP	77.662	76.282	DAETPEIGQVK(1)R	DAETPEIGQVK(76.28)R	11	2	0.14191
A0A076M896	Uncharacterized protein		184.22	1722	A0A076M896	1661	A0A076M896_STRLI Uncharacterized protein OS=Streptomyces lividans TK24 OX=457428 GN=SLIV_31885 PE=4 SV=1	A0A076M896	1661	1661	K	RAGRSLFLPCGWRDLKSPALPVETWKEGLYP	101.93	101.93	DLK(1)SPALPVETWK	DLK(101.93)SPALPVETWK(-101.93)	3	2	2.1318
A0A076M899	ATP-dependent zinc metalloprotease FtsH		77.084	711	A0A076M899	87	A0A076M899_STRLI ATP-dependent zinc metalloprotease FtsH OS=Streptomyces lividans TK24 OX=457428 GN=ftsH PE=3 SV=1	A0A076M899	87	87	K	GQVVQAINDNRVESAKLTTGDEQTIKVQLKD	125.54	90.434	VESAK(1)LTTGDEQTIK	VESAK(90.43)LTTGDEQTIK(-90.43)	5	2	-0.60643	6908400	3344200		5675900
A0A076M899	ATP-dependent zinc metalloprotease FtsH		77.084	711	A0A076M899	544	A0A076M899_STRLI ATP-dependent zinc metalloprotease FtsH OS=Streptomyces lividans TK24 OX=457428 GN=ftsH PE=3 SV=1	A0A076M899	544	544	K	LVFHDPTTGAANDIEKATGLARAMVTQYGMT	138.93	106.11	AAEELVFHDPTTGAANDIEK(1)ATGLAR	AAEELVFHDPTTGAANDIEK(106.11)ATGLAR	20	3	0.31082	42979000		40941000
A0A076M899	ATP-dependent zinc metalloprotease FtsH		77.084	711	A0A076M899	599	A0A076M899_STRLI ATP-dependent zinc metalloprotease FtsH OS=Streptomyces lividans TK24 OX=457428 GN=ftsH PE=3 SV=1	A0A076M899	599	599	K	RDYSEEVAALVDEEVKKLIETAHNEAWEILV	249.69	249.69	DYSEEVAALVDEEVK(1)K	DYSEEVAALVDEEVK(249.69)K(-249.69)	15	2	1.2198	120050000		95634000	14246000
A0A076M899	ATP-dependent zinc metalloprotease FtsH		77.084	711	A0A076M899	429	A0A076M899_STRLI ATP-dependent zinc metalloprotease FtsH OS=Streptomyces lividans TK24 OX=457428 GN=ftsH PE=3 SV=1	A0A076M899	429	429	K	NVLNEAALLTARSDQKLIDNHMLDEAIDRVV	75.239	57.173	SDQK(1)LIDNHMLDEAIDR	SDQK(57.17)LIDNHMLDEAIDR	4	3	-0.49812	16736000		22085000
A0A076M899	ATP-dependent zinc metalloprotease FtsH		77.084	711	A0A076M899	219	A0A076M899_STRLI ATP-dependent zinc metalloprotease FtsH OS=Streptomyces lividans TK24 OX=457428 GN=ftsH PE=3 SV=1	A0A076M899	219	219	K	DVAGSDEAVEELHEIKEFLQEPAKFQAVGAK	100.23	100.23	TTFSDVAGSDEAVEELHEIK(1)EFLQEPAK	TTFSDVAGSDEAVEELHEIK(100.23)EFLQEPAK(-100.23)	20	3	-0.04409	40111000		50947000
A0A076M8D0	Helicase	SSPG_06414	93.656	837	A0A076M8D0	383	A0A076M8D0_STRLI Helicase OS=Streptomyces lividans TK24 OX=457428 GN=SLIV_32040 PE=4 SV=1	A0A076M8D0	383	383	K	GFVVAQAPEHVVENEKALAKAGDDPKKRRKV	31.127	31.127	AGFDTEGFVVAQAPEHVVENEK(1)ALAK	AGFDTEGFVVAQAPEHVVENEK(31.13)ALAK(-31.13)	22	3	0.31721	24033000
A0A076M8D0	Helicase	SSPG_06414	93.656	837	A0A076M8D0	567	A0A076M8D0_STRLI Helicase OS=Streptomyces lividans TK24 OX=457428 GN=SLIV_32040 PE=4 SV=1	A0A076M8D0	567	567	K	AAQQNKARGEAVAAMKADGVEYEERMERLQD	96.591	21.803	GEAVAAMK(1)ADGVEYEERMER	GEAVAAMK(21.8)ADGVEYEERMER	8	3	-2.0236	412860000	135700000	474300000	73447000
A0A076M8I9	UTP--glucose-1-phosphate uridylyltransferase		33.585	307	A0A076M8I9	88	A0A076M8I9_STRLI UTP--glucose-1-phosphate uridylyltransferase OS=Streptomyces lividans TK24 OX=457428 GN=SLIV_21780 PE=3 SV=1	A0A076M8I9	88	88	K	EDHFDRNYELESALQKKGDASRLAKVQESSD	144.77	144.77	NYELESALQK(1)K	NYELESALQK(144.77)K(-144.77)	10	2	0.50181	95792000		137340000
A0A076M8J7	UPF0225 protein SLIV_29355		13.807	124	A0A076M8J7	16	A0A076M8J7_STRLI UPF0225 protein SLIV_29355 OS=Streptomyces lividans TK24 OX=457428 GN=SLIV_29355 PE=3 SV=1	A0A076M8J7	16	16	K	MPTPPCPCGRSESYEKCCGRFHGGTAAAPTA	112.41	99.136	SESYEK(1)CCGR	SESYEK(99.14)CCGR	6	2	-0.81494	14424000	15356000	17136000	9919200
A0A076M8K6	TGc domain-containing protein		21.055	190	A0A076M8K6	6	A0A076M8K6_STRLI TGc domain-containing protein OS=Streptomyces lividans TK24 OX=457428 GN=SLIV_32365 PE=4 SV=1	A0A076M8K6	6	6	K	__________MELIQKTPDLSAYLAADEAID	155.87	155.87	ELIQK(1)TPDLSAYLAADEAIDHDHPR	ELIQK(155.87)TPDLSAYLAADEAIDHDHPR	5	4	-0.37286	26201000		25266000
A0A076M8L1	Pup deamidase/depupylase		57.063	503	A0A076M8L1	237	A0A076M8L1_STRLI Pup deamidase/depupylase OS=Streptomyces lividans TK24 OX=457428 GN=dop PE=4 SV=1	A0A076M8L1	237	237	K	RPIINTRDEPHADAEKWRRLHVIIGDANLSE	54.023	54.023	DEPHADAEK(1)WRR	DEPHADAEK(54.02)WRR	9	3	-1.2163	13216000
A0A076M8U0	Oxidoreductase	SSPG_07497	51.572	474	A0A076M8U0	192	A0A076M8U0_STRLI Oxidoreductase OS=Streptomyces lividans TK24 OX=457428 GN=SLIV_22225 PE=4 SV=1	A0A076M8U0	192	192	K	AETIGEVEDMARDAAKYYNNVSREDMRFILV	86.014	86.014	DAAK(1)YYNNVSR	DAAK(86.01)YYNNVSR	4	2	-0.46714
A0A076M8U0	Oxidoreductase	SSPG_07497	51.572	474	A0A076M8U0	462	A0A076M8U0_STRLI Oxidoreductase OS=Streptomyces lividans TK24 OX=457428 GN=SLIV_22225 PE=4 SV=1	A0A076M8U0	462	462	K	KPAAAKAADQGDQSEKAAKQEKTEAKAS___	253.1	199.68	AADQGDQSEK(1)AAK	AADQGDQSEK(199.68)AAK(-199.68)	10	2	-0.98413	57500000		50269000
A0A076M8U0	Oxidoreductase	SSPG_07497	51.572	474	A0A076M8U0	151	A0A076M8U0_STRLI Oxidoreductase OS=Streptomyces lividans TK24 OX=457428 GN=SLIV_22225 PE=4 SV=1	A0A076M8U0	151	151	K	EESIGLRNHVLEQLDKADSTTDEEIRRKALT	83.213	83.213	NHVLEQLDK(1)ADSTTDEEIRR	NHVLEQLDK(83.21)ADSTTDEEIRR	9	3	0.067397			9858700
A0A076M905	Phosphoribosyl-ATP pyrophosphatase		9.9191	90	A0A076M905	16	A0A076M905_STRLI Phosphoribosyl-ATP pyrophosphatase OS=Streptomyces lividans TK24 OX=457428 GN=hisE PE=3 SV=1	A0A076M905	16	16	K	MSKKTFEELFTELQHKAANGDPATSRTAELV	168.14	132.48	TFEELFTELQHK(1)AANGDPATSR	TFEELFTELQHK(132.48)AANGDPATSR	12	3	-1.4538	623600000	149390000	542020000	224650000
A0A076M905	Phosphoribosyl-ATP pyrophosphatase		9.9191	90	A0A076M905	40	A0A076M905_STRLI Phosphoribosyl-ATP pyrophosphatase OS=Streptomyces lividans TK24 OX=457428 GN=hisE PE=3 SV=1	A0A076M905	40	40	K	SRTAELVDKGVHAIGKKVVEEAAEVWMAAEY	133.66	124.37	GVHAIGK(1)K	GVHAIGK(124.37)K(-124.37)	7	2	-0.26074	84031000		227500000	12052000
A0A076M905	Phosphoribosyl-ATP pyrophosphatase		9.9191	90	A0A076M905	33	A0A076M905_STRLI Phosphoribosyl-ATP pyrophosphatase OS=Streptomyces lividans TK24 OX=457428 GN=hisE PE=3 SV=1	A0A076M905	33	33	K	ANGDPATSRTAELVDKGVHAIGKKVVEEAAE	112.13	112.13	TAELVDK(1)GVHAIGK	TAELVDK(112.13)GVHAIGK(-112.13)	7	2	-0.37698	16001000		18553000	4550000
A0A076M923	DNA-binding response regulator MtrA		24.751	225	A0A076M923	143	A0A076M923_STRLI DNA-binding response regulator MtrA OS=Streptomyces lividans TK24 OX=457428 GN=mtrA PE=4 SV=1	A0A076M923	143	143	K	LAIGDLVIDVAGHSVKRDGQSIALTPLEFDL	131.04	118.04	SEEPAPEQLAIGDLVIDVAGHSVK(1)R	SEEPAPEQLAIGDLVIDVAGHSVK(118.04)R	24	3	1.37	111140000	58310000	115160000	72982000
A0A076M923	DNA-binding response regulator MtrA		24.751	225	A0A076M923	37	A0A076M923_STRLI DNA-binding response regulator MtrA OS=Streptomyces lividans TK24 OX=457428 GN=mtrA PE=4 SV=1	A0A076M923	37	37	K	LRGEGFEPSFVADGDKALAAFRETKPDLVLL	49.089	27.904	GEGFEPSFVADGDK(1)ALAAFR	GEGFEPSFVADGDK(27.9)ALAAFR	14	3	-2.6352	10773000		22034000
A0A076M923	DNA-binding response regulator MtrA		24.751	225	A0A076M923	105	A0A076M923_STRLI DNA-binding response regulator MtrA OS=Streptomyces lividans TK24 OX=457428 GN=mtrA PE=4 SV=1	A0A076M923	105	105	K	VGLESGADDYIVKPFKPKELVARIRARLRRS	129.93	129.93	SDTVDVVVGLESGADDYIVK(0.14)PFK(0.86)PK	SDTVDVVVGLESGADDYIVK(-7.9)PFK(7.9)PK(-129.93)	23	3	0.91349	25402000	21640000	30792000
A0A076M928	Glycosyl transferase	SSPG_07219	32.508	302	A0A076M928	301	A0A076M928_STRLI Glycosyl transferase OS=Streptomyces lividans TK24 OX=457428 GN=SLIV_30650 PE=4 SV=1	A0A076M928	301	301	K	RSTDSLDESAKASDAKA______________	106.26	106.26	STDSLDESAKASDAK(1)A	STDSLDESAK(-35.1)ASDAK(35.1)A	15	2	-0.53418	9182400		6579900	7828900
A0A076M959	OAS1_C domain-containing protein		37.35	334	A0A076M959	28	A0A076M959_STRLI OAS1_C domain-containing protein OS=Streptomyces lividans TK24 OX=457428 GN=SLIV_16085 PE=4 SV=1	A0A076M959	28	28	K	ADFAENRVNVPSVEAKERRTQVKHLRERLEA	128.85	85.522	VNVPSVEAK(1)ERR	VNVPSVEAK(85.52)ERR	9	3	1.2974	10135000		18364000
A0A076M975	Uncharacterized protein		43.851	391	A0A076M975	147	A0A076M975_STRLI Uncharacterized protein OS=Streptomyces lividans TK24 OX=457428 GN=SLIV_22675 PE=4 SV=1	A0A076M975	147	147	K	LREEGPLTATDLGGAKRTSEWWDWSGTKVAV	109.42	100.45	QLREEGPLTATDLGGAK(1)R	QLREEGPLTATDLGGAK(100.45)R	17	3	0.77204	9235800	4007800	6957800
A0A076M9H0	Putative amino acid permease		51.096	475	A0A076M9H0	10	A0A076M9H0_STRLI Putative amino acid permease OS=Streptomyces lividans TK24 OX=457428 GN=SLIV_23125 PE=4 SV=1	A0A076M9H0	10	10	K	______MTSAQVDTDKAPEEGYERGLNSRQV	93.348	93.348	TSAQVDTDK(1)APEEGYER	TSAQVDTDK(93.35)APEEGYER	9	2	1.6614
A0A076M9H2	MDMPI_N domain-containing protein		24.409	227	A0A076M9H2	72	A0A076M9H2_STRLI MDMPI_N domain-containing protein OS=Streptomyces lividans TK24 OX=457428 GN=SLIV_16825 PE=4 SV=1	A0A076M9H2	72	72	K	HCSSALIRVVDKRFEKGVFSPECNDRDIAER	110.77	88.264	FEK(1)GVFSPECNDRDIAER	FEK(88.26)GVFSPECNDRDIAER	3	3	-0.43388	9163700		11087000
A0A076M9H2	MDMPI_N domain-containing protein		24.409	227	A0A076M9H2	177	A0A076M9H2_STRLI MDMPI_N domain-containing protein OS=Streptomyces lividans TK24 OX=457428 GN=SLIV_16825 PE=4 SV=1	A0A076M9H2	177	177	K	HVPLHADLDDLDEPLKLGEASGERPPGRYIG	167.23	55.994	GHVPLHADLDDLDEPLK(1)LGEASGERPPGR	GHVPLHADLDDLDEPLK(55.99)LGEASGERPPGR	17	5	-0.42378	7605600		14127000	4426000
A0A076M9T7	L-arabonate dehydratase		63.267	591	A0A076M9T7	175	A0A076M9T7_STRLI L-arabonate dehydratase OS=Streptomyces lividans TK24 OX=457428 GN=araC2 PE=3 SV=1	A0A076M9T7	175	175	K	DVGSGTHVWKFEEDLKTGRMTEEECFFAEGC	66.299	66.299	FEEDLK(1)TGR	FEEDLK(66.3)TGR	6	2	0.30069
A0A076M9T7	L-arabonate dehydratase		63.267	591	A0A076M9T7	169	A0A076M9T7_STRLI L-arabonate dehydratase OS=Streptomyces lividans TK24 OX=457428 GN=araC2 PE=3 SV=1	A0A076M9T7	169	169	K	GKYRGQDVGSGTHVWKFEEDLKTGRMTEEEC	61.703	44.089	GQDVGSGTHVWK(1)FEEDLK	GQDVGSGTHVWK(44.09)FEEDLK(-44.09)	12	3	-0.33191	7639400		6652000
A0A076M9T8	Oligoribonuclease	SSPG_04735	21.505	196	A0A076M9T8	90	A0A076M9T8_STRLI Oligoribonuclease OS=Streptomyces lividans TK24 OX=457428 GN=orn PE=3 SV=1	A0A076M9T8	90	90	K	ADAEAQVLAYVREHVKEPGKAPLCGNSVGTD	71.376	71.376	EHVK(0.677)EPGK(0.323)APLCGNSVGTDR	EHVK(3.21)EPGK(-3.21)APLCGNSVGTDR	4	4	0.10649	15009000		32537000
A0A076M9T8	Oligoribonuclease	SSPG_04735	21.505	196	A0A076M9T8	94	A0A076M9T8_STRLI Oligoribonuclease OS=Streptomyces lividans TK24 OX=457428 GN=orn PE=3 SV=1	A0A076M9T8	94	94	K	AQVLAYVREHVKEPGKAPLCGNSVGTDRGFL	68.168	35.594	EPGK(1)APLCGNSVGTDR	EPGK(35.59)APLCGNSVGTDR	4	2	0.77374	11969000		32436000
A0A076MA02	Uncharacterized protein		30.762	299	A0A076MA02	6	A0A076MA02_STRLI Uncharacterized protein OS=Streptomyces lividans TK24 OX=457428 GN=SLIV_24060 PE=4 SV=1	A0A076MA02	6	6	K	__________MSTPTKLATTGPAPGPASASD	42.347	42.347	STPTK(1)LATTGPAPGPASASDSASGYR	STPTK(42.35)LATTGPAPGPASASDSASGYR	5	3	-1.0679
A0A076MA19	Transcriptional regulator	SSPG_07534	27.502	253	A0A076MA19	36	A0A076MA19_STRLI Transcriptional regulator OS=Streptomyces lividans TK24 OX=457428 GN=SLIV_35035 PE=4 SV=1	A0A076MA19	36	36	K	LLRPVVRESSVSEVAKRLLDHLSAGDIRPGT	105.94	105.94	ESSVSEVAK(1)R	ESSVSEVAK(105.94)R	9	2	0.50876	8207000		10058000
A0A076MA78	ATP-dependent helicase	SSPG_01928	150.59	1327	A0A076MA78	314	A0A076MA78_STRLI ATP-dependent helicase OS=Streptomyces lividans TK24 OX=457428 GN=SLIV_17960 PE=4 SV=1	A0A076MA78	314	314	K	LSGEREIRDTADALEKKKYRFTEVLPLYARL	82.202	82.202	EIRDTADALEK(1)K	EIRDTADALEK(82.2)K(-82.2)	11	3	1.1921			6523900
A0A076MA78	ATP-dependent helicase	SSPG_01928	150.59	1327	A0A076MA78	716	A0A076MA78_STRLI ATP-dependent helicase OS=Streptomyces lividans TK24 OX=457428 GN=SLIV_17960 PE=4 SV=1	A0A076MA78	716	716	K	KIEPEWVEPLAGHLLKRTYSEPHWEKDQAAV	57.288	57.288	IEPEWVEPLAGHLLK(1)R	IEPEWVEPLAGHLLK(57.29)R	15	3	-0.85683
A0A076MA87	Valine--tRNA ligase		97.582	874	A0A076MA87	849	A0A076MA87_STRLI Valine--tRNA ligase OS=Streptomyces lividans TK24 OX=457428 GN=valS PE=3 SV=1	A0A076MA87	849	849	K	GNEAFLAKAPDQVVDKIRGRLAKADEDITRI	153.05	148.94	APDQVVDK(1)IR	APDQVVDK(148.94)IR	8	2	0.76678	36505000	2702300	55255000	3665500
A0A076MA87	Valine--tRNA ligase		97.582	874	A0A076MA87	824	A0A076MA87_STRLI Valine--tRNA ligase OS=Streptomyces lividans TK24 OX=457428 GN=valS PE=3 SV=1	A0A076MA87	824	824	K	AAERKRLAKDLAAAEKEKAQANAKLGNEAFL	81.972	78.113	DLAAAEK(1)EK	DLAAAEK(78.11)EK(-78.11)	7	2	-0.67812	53286000		61572000	12666000
A0A076MA87	Valine--tRNA ligase		97.582	874	A0A076MA87	399	A0A076MA87_STRLI Valine--tRNA ligase OS=Streptomyces lividans TK24 OX=457428 GN=valS PE=3 SV=1	A0A076MA87	399	399	K	AVRDGKVKIHPQEMEKRYFDWVDNLHDWCIS	91.867	45.368	IHPQEMEK(1)R	IHPQEMEK(45.37)R	8	3	0.38536			22141000
A0A076MA87	Valine--tRNA ligase		97.582	874	A0A076MA87	674	A0A076MA87_STRLI Valine--tRNA ligase OS=Streptomyces lividans TK24 OX=457428 GN=valS PE=3 SV=1	A0A076MA87	674	674	K	SKTTFQAGGEAAEVSKRVLGEVLDVTLRLLH	102.87	49.081	TTFQAGGEAAEVSK(1)R	TTFQAGGEAAEVSK(49.08)R	14	2	-0.038471	6930700		7803500
A0A076MAB0	S1 motif domain-containing protein		139.98	1333	A0A076MAB0	515	A0A076MAB0_STRLI S1 motif domain-containing protein OS=Streptomyces lividans TK24 OX=457428 GN=SLIV_24680 PE=4 SV=1	A0A076MAB0	515	515	K	PAREKSEPSDEVQSIKGSTRLEAKKQRRREG	66.289	66.289	EKSEPSDEVQSIK(1)GSTR	EK(-57.47)SEPSDEVQSIK(57.47)GSTR	13	3	0.3112	7624800		8940000
A0A076MAB0	S1 motif domain-containing protein		139.98	1333	A0A076MAB0	504	A0A076MAB0_STRLI S1 motif domain-containing protein OS=Streptomyces lividans TK24 OX=457428 GN=SLIV_24680 PE=4 SV=1	A0A076MAB0	504	504	K	ERTVVKVREPRPAREKSEPSDEVQSIKGSTR	53.567	42.041	EK(1)SEPSDEVQSIK	EK(42.04)SEPSDEVQSIK(-42.04)	2	2	0.87651
A0A076MAB0	S1 motif domain-containing protein		139.98	1333	A0A076MAB0	826	A0A076MAB0_STRLI S1 motif domain-containing protein OS=Streptomyces lividans TK24 OX=457428 GN=SLIV_24680 PE=4 SV=1	A0A076MAB0	826	826	K	EVDVFATYRIDEQLAKALDRKVWLPSGGSLV	188.28	62.466	IDEQLAK(1)ALDRK	IDEQLAK(62.47)ALDRK(-62.47)	7	2	0.5967	21303000	8857600	25577000	8499600
A0A076MAE5	DNA-binding protein	SSPG_07498	34.752	333	A0A076MAE5	41	A0A076MAE5_STRLI DNA-binding protein OS=Streptomyces lividans TK24 OX=457428 GN=SLIV_24865 PE=4 SV=1	A0A076MAE5	41	41	K	DLLLDRAVQEVVAAAKAADADTDVRDLTPDQ	34.148	34.148	AVQEVVAAAK(1)AADADTDVR	AVQEVVAAAK(34.15)AADADTDVR	10	3	-0.33495	2268000
A0A076MAE5	DNA-binding protein	SSPG_07498	34.752	333	A0A076MAE5	91	A0A076MAE5_STRLI DNA-binding protein OS=Streptomyces lividans TK24 OX=457428 GN=SLIV_24865 PE=4 SV=1	A0A076MAE5	91	91	K	VVVVRNAQDLSADTVKDVKAYLGAPAEEITL	110.08	99.5	NAQDLSADTVK(1)DVK	NAQDLSADTVK(99.5)DVK(-99.5)	11	2	1.0968	6647400		7555200
A0A076MAJ2	ABC-transporter metal-binding lipoprotein	SSPG_05025	35.493	331	A0A076MAJ2	294	A0A076MAJ2_STRLI ABC-transporter metal-binding lipoprotein OS=Streptomyces lividans TK24 OX=457428 GN=SLIV_25160 PE=3 SV=1	A0A076MAJ2	294	294	K	VSDKTAKTLAKDAGLKTDVLDPLEGITDKSK	205.3	205.3	DAGLK(1)TDVLDPLEGITDK	DAGLK(205.3)TDVLDPLEGITDK(-205.3)	5	2	0.31409	30792000
A0A076MAJ2	ABC-transporter metal-binding lipoprotein	SSPG_05025	35.493	331	A0A076MAJ2	115	A0A076MAJ2_STRLI ABC-transporter metal-binding lipoprotein OS=Streptomyces lividans TK24 OX=457428 GN=SLIV_25160 PE=3 SV=1	A0A076MAJ2	115	115	K	SLQPAVDEAIAQSDVKTKIDAASLTKLEDHG	97.45	23.435	SLQPAVDEAIAQSDVK(1)TK	SLQPAVDEAIAQSDVK(23.44)TK(-23.44)	16	3	0.76093	11725000		6648100	3575000
A0A076MAN8	Single-stranded DNA-binding protein		19.906	199	A0A076MAN8	95	A0A076MAN8_STRLI Single-stranded DNA-binding protein OS=Streptomyces lividans TK24 OX=457428 GN=ssb2 PE=3 SV=1	A0A076MAN8	95	95	K	QGRLKQRSYEDREGVKRTVYELDVDEVGASL	125.48	108.43	SYEDREGVK(1)R	SYEDREGVK(108.43)R	9	3	-0.075939	174570000		124760000
A0A076MAX1	Dihydrolipoamide acetyltransferase component of pyruvate dehydrogenase complex		48.691	469	A0A076MAX1	10	A0A076MAX1_STRLI Dihydrolipoamide acetyltransferase component of pyruvate dehydrogenase complex OS=Streptomyces lividans TK24 OX=457428 GN=SLIV_19205 PE=3 SV=1	A0A076MAX1	10	10	K	______MTDSSVREFKMPDVGEGLTEAEILK	135.08	100.45	EFK(1)MPDVGEGLTEAEILK	EFK(100.45)MPDVGEGLTEAEILK(-100.45)	3	3	0.23568	117220000		136330000	20395000
A0A076MB77	KHG/KDPG aldolase	SSPG_05243	21.941	219	A0A076MB77	135	A0A076MB77_STRLI KHG/KDPG aldolase OS=Streptomyces lividans TK24 OX=457428 GN=SLIV_26230 PE=4 SV=1	A0A076MB77	135	135	K	ASEVVALLERGVREMKFFPAEAAGGTAYLKA	105.14	47.68	EMK(1)FFPAEAAGGTAYLK	EMK(47.68)FFPAEAAGGTAYLK(-47.68)	3	3	0.12441			9285700
A0A076MBH5	Secreted protein	SSPG_07522	53.657	501	A0A076MBH5	384	A0A076MBH5_STRLI Secreted protein OS=Streptomyces lividans TK24 OX=457428 GN=SLIV_26635 PE=4 SV=1	A0A076MBH5	384	384	K	SSWSCSGFEDRQVTDKYPLCPEGSQVLRTVN	136.7	94.122	QVTDK(1)YPLCPEGSQVLR	QVTDK(94.12)YPLCPEGSQVLR	5	2	-1.6911	6175000			5982200
A0A076MBH9	Dihydrolipoamide acetyltransferase component of pyruvate dehydrogenase complex		59.035	590	A0A076MBH9	409	A0A076MBH9_STRLI Dihydrolipoamide acetyltransferase component of pyruvate dehydrogenase complex OS=Streptomyces lividans TK24 OX=457428 GN=SLIV_26805 PE=3 SV=1	A0A076MBH9	409	409	K	LRARAKDAFAAREGVKLSPMPFFVKAAAQAL	141.71	48.004	EGVK(1)LSPMPFFVK	EGVK(48)LSPMPFFVK(-48)	4	2	-2.079	16696000		103950000
A0A076MBL0	Dihydrolipoyl dehydrogenase	SSPG_05364	48.936	462	A0A076MBL0	217	A0A076MBL0_STRLI Dihydrolipoyl dehydrogenase OS=Streptomyces lividans TK24 OX=457428 GN=SLIV_26810 PE=3 SV=1	A0A076MBL0	217	217	K	EGLKHLVPVEDENSSKLLERAFRKRGIKFNL	178.03	111.79	HLVPVEDENSSK(1)LLER	HLVPVEDENSSK(111.79)LLER	12	2	-3.5459	1770700000	455110000	1959400000	987860000
A0A076MBL0	Dihydrolipoyl dehydrogenase	SSPG_05364	48.936	462	A0A076MBL0	369	A0A076MBL0_STRLI Dihydrolipoyl dehydrogenase OS=Streptomyces lividans TK24 OX=457428 GN=SLIV_26810 PE=3 SV=1	A0A076MBL0	369	369	K	VGLTEARAKEVYGADKVVSIKFPLGGNGKSR	64.439	64.439	EVYGADK(1)VVSIK	EVYGADK(64.44)VVSIK(-64.44)	7	2	1.66	5650400		4436900	2999900
A0A076MBL0	Dihydrolipoyl dehydrogenase	SSPG_05364	48.936	462	A0A076MBL0	374	A0A076MBL0_STRLI Dihydrolipoyl dehydrogenase OS=Streptomyces lividans TK24 OX=457428 GN=SLIV_26810 PE=3 SV=1	A0A076MBL0	374	374	K	ARAKEVYGADKVVSIKFPLGGNGKSRILKTA	113.86	113.86	EVYGADKVVSIK(1)FPLGGNGK	EVYGADK(-71.79)VVSIK(71.79)FPLGGNGK(-113.86)	12	3	-0.011079			23633000
A0A076MBL0	Dihydrolipoyl dehydrogenase	SSPG_05364	48.936	462	A0A076MBL0	76	A0A076MBL0_STRLI Dihydrolipoyl dehydrogenase OS=Streptomyces lividans TK24 OX=457428 GN=SLIV_26810 PE=3 SV=1	A0A076MBL0	76	76	K	GEVADQSRESEQFGVKTSFEGVDMAGVHKYK	34.009	22.118	ESEQFGVK(1)TSFEGVDMAGVHK	ESEQFGVK(22.12)TSFEGVDMAGVHK(-22.12)	8	3	0.065073	8392900	7219800	4936200	4950800
A0A076MBL0	Dihydrolipoyl dehydrogenase	SSPG_05364	48.936	462	A0A076MBL0	89	A0A076MBL0_STRLI Dihydrolipoyl dehydrogenase OS=Streptomyces lividans TK24 OX=457428 GN=SLIV_26810 PE=3 SV=1	A0A076MBL0	89	89	K	GVKTSFEGVDMAGVHKYKDEVIAGLYKGLQG	173.8	144.22	TSFEGVDMAGVHK(0.996)YK(0.004)DEVIAGLYK	TSFEGVDMAGVHK(24.39)YK(-24.39)DEVIAGLYK(-144.22)	13	4	-0.31407	40418000	6232000	53181000	22959000
A0A076MBL0	Dihydrolipoyl dehydrogenase	SSPG_05364	48.936	462	A0A076MBL0	91	A0A076MBL0_STRLI Dihydrolipoyl dehydrogenase OS=Streptomyces lividans TK24 OX=457428 GN=SLIV_26810 PE=3 SV=1	A0A076MBL0	91	91	K	KTSFEGVDMAGVHKYKDEVIAGLYKGLQGLV	60.278	60.278	TSFEGVDMAGVHK(0.397)YK(0.603)DEVIAGLYK	TSFEGVDMAGVHK(-1.82)YK(1.82)DEVIAGLYK(-60.28)	15	4	-0.5195	84322000	12539000	102900000
A0A076MBL0	Dihydrolipoyl dehydrogenase	SSPG_05364	48.936	462	A0A076MBL0	41	A0A076MBL0_STRLI Dihydrolipoyl dehydrogenase OS=Streptomyces lividans TK24 OX=457428 GN=SLIV_26810 PE=3 SV=1	A0A076MBL0	41	41	K	RGAQLGLDVALIEKNKLGGTCLHNGCIPTKA	98.281	98.281	NK(1)LGGTCLHNGCIPTK	NK(98.28)LGGTCLHNGCIPTK(-98.28)	2	3	-0.20775	7910000		51977000
A0A076MBL0	Dihydrolipoyl dehydrogenase	SSPG_05364	48.936	462	A0A076MBL0	205	A0A076MBL0_STRLI Dihydrolipoyl dehydrogenase OS=Streptomyces lividans TK24 OX=457428 GN=SLIV_26810 PE=3 SV=1	A0A076MBL0	205	205	K	AWKSFGSEVTVIEGLKHLVPVEDENSSKLLE	386.59	178.39	SFGSEVTVIEGLK(1)HLVPVEDENSSK	SFGSEVTVIEGLK(178.39)HLVPVEDENSSK(-178.39)	13	3	0.35335	521880000	195870000	1286400000	300840000
A0A076MBL0	Dihydrolipoyl dehydrogenase	SSPG_05364	48.936	462	A0A076MBL0	393	A0A076MBL0_STRLI Dihydrolipoyl dehydrogenase OS=Streptomyces lividans TK24 OX=457428 GN=SLIV_26810 PE=3 SV=1	A0A076MBL0	393	393	K	GGNGKSRILKTAGEIKLVQVKDGAVVGVHMV	70.056	70.056	TAGEIK(1)LVQVK	TAGEIK(70.06)LVQVK(-70.06)	6	2	-1.3664
A0A076MBT3	UDP-N-acetylmuramoyl-L-alanyl-D-glutamate--2,6-diaminopimelate ligase		57.399	551	A0A076MBT3	411	A0A076MBT3_STRLI UDP-N-acetylmuramoyl-L-alanyl-D-glutamate--2,6-diaminopimelate ligase OS=Streptomyces lividans TK24 OX=457428 GN=murE PE=3 SV=1	A0A076MBT3	411	411	K	VDEGQPFFAVVDYAHKTDAVESVLRALRKVT	92.463	23.223	VDEGQPFFAVVDYAHK(1)TDAVESVLR	VDEGQPFFAVVDYAHK(23.22)TDAVESVLR	16	3	-0.93394	238220000	21543000	177820000	27739000
A0A076MBZ7	Branched chain amino acid transport permease	SSPG_05536	63.512	608	A0A076MBZ7	590	A0A076MBZ7_STRLI Branched chain amino acid transport permease OS=Streptomyces lividans TK24 OX=457428 GN=SLIV_27665 PE=3 SV=1	A0A076MBZ7	590	590	K	LMRFRPEGLIANRRRKLEFHEEDEAPAVLSK	29.577	29.577	RK(1)LEFHEEDEAPAVLSK	RK(29.58)LEFHEEDEAPAVLSK(-29.58)	2	3	0.52964			4257500
A0A076MBZ7	Branched chain amino acid transport permease	SSPG_05536	63.512	608	A0A076MBZ7	605	A0A076MBZ7_STRLI Branched chain amino acid transport permease OS=Streptomyces lividans TK24 OX=457428 GN=SLIV_27665 PE=3 SV=1	A0A076MBZ7	605	605	K	KLEFHEEDEAPAVLSKTGA____________	161.99	51.265	LEFHEEDEAPAVLSK(1)TGA	LEFHEEDEAPAVLSK(51.26)TGA	15	3	0.80216	605850000		595100000	6507800
A0A076MC44	Methyltransferase	SSPG_07409	44.255	405	A0A076MC44	264	A0A076MC44_STRLI Methyltransferase OS=Streptomyces lividans TK24 OX=457428 GN=SLIV_35980 PE=4 SV=1	A0A076MC44	264	264	K	AGEPSRRVSDVLDREKAAGLRELSGYTEFSS	105.19	105.19	VSDVLDREK(1)AAGLR	VSDVLDREK(105.19)AAGLR	9	3	-1.2837
A0A076MC50	Bi-domain-containing oxidoreductase	SSPG_07213	76.796	730	A0A076MC50	272	A0A076MC50_STRLI Bi-domain-containing oxidoreductase OS=Streptomyces lividans TK24 OX=457428 GN=SLIV_36005 PE=4 SV=1	A0A076MC50	272	272	K	AARLCRDRGRVVDIGKCRLDLPWNAYYEKEL	104.21	104.21	VVDIGK(1)CR	VVDIGK(104.21)CR	6	2	0.98134	12819000		13018000
A0A076MC62	Lysine--tRNA ligase		66.459	604	A0A076MC62	563	A0A076MC62_STRLI Lysine--tRNA ligase OS=Streptomyces lividans TK24 OX=457428 GN=lysS PE=3 SV=1	A0A076MC62	563	563	K	GFPADATPKELPPEIKTAQRTFFALLYHLLV	76.228	52.725	ELPPEIK(1)TAQR	ELPPEIK(52.73)TAQR	7	2	-0.127	6822100	3773100	5481600	4360300
A0A076MC62	Lysine--tRNA ligase		66.459	604	A0A076MC62	509	A0A076MC62_STRLI Lysine--tRNA ligase OS=Streptomyces lividans TK24 OX=457428 GN=lysS PE=3 SV=1	A0A076MC62	509	509	K	DQRTIVRQEPDAELLKSLDEPSRQSLRLLLD	117.92	29.84	TIVRQEPDAELLK(1)SLDEPSR	TIVRQEPDAELLK(29.84)SLDEPSR	13	3	-2.4305	8265900	2374400	8202500
A0A076MCD4	Cyclic pyranopterin monophosphate synthase		17.685	170	A0A076MCD4	147	A0A076MCD4_STRLI Cyclic pyranopterin monophosphate synthase OS=Streptomyces lividans TK24 OX=457428 GN=moaC PE=3 SV=1	A0A076MCD4	147	147	K	SVAALTVVDMVKAVDKGAVITDVRVEQKTGG	88.596	88.596	AVDK(1)GAVITDVR	AVDK(88.6)GAVITDVR	4	2	-0.37762
A0A076MCI3	Bifunctional protein GlmU		47.944	463	A0A076MCI3	146	A0A076MCI3_STRLI Bifunctional protein GlmU OS=Streptomyces lividans TK24 OX=457428 GN=glmU PE=3 SV=1	A0A076MCI3	146	146	K	VRDGASGAVTAIVEHKDASESQRAIREINSG	122.77	45.707	DGASGAVTAIVEHK(1)DASESQR	DGASGAVTAIVEHK(45.71)DASESQR	14	3	0.94697	32680000	6386900	40629000	2814900
A0A076MCQ3	Putative acyl-CoA dehydrogenase fadE25		39.546	368	A0A076MCQ3;Q9RIQ5	189;206	A0A076MCQ3_STRLI Putative acyl-CoA dehydrogenase fadE25 OS=Streptomyces lividans TK24 OX=457428 GN=fadE25 PE=3 SV=1;Q9RIQ5_STRLI Fatty acid acyl-CoA dehydrogenase OS=Streptomyces lividans OX=1916 GN=fadE PE=3 SV=1	A0A076MCQ3	189	189	K	VVEKSDEGVSFGAPEKKLGIKGSPTREVYLD	125.72	125.72	SDEGVSFGAPEK(1)K	SDEGVSFGAPEK(125.72)K(-125.72)	12	2	1.4815	12424000		13148000
A0A076MCV5	Uncharacterized protein		77.982	770	A0A076MCV5	98	A0A076MCV5_STRLI Uncharacterized protein OS=Streptomyces lividans TK24 OX=457428 GN=SLIV_29390 PE=4 SV=1	A0A076MCV5	98	98	K	ELAAQRLERERIERRKAEKQGPIDAGGKLSG	55.724	55.724	K(0.547)AEK(0.453)QGPIDAGGK	K(0.83)AEK(-0.83)QGPIDAGGK(-55.72)	1	3	-0.47787			18886000
A0A076MCV5	Uncharacterized protein		77.982	770	A0A076MCV5	101	A0A076MCV5_STRLI Uncharacterized protein OS=Streptomyces lividans TK24 OX=457428 GN=SLIV_29390 PE=4 SV=1	A0A076MCV5	101	101	K	AQRLERERIERRKAEKQGPIDAGGKLSGTAA	101.12	101.12	AEK(1)QGPIDAGGK	AEK(101.12)QGPIDAGGK(-101.12)	3	2	-0.50337			16803000
A0A076MCV5	Uncharacterized protein		77.982	770	A0A076MCV5	624	A0A076MCV5_STRLI Uncharacterized protein OS=Streptomyces lividans TK24 OX=457428 GN=SLIV_29390 PE=4 SV=1	A0A076MCV5	624	624	K	GHGGAVGTRALNAALKERLNPGPGRFGGFDP	26.781	26.781	ALNAALK(1)ERLNPGPGR	ALNAALK(26.78)ERLNPGPGR	7	3	0.048169	18011000	2186800	75817000	9154500
A0A076MCX7	Prokaryotic ubiquitin-like protein Pup		7.9753	72	A0A076MCX7	12	A0A076MCX7_STRLI Prokaryotic ubiquitin-like protein Pup OS=Streptomyces lividans TK24 OX=457428 GN=pup PE=3 SV=1	A0A076MCX7	12	12	K	____MATKDTGGGQQKATRSTEEVEEQAQDA	223.87	215.72	DTGGGQQK(1)ATR	DTGGGQQK(215.72)ATR	8	2	-0.33027	156900000	9924300	130180000
A0A076MCX7	Prokaryotic ubiquitin-like protein Pup		7.9753	72	A0A076MCX7	34	A0A076MCX7_STRLI Prokaryotic ubiquitin-like protein Pup OS=Streptomyces lividans TK24 OX=457428 GN=pup PE=3 SV=1	A0A076MCX7	34	34	K	EVEEQAQDAQASEDLKERQEKLSDDVDSVLD	228.62	228.62	STEEVEEQAQDAQASEDLK(1)ERQEK	STEEVEEQAQDAQASEDLK(228.62)ERQEK(-228.62)	19	3	-0.26635	103230000	34057000	74360000	25775000
A0A076MDK2	Histidine--tRNA ligase		45.967	420	A0A076MDK2	209	A0A076MDK2_STRLI Histidine--tRNA ligase OS=Streptomyces lividans TK24 OX=457428 GN=hisS PE=3 SV=1	A0A076MDK2	209	209	K	TLRRAEINPLRVLDDKRPDVQKQLTEAPLLR	83.862	83.862	VLDDK(1)RPDVQK	VLDDK(83.86)RPDVQK(-83.86)	5	2	1.0145	16841000		22537000
A0A076MDK2	Histidine--tRNA ligase		45.967	420	A0A076MDK2	72	A0A076MDK2_STRLI Histidine--tRNA ligase OS=Streptomyces lividans TK24 OX=457428 GN=hisS PE=3 SV=1	A0A076MDK2	72	72	K	ESTDIVTKEMYVFETKGGDRLALRPETTAPV	107.83	107.24	EMYVFETK(1)GGDR	EMYVFETK(107.24)GGDR	8	2	0.042382	4129600		7329200	1740500
A0A076MDP2	Methionyl-tRNA formyltransferase		32.611	310	A0A076MDP2	62	A0A076MDP2_STRLI Methionyl-tRNA formyltransferase OS=Streptomyces lividans TK24 OX=457428 GN=fmt PE=3 SV=1	A0A076MDP2	62	62	K	SPVAERAEEAGIEVLKPAKPRDPGFLERLRE	65.472	62.378	AEEAGIEVLK(0.537)PAK(0.463)PR	AEEAGIEVLK(0.65)PAK(-0.65)PR	10	3	0.65187	19761000	12159000	15914000
A0A076MDP2	Methionyl-tRNA formyltransferase		32.611	310	A0A076MDP2	65	A0A076MDP2_STRLI Methionyl-tRNA formyltransferase OS=Streptomyces lividans TK24 OX=457428 GN=fmt PE=3 SV=1	A0A076MDP2	65	65	K	AERAEEAGIEVLKPAKPRDPGFLERLREIAP	117.98	117.98	AEEAGIEVLK(0.088)PAK(0.912)PR	AEEAGIEVLK(-10.13)PAK(10.13)PR	13	2	-0.11655	19761000	12159000		13409000
A0A076MDV5	4HBT domain-containing protein		14.496	123	A0A076MDV5	29	A0A076MDV5_STRLI 4HBT domain-containing protein OS=Streptomyces lividans TK24 OX=457428 GN=SLIV_24295 PE=4 SV=1	A0A076MDV5	29	29	K	RYLEEARIDFLFRPEKDFKQGSVVARHEIDY	104.59	33.192	IDFLFRPEK(1)DFK	IDFLFRPEK(33.19)DFK(-33.19)	9	3	-0.31429	10420000	2957000	17183000	5545100
A0A076MDV5	4HBT domain-containing protein		14.496	123	A0A076MDV5	45	A0A076MDV5_STRLI 4HBT domain-containing protein OS=Streptomyces lividans TK24 OX=457428 GN=SLIV_24295 PE=4 SV=1	A0A076MDV5	45	45	K	DFKQGSVVARHEIDYKRQLVHRHHPVDIELW	155.51	155.51	HEIDYK(1)R	HEIDYK(155.51)R	6	2	0.05221	101440000	39446000	99767000	52390000
A0A076MDZ2	Aminopeptidase N	SSPG_05526	94.819	857	A0A076MDZ2	725	A0A076MDZ2_STRLI Aminopeptidase N OS=Streptomyces lividans TK24 OX=457428 GN=pepN2 PE=4 SV=1	A0A076MDZ2	725	725	K	GVLAAELARDDTASGKRHQVRCLAARPSAAV	107.59	107.59	DDTASGK(1)R	DDTASGK(107.59)R	7	2	-0.74594	20049000
A0A076MDZ2	Aminopeptidase N	SSPG_05526	94.819	857	A0A076MDZ2	385	A0A076MDZ2_STRLI Aminopeptidase N OS=Streptomyces lividans TK24 OX=457428 GN=pepN2 PE=4 SV=1	A0A076MDZ2	385	385	K	STHPITADIRDLEDAKLNFDGITYAKGASAL	43.594	43.594	DLEDAK(1)LNFDGITYAK	DLEDAK(43.59)LNFDGITYAK(-43.59)	6	2	-1.3122
A0A076MDZ2	Aminopeptidase N	SSPG_05526	94.819	857	A0A076MDZ2	781	A0A076MDZ2_STRLI Aminopeptidase N OS=Streptomyces lividans TK24 OX=457428 GN=pepN2 PE=4 SV=1	A0A076MDZ2	781	781	K	FAQPSQRDLLAPYAEKYFAAIERVWAERSIQ	107.14	107.14	DLLAPYAEK(1)YFAAIER	DLLAPYAEK(107.14)YFAAIER	9	2	2.5288	10853000		17214000	85452000
A0A076MDZ2	Aminopeptidase N	SSPG_05526	94.819	857	A0A076MDZ2	683	A0A076MDZ2_STRLI Aminopeptidase N OS=Streptomyces lividans TK24 OX=457428 GN=pepN2 PE=4 SV=1	A0A076MDZ2	683	683	K	EAELELLRGLLEGTEKIEGLDVDQELRWAFL	158.81	110.44	GLLEGTEK(1)IEGLDVDQELR	GLLEGTEK(110.44)IEGLDVDQELR	8	3	0.35517	27903000		27789000
A0A076ME08	ATP-dependent Clp protease proteolytic subunit		26.132	236	A0A076ME08	57	A0A076ME08_STRLI ATP-dependent Clp protease proteolytic subunit OS=Streptomyces lividans TK24 OX=457428 GN=clpP2 PE=3 SV=1	A0A076ME08	57	57	K	VERTSQGVREYDPYAKLFEERVIFLGVQIDD	88.441	88.441	EYDPYAK(1)LFEER	EYDPYAK(88.44)LFEER	7	2	0.2695	21558000		12448000
A0A076ME08	ATP-dependent Clp protease proteolytic subunit		26.132	236	A0A076ME08	199	A0A076ME08_STRLI ATP-dependent Clp protease proteolytic subunit OS=Streptomyces lividans TK24 OX=457428 GN=clpP2 PE=3 SV=1	A0A076ME08	199	199	K	QLEEMLAKHSTTPVEKIREDIERDKILTAED	134.05	97.417	HSTTPVEK(1)IREDIER	HSTTPVEK(97.42)IREDIER	8	3	0.21017	22432000	7657100	25237000	7092700
A0A076ME08	ATP-dependent Clp protease proteolytic subunit		26.132	236	A0A076ME08	191	A0A076ME08_STRLI ATP-dependent Clp protease proteolytic subunit OS=Streptomyces lividans TK24 OX=457428 GN=clpP2 PE=3 SV=1	A0A076ME08	191	191	K	NEILRMRSQLEEMLAKHSTTPVEKIREDIER	163.23	110.74	SQLEEMLAK(1)HSTTPVEK	SQLEEMLAK(110.74)HSTTPVEK(-110.74)	9	3	0.28902	114650000	19079000	154100000	31364000
A0A076MET5	Oxidoreductase	SSPG_07497	25.919	248	A0A076MET5	212	A0A076MET5_STRLI Oxidoreductase OS=Streptomyces lividans TK24 OX=457428 GN=SLIV_32355 PE=4 SV=1	A0A076MET5	212	212	K	KALVHEAMRAERPNAKFAGFTDVRDLADAVA	38.777	31.7	AERPNAK(1)FAGFTDVR	AERPNAK(31.7)FAGFTDVR	7	3	0.21466	9521400		51947000
A0A076MF37	Uncharacterized protein		34.378	321	A0A076MF37	8	A0A076MF37_STRLI Uncharacterized protein OS=Streptomyces lividans TK24 OX=457428 GN=SLIV_33035 PE=4 SV=1	A0A076MF37	8	8	K	________MKVLPNTKDSSSGRIVWVPPVDV	51.066	51.066	VLPNTK(1)DSSSGR	VLPNTK(51.07)DSSSGR	6	2	0.96198
A0A076MFF0	Probable cytosol aminopeptidase		51.725	515	A0A076MFF0	41	A0A076MFF0_STRLI Probable cytosol aminopeptidase OS=Streptomyces lividans TK24 OX=457428 GN=pepA PE=3 SV=1	A0A076MFF0	41	41	K	GAGGPSVAPGAEAVDKAYDGRLAAVLETLGA	126.69	80.109	GAGGPSVAPGAEAVDK(1)AYDGR	GAGGPSVAPGAEAVDK(80.11)AYDGR	16	3	-2.9197			6901500	103440000
A0A076MFF0	Probable cytosol aminopeptidase		51.725	515	A0A076MFF0	88	A0A076MFF0_STRLI Probable cytosol aminopeptidase OS=Streptomyces lividans TK24 OX=457428 GN=pepA PE=3 SV=1	A0A076MFF0	88	88	K	KAPVVVAVGLGAEPEKDAGFDPEALRRAAGA	62.064	62.064	APVVVAVGLGAEPEK(1)DAGFDPEALRR	APVVVAVGLGAEPEK(62.06)DAGFDPEALRR	15	3	0.75172
A0A076MFF0	Probable cytosol aminopeptidase		51.725	515	A0A076MFF0	223	A0A076MFF0_STRLI Probable cytosol aminopeptidase OS=Streptomyces lividans TK24 OX=457428 GN=pepA PE=3 SV=1	A0A076MFF0	223	223	K	DLDPEAFAAVAQAAAKEHGIKVQVLDEKALV	55.492	55.492	DLVNTPPNDLDPEAFAAVAQAAAK(0.662)EHGIK(0.338)VQVLDEK	DLVNTPPNDLDPEAFAAVAQAAAK(2.91)EHGIK(-2.91)VQVLDEK(-55.49)	24	4	-0.59897	46425000
A0A076MFF0	Probable cytosol aminopeptidase		51.725	515	A0A076MFF0	228	A0A076MFF0_STRLI Probable cytosol aminopeptidase OS=Streptomyces lividans TK24 OX=457428 GN=pepA PE=3 SV=1	A0A076MFF0	228	228	K	AFAAVAQAAAKEHGIKVQVLDEKALVKGGYG	190.36	86.772	EHGIK(1)VQVLDEK	EHGIK(86.77)VQVLDEK(-86.77)	5	3	0.37358	135920000		178950000	15145000
A0A076MFH5	Adenosine kinase		35.181	324	A0A076MFH5	249	A0A076MFH5_STRLI Adenosine kinase OS=Streptomyces lividans TK24 OX=457428 GN=adoK PE=4 SV=1	A0A076MFH5	249	249	K	AGGETIEVGVPDEERKADPTGVGDAFRAGFL	78.837	47.745	AGGETIEVGVPDEERK(1)ADPTGVGDAFR	AGGETIEVGVPDEERK(47.75)ADPTGVGDAFR	16	3	-0.55763	10045000		6456900
A0A076MG90	Iron-siderophore permease transmembrane protein	SSPG_07104	37.04	363	A0A076MG90	13	A0A076MG90_STRLI Iron-siderophore permease transmembrane protein OS=Streptomyces lividans TK24 OX=457428 GN=SLIV_35460 PE=3 SV=1	A0A076MG90	13	13	K	___MRPDGADGAVDVKADVRTSVAPGVRFGG	33.405	26.956	RPDGADGAVDVK(1)ADVR	RPDGADGAVDVK(26.96)ADVR	12	3	-0.12084	6459800		8729700
A0A076MGE0	Bifunctional CbiGH		61.599	604	A0A076MGE0	233	A0A076MGE0_STRLI Bifunctional CbiGH OS=Streptomyces lividans TK24 OX=457428 GN=SLIV_28430 PE=4 SV=1	A0A076MGE0	233	233	K	GLSAASVAELATVDAKAGEPGIVGAAGRLGV	215.08	141.71	EAGLSAASVAELATVDAK(1)AGEPGIVGAAGR	EAGLSAASVAELATVDAK(141.71)AGEPGIVGAAGR	18	3	1.0686	113780000		243170000
A0A076MGF3	Peptide synthetase		390.15	3645	A0A076MGF3	170	A0A076MGF3_STRLI Peptide synthetase OS=Streptomyces lividans TK24 OX=457428 GN=SLIV_35480 PE=4 SV=1	A0A076MGF3	170	170	K	AVVDERRTLTYRQVEKLSAQLAHQLLARGLA	89.541	89.541	QVEK(1)LSAQLAHQLLAR	QVEK(89.54)LSAQLAHQLLAR	4	3	-0.34066			13560000
A0A076MGF3	Peptide synthetase		390.15	3645	A0A076MGF3	3462	A0A076MGF3_STRLI Peptide synthetase OS=Streptomyces lividans TK24 OX=457428 GN=SLIV_35480 PE=4 SV=1	A0A076MGF3	3462	3462	K	PDGNLMYLGRTDQQVKIRGHRVEPGEVEAAF	143.89	127.56	TDQQVK(1)IR	TDQQVK(127.56)IR	6	2	-0.7443	282190000	6556300	321150000	37673000
A0A076MGG8	Uncharacterized protein		30.13	272	A0A076MGG8	40	A0A076MGG8_STRLI Uncharacterized protein OS=Streptomyces lividans TK24 OX=457428 GN=SLIV_35915 PE=4 SV=1	A0A076MGG8	40	40	K	GKDNYAADREIGDVFKRDLPGSVAIAFANRA	29.341	29.341	DNYAADREIGDVFK(1)R	DNYAADREIGDVFK(29.34)R	14	3	1.2239			4929000
A0A076MGH0	ABC transporter ATP-binding protein	SSPG_06963	94.855	876	A0A076MGH0	436	A0A076MGH0_STRLI ABC transporter ATP-binding protein OS=Streptomyces lividans TK24 OX=457428 GN=SLIV_28690 PE=4 SV=1	A0A076MGH0	436	436	K	ARIDEVLRELKLDIHKDKKVTSLSGGQRKRV	77.732	77.732	LDIHK(0.947)DK(0.053)K	LDIHK(12.51)DK(-12.51)K(-77.73)	5	3	0.3105	20682000		29978000	6686200
A0A076MGH0	ABC transporter ATP-binding protein	SSPG_06963	94.855	876	A0A076MGH0	374	A0A076MGH0_STRLI ABC transporter ATP-binding protein OS=Streptomyces lividans TK24 OX=457428 GN=SLIV_28690 PE=4 SV=1	A0A076MGH0	374	374	K	PADQGEVLYDNRNLYKQFAELRQRIGLVPQD	87.913	87.913	NLYK(1)QFAELR	NLYK(87.91)QFAELR	4	2	-0.54094
A0A076MGW5	Translation initiation factor IF-3	SSPG_05953	22.434	202	A0A076MGW5	175	A0A076MGW5_STRLI Translation initiation factor IF-3 OS=Streptomyces lividans TK24 OX=457428 GN=infC PE=3 SV=1	A0A076MGW5	175	175	K	MAEARQAQEARKADAKANPGKSQNAAETDDA	117.76	88.136	ADAK(1)ANPGK	ADAK(88.14)ANPGK(-88.14)	4	2	0.23319	38969000	17364000	49291000
A0A076MH25	Acetyltransferase	SSPG_07375	30.057	274	A0A076MH25	164	A0A076MH25_STRLI Acetyltransferase OS=Streptomyces lividans TK24 OX=457428 GN=SLIV_30025 PE=4 SV=1	A0A076MH25	164	164	K	RTWMERGVPEADAHAKARRDHEVLLPQGEAT	156.83	96.342	GVPEADAHAK(1)AR	GVPEADAHAK(96.34)AR	10	2	-0.14786	1164000000	166930000	684690000	569550000
A0A076MH72	Integral membrane protein	SSPG_07509	24.271	220	A0A076MH72	3	A0A076MH72_STRLI Integral membrane protein OS=Streptomyces lividans TK24 OX=457428 GN=SLIV_30235 PE=4 SV=1	A0A076MH72	3	3	K	_____________MSKTTVKDVSTVAESAPD	50.858	35.992	SK(0.916)TTVK(0.084)DVSTVAESAPDSGTR	SK(10.37)TTVK(-10.37)DVSTVAESAPDSGTR	2	3	-1.5777	5088900		3530000
A0A076MH75	Two-component sensor	SSPG_07394	62.896	585	A0A076MH75	429	A0A076MH75_STRLI Two-component sensor OS=Streptomyces lividans TK24 OX=457428 GN=SLIV_36880 PE=4 SV=1	A0A076MH75	429	429	K	SERILRAVDDLDETIKIIRSTIFGLRSRDDD	128.17	88.596	AVDDLDETIK(1)IIR	AVDDLDETIK(88.6)IIR	10	2	-0.66176	5570100	3844000
A0A076MHI2	FHA domain-containing protein		19.069	178	A0A076MHI2	166	A0A076MHI2_STRLI FHA domain-containing protein OS=Streptomyces lividans TK24 OX=457428 GN=SLIV_30855 PE=4 SV=1	A0A076MHI2	166	166	K	IDQVALSNGDEVQIGKYRLVFYASQRGY___	144.27	113.25	IDQVALSNGDEVQIGK(1)YR	IDQVALSNGDEVQIGK(113.25)YR	16	2	0.26114	18695000	8589500	16232000	8657200
A0A076MI45	Uncharacterized protein		38.859	361	A0A076MI45	141	A0A076MI45_STRLI Uncharacterized protein OS=Streptomyces lividans TK24 OX=457428 GN=SLIV_32235 PE=4 SV=1	A0A076MI45	141	141	K	SFELVRPLWEHPTRSKWVPGGGGEGLHTVLT	71.535	71.535	SK(1)WVPGGGGEGLHTVLTDAR	SK(71.53)WVPGGGGEGLHTVLTDAR	2	3	-0.37886	7319400		10831000
A0A076MKD4	PS_pyruv_trans domain-containing protein		44.432	410	A0A076MKD4	7	A0A076MKD4_STRLI PS_pyruv_trans domain-containing protein OS=Streptomyces lividans TK24 OX=457428 GN=SLIV_35945 PE=4 SV=1	A0A076MKD4	7	7	K	_________MTSMREKPLRIGVFGLFGAGNS	35.944	35.944	TSMREK(1)PLR	TSMREK(35.94)PLR	6	3	-0.93701
A0A076ML58	Putative helicase-like protein		95.124	873	A0A076ML58;Q9L8V8	304;312	A0A076ML58_STRLI Putative helicase-like protein OS=Streptomyces lividans TK24 OX=457428 GN=SLIV_00020 PE=4 SV=1;Q9L8V8_STRLI Helicase-like protein OS=Streptomyces lividans OX=1916 GN=ttrA PE=4 SV=1	A0A076ML58	304	304	K	HAAAYNLRTVMTFHQKVEEAAAFAEKLPKTA	29.136	29.136	TVMTFHQK(1)VEEAAAFAEK(1)LPK	TVMTFHQK(29.14)VEEAAAFAEK(29.14)LPK(-29.14)	8	3	-0.056845
A0A076ML58	Putative helicase-like protein		95.124	873	A0A076ML58;Q9L8V8	314;322	A0A076ML58_STRLI Putative helicase-like protein OS=Streptomyces lividans TK24 OX=457428 GN=SLIV_00020 PE=4 SV=1;Q9L8V8_STRLI Helicase-like protein OS=Streptomyces lividans OX=1916 GN=ttrA PE=4 SV=1	A0A076ML58	314	314	K	MTFHQKVEEAAAFAEKLPKTAAELYARDASG	29.136	29.136	TVMTFHQK(1)VEEAAAFAEK(1)LPK	TVMTFHQK(29.14)VEEAAAFAEK(29.14)LPK(-29.14)	18	3	-0.056845
A7TUX0	Uncharacterized protein		64.833	576	A7TUX0;A0A076M4I7	199;199	A7TUX0_STRLI Uncharacterized protein OS=Streptomyces lividans OX=1916 GN=SLG73 PE=4 SV=1;A0A076M4I7_STRLI Uncharacterized protein OS=Streptomyces lividans TK24 OX=457428 GN=SLIV_08210 PE=4 SV=1	A7TUX0	199	199	K	DRLSSGGTYGTSLDQKISELRKFIARAYRTY	29.274	29.274	LSSGGTYGTSLDQK(1)ISELR	LSSGGTYGTSLDQK(29.27)ISELR	14	3	-3.3872	53285000
B8YPX8	Phage shock protein A-like protein		28.441	259	B8YPX8;A0A076M5E4	258;293	B8YPX8_STRLI Phage shock protein A-like protein OS=Streptomyces lividans TK24 OX=457428 GN=pspA PE=4 SV=1;A0A076M5E4_STRLI Uncharacterized protein OS=Streptomyces lividans TK24 OX=457428 GN=SLIV_26870 PE=4 SV=1	B8YPX8	258	258	K	ASSQSQQPQDTPRFDKQ______________	167.95	167.95	QAIEGGQGQGEASSQSQQPQDTPRFDK(1)Q	QAIEGGQGQGEASSQSQQPQDTPRFDK(167.95)Q	27	3	-0.38835	65936000		46946000	4577000
B8YPX8	Phage shock protein A-like protein		28.441	259	B8YPX8;A0A076M5E4	34;69	B8YPX8_STRLI Phage shock protein A-like protein OS=Streptomyces lividans TK24 OX=457428 GN=pspA PE=4 SV=1;A0A076M5E4_STRLI Uncharacterized protein OS=Streptomyces lividans TK24 OX=457428 GN=SLIV_26870 PE=4 SV=1	B8YPX8	34	34	K	ETLDYSYQKQLELLQKVRRGVADVATSRKRL	89.355	89.355	QLELLQK(1)VR	QLELLQK(89.35)VR	7	2	-1.4483	3401600		11508000
D3K6W8	Elongation factor P (Fragment)		18.339	167	D3K6W8;D6EPT6	63;68	D3K6W8_STRLI Elongation factor P (Fragment) OS=Streptomyces lividans 1326 OX=1200984 GN=efp PE=3 SV=1;D6EPT6_STRLI Elongation factor P OS=Streptomyces lividans TK24 OX=457428 GN=efp PE=3 SV=1	D3K6W8	63	63	K	KTFNAGVKVETATVDKRDMQFSYMDGDYFVF	170.3	94.85	VETATVDK(1)R	VETATVDK(94.85)R	8	2	-0.75949	221660000	18788000	392250000	26629000
D3K6W8	Elongation factor P (Fragment)		18.339	167	D3K6W8;D6EPT6	48;53	D3K6W8_STRLI Elongation factor P (Fragment) OS=Streptomyces lividans 1326 OX=1200984 GN=efp PE=3 SV=1;D6EPT6_STRLI Elongation factor P OS=Streptomyces lividans TK24 OX=457428 GN=efp PE=3 SV=1	D3K6W8	48	48	K	VRTKLKNVLSGKVVDKTFNAGVKVETATVDK	71.349	66.435	VVDK(1)TFNAGVK	VVDK(66.43)TFNAGVK(-66.43)	4	2	1.4548	4922900		14903000
D6EC59	Lyase	SSPG_06749	15.807	143	D6EC59	109	D6EC59_STRLI Lyase OS=Streptomyces lividans TK24 OX=457428 GN=SLIV_03425 PE=4 SV=1	D6EC59	109	109	K	IYHDTSDIFHRCTGEKWLRGPDPQRRNYCTY	107.9	107.9	CTGEK(1)WLR	CTGEK(107.9)WLR	5	2	-2.0125			8529200
D6EC72	Cupin 2	SSPG_04025	15.069	145	D6EC72	99	D6EC72_STRLI Cupin 2 OS=Streptomyces lividans TK24 OX=457428 GN=SLIV_03490 PE=4 SV=1	D6EC72	99	99	K	SNCASDGVYKKGSFLKEPAGADHVHIGENRG	86.213	27.678	GSFLK(1)EPAGADHVHIGENR	GSFLK(27.68)EPAGADHVHIGENR	5	3	-0.11739	14240000	21909000	20052000	69560000
D6EC72	Cupin 2	SSPG_04025	15.069	145	D6EC72	93	D6EC72_STRLI Cupin 2 OS=Streptomyces lividans TK24 OX=457428 GN=SLIV_03490 PE=4 SV=1	D6EC72	93	93	K	TLSHFDSNCASDGVYKKGSFLKEPAGADHVH	31.462	31.462	QGTLSHFDSNCASDGVYK(1)K	QGTLSHFDSNCASDGVYK(31.46)K(-31.46)	18	3	-0.89337				6302800
D6ECC7	Uncharacterized protein		19.197	184	D6ECC7	29	D6ECC7_STRLI Uncharacterized protein OS=Streptomyces lividans TK24 OX=457428 GN=SLIV_03765 PE=4 SV=1	D6ECC7	29	29	K	TAEGLQEDLARLEIQKQALERELAAVTAHFG	118.18	118.18	LEIQK(1)QALER	LEIQK(118.18)QALER	5	2	1.4081			1517800
D6ECE6	Adenylate cyclase	SSPG_02756	40.804	380	D6ECE6	340	D6ECE6_STRLI Adenylate cyclase OS=Streptomyces lividans TK24 OX=457428 GN=cya PE=4 SV=1	D6ECE6	340	340	K	PASEAAAAEEAAAAEKAGEEPPVYRFALQPM	55.587	55.587	TRDAPASEAAAAEEAAAAEK(1)AGEEPPVYR	TRDAPASEAAAAEEAAAAEK(55.59)AGEEPPVYR	20	3	-0.84144
D6ECE8	Propionyl-CoA carboxylase beta chain		57.099	530	D6ECE8	245	D6ECE8_STRLI Propionyl-CoA carboxylase beta chain OS=Streptomyces lividans TK24 OX=457428 GN=pccB2 PE=4 SV=1	D6ECE8	245	245	K	HNTASGVAHHMAGDEKDAVEYVKQLLSYLPS	129.08	72.755	THNTASGVAHHMAGDEK(1)DAVEYVK	THNTASGVAHHMAGDEK(72.75)DAVEYVK(-72.75)	17	4	-0.24314	16396000		33013000	7677100
D6ECE8	Propionyl-CoA carboxylase beta chain		57.099	530	D6ECE8	17	D6ECE8_STRLI Propionyl-CoA carboxylase beta chain OS=Streptomyces lividans TK24 OX=457428 GN=pccB2 PE=4 SV=1	D6ECE8	17	17	K	SEPEEQQPDIHTTAGKLADLRRRIEEATHAG	88.396	19.722	SEPEEQQPDIHTTAGK(1)LADLR	SEPEEQQPDIHTTAGK(19.72)LADLR	16	3	-0.75369	7152900		6043500
D6ECG1	Aldehyde dehydrogenase 5		51.325	480	D6ECG1	77	D6ECG1_STRLI Aldehyde dehydrogenase 5 OS=Streptomyces lividans TK24 OX=457428 GN=SLIV_13810 PE=4 SV=1	D6ECG1	77	77	K	ADVDRAVKAARKAFEKWSALPGAERAKYLFR	84.507	84.507	AFEK(1)WSALPGAER	AFEK(84.51)WSALPGAER	4	2	0.30918
D6ECG2	Aldehyde dehydrogenase	SSPG_06592	31.249	299	D6ECG2	101	D6ECG2_STRLI Aldehyde dehydrogenase OS=Streptomyces lividans TK24 OX=457428 GN=SLIV_13815 PE=4 SV=1	D6ECG2	101	101	K	RDQYVAEVADAEGLSKSKAAAQVDAAIDRWV	83.633	38.017	DQYVAEVADAEGLSK(1)SK	DQYVAEVADAEGLSK(38.02)SK(-38.02)	15	3	-0.13833	5525500		5092200
D6ECH9	RNA polymerase factor sigma-70		36.821	334	D6ECH9	208	D6ECH9_STRLI RNA polymerase factor sigma-70 OS=Streptomyces lividans TK24 OX=457428 GN=SLIV_13900 PE=3 SV=1	D6ECH9	208	208	K	GADAAVSDPLDEEQQKLLERYVAAFEGYDMT	137.46	137.46	GADAAVSDPLDEEQQK(1)LLER	GADAAVSDPLDEEQQK(137.46)LLER	16	2	1.8275	18267000	7015200	14638000	8069300
D6ECH9	RNA polymerase factor sigma-70		36.821	334	D6ECH9	52	D6ECH9_STRLI RNA polymerase factor sigma-70 OS=Streptomyces lividans TK24 OX=457428 GN=SLIV_13900 PE=3 SV=1	D6ECH9	52	52	K	DAVQDTLVRAWRSYDKFEGRSSLRSWLYRIA	137.62	82.563	SYDK(1)FEGR	SYDK(82.56)FEGR	4	2	-2.4256	693750000	489180000	549930000	627520000
D6ECI3	Thymidine phosphorylase	SSPG_02793	44.27	427	D6ECI3	288	D6ECI3_STRLI Thymidine phosphorylase OS=Streptomyces lividans TK24 OX=457428 GN=deoA PE=3 SV=1	D6ECI3	288	288	K	LTLALAREMLDAAGLKDADPAKALADGSAMD	75.479	75.479	EMLDAAGLK(1)DADPAK	EMLDAAGLK(75.48)DADPAK(-75.48)	9	2	-4.0675	4237500
D6ECI8	Lipoprotein	SSPG_07403	36.071	348	D6ECI8	308	D6ECI8_STRLI Lipoprotein OS=Streptomyces lividans TK24 OX=457428 GN=SLIV_13950 PE=4 SV=1	D6ECI8	308	308	K	VEDGKPETGIVRGDLKSGEVGLSDSNPKFAD	71.558	71.558	GDLK(1)SGEVGLSDSNPK	GDLK(71.56)SGEVGLSDSNPK(-71.56)	4	2	-0.09119
D6ECI8	Lipoprotein	SSPG_07403	36.071	348	D6ECI8	227	D6ECI8_STRLI Lipoprotein OS=Streptomyces lividans TK24 OX=457428 GN=SLIV_13950 PE=4 SV=1	D6ECI8	227	227	K	SSPDKGKTAAEGQIEKKADVVYAAAGLSGQG	177.7	91.085	TAAEGQIEK(1)K	TAAEGQIEK(91.08)K(-91.08)	9	2	-0.090246				29102000
D6ECJ2	Polysaccharide biosynthesis-like protein		34.509	312	D6ECJ2	277	D6ECJ2_STRLI Polysaccharide biosynthesis-like protein OS=Streptomyces lividans TK24 OX=457428 GN=SLIV_13970 PE=4 SV=1	D6ECJ2	277	277	K	VRDIRTIEASLGDGVKKVYDSELGPMKKLRR	93.058	93.058	TIEASLGDGVK(1)K	TIEASLGDGVK(93.06)K(-93.06)	11	2	-1.5038
D6ECJ2	Polysaccharide biosynthesis-like protein		34.509	312	D6ECJ2	288	D6ECJ2_STRLI Polysaccharide biosynthesis-like protein OS=Streptomyces lividans TK24 OX=457428 GN=SLIV_13970 PE=4 SV=1	D6ECJ2	288	288	K	GDGVKKVYDSELGPMKKLRRVTGVVAEAEIA	129.38	101.11	VYDSELGPMK(1)K	VYDSELGPMK(101.11)K(-101.11)	10	2	-0.88519	7253800		8607300
D6ECJ3	Transferase	SSPG_07209	44.225	424	D6ECJ3	336	D6ECJ3_STRLI Transferase OS=Streptomyces lividans TK24 OX=457428 GN=SLIV_13975 PE=4 SV=1	D6ECJ3	336	336	K	KLPVLHGIDRKDLALKQWCEEQGIAPERVLY	123.02	99.011	DLALK(1)QWCEEQGIAPER	DLALK(99.01)QWCEEQGIAPER	5	2	0.49949	13197000	7473400	17151000	4341500
D6ECJ6	Uncharacterized protein		48.527	444	D6ECJ6	145	D6ECJ6_STRLI Uncharacterized protein OS=Streptomyces lividans TK24 OX=457428 GN=SLIV_13990 PE=4 SV=1	D6ECJ6	145	145	K	TVYADGLMSYGPTRNKLDPLVGTRVERLLHL	103.26	64.65	NK(1)LDPLVGTRVER	NK(64.65)LDPLVGTRVER	2	3	-0.26105	76688000	20444000	79105000	33989000
D6ECK4	Methylmalonyl-CoA mutase		57.282	526	D6ECK4	483	D6ECK4_STRLI Methylmalonyl-CoA mutase OS=Streptomyces lividans TK24 OX=457428 GN=bhbA PE=4 SV=1	D6ECK4	483	483	K	AERDQTAVDSALAALKKAAEGEDNVLYPMKD	69.864	69.864	DQTAVDSALAALK(1)K	DQTAVDSALAALK(69.86)K(-69.86)	13	2	-1.271
D6ECL6	Succinate dehydrogenase flavoprotein subunit	SSPG_06673	64.787	584	D6ECL6	480	D6ECL6_STRLI Succinate dehydrogenase flavoprotein subunit OS=Streptomyces lividans TK24 OX=457428 GN=sdhA1 PE=3 SV=1	D6ECL6	480	480	K	VMVFRTEQTIKTAVEKIAELRARYKNVSIQD	81.338	81.338	TAVEK(1)IAELR	TAVEK(81.34)IAELR	5	2	0.98467	6349800		9454700	1527200
D6ECL6	Succinate dehydrogenase flavoprotein subunit	SSPG_06673	64.787	584	D6ECL6	570	D6ECL6_STRLI Succinate dehydrogenase flavoprotein subunit OS=Streptomyces lividans TK24 OX=457428 GN=sdhA1 PE=3 SV=1	D6ECL6	570	570	K	REVGDDGAESIRLDYKPVVQTRYQPMERKY_	91.637	22.803	LDYK(1)PVVQTRYQPMER	LDYK(22.8)PVVQTRYQPMER	4	3	-3.1021	23754000		19044000
D6ECL6	Succinate dehydrogenase flavoprotein subunit	SSPG_06673	64.787	584	D6ECL6	325	D6ECL6_STRLI Succinate dehydrogenase flavoprotein subunit OS=Streptomyces lividans TK24 OX=457428 GN=sdhA1 PE=3 SV=1	D6ECL6	325	325	K	VYLDLTHLPPEQLDAKLPDITEFARTYLGIE	98.398	64.532	GCGPEGDHVYLDLTHLPPEQLDAK(1)LPDITEFAR	GCGPEGDHVYLDLTHLPPEQLDAK(64.53)LPDITEFAR	24	4	-0.66923	59416000		111010000	12368000
D6ECL6	Succinate dehydrogenase flavoprotein subunit	SSPG_06673	64.787	584	D6ECL6	475	D6ECL6_STRLI Succinate dehydrogenase flavoprotein subunit OS=Streptomyces lividans TK24 OX=457428 GN=sdhA1 PE=3 SV=1	D6ECL6	475	475	K	CMDANVMVFRTEQTIKTAVEKIAELRARYKN	135.86	104.22	TEQTIK(1)TAVEK	TEQTIK(104.22)TAVEK(-104.22)	6	2	-0.27032	109780000	11369000	169990000	28293000
D6ECL7	Succinate dehydrogenase iron-sulfur subunit	SSPG_02827	29.301	257	D6ECL7	107	D6ECL7_STRLI Succinate dehydrogenase iron-sulfur subunit OS=Streptomyces lividans TK24 OX=457428 GN=sdhB PE=3 SV=1	D6ECL7	107	107	K	NRLACKTLIKDLSPEKPITVEPIKGLTVLKD	74.962	70.488	DLSPEK(1)PITVEPIK	DLSPEK(70.49)PITVEPIK(-70.49)	6	2	0.31771	4092000	2559900	4202600
D6ECN3	Tryptophan--tRNA ligase		37.592	339	D6ECN3	191	D6ECN3_STRLI Tryptophan--tRNA ligase OS=Streptomyces lividans TK24 OX=457428 GN=trpS2 PE=3 SV=1	D6ECN3	191	191	K	DAFTVPTAYILKETAKIYDLQDPTAKMSKSA	156.14	50.95	ETAK(1)IYDLQDPTAK	ETAK(50.95)IYDLQDPTAK(-50.95)	4	2	0.49314	92882000	12934000	93564000	13656000
D6ECN3	Tryptophan--tRNA ligase		37.592	339	D6ECN3	338	D6ECN3_STRLI Tryptophan--tRNA ligase OS=Streptomyces lividans TK24 OX=457428 GN=trpS2 PE=3 SV=1	D6ECN3	338	338	K	ETLARAYDEVGFLPAKH______________	112.75	55.112	AYDEVGFLPAK(1)H	AYDEVGFLPAK(55.11)H	11	2	-3.0042	76347000	1547800
D6ECN3	Tryptophan--tRNA ligase		37.592	339	D6ECN3	201	D6ECN3_STRLI Tryptophan--tRNA ligase OS=Streptomyces lividans TK24 OX=457428 GN=trpS2 PE=3 SV=1	D6ECN3	201	201	K	LKETAKIYDLQDPTAKMSKSAATPKGLINLL	106.67	106.67	IYDLQDPTAK(1)MSK	IYDLQDPTAK(106.67)MSK(-106.67)	10	2	-1.5699	14068000		16704000
D6ECN5	Serine hydroxymethyltransferase	SSPG_02845	51.434	481	D6ECN5	456	D6ECN5_STRLI Serine hydroxymethyltransferase OS=Streptomyces lividans TK24 OX=457428 GN=glyA3 PE=3 SV=1	D6ECN5	456	456	K	TKSGAPSKASHVLDAKVADEISHRATDLVAG	66.826	40.493	ASHVLDAK(1)VADEISHR	ASHVLDAK(40.49)VADEISHR	8	4	0.25708	2907900		5012800
D6ECN5	Serine hydroxymethyltransferase	SSPG_02845	51.434	481	D6ECN5	132	D6ECN5_STRLI Serine hydroxymethyltransferase OS=Streptomyces lividans TK24 OX=457428 GN=glyA3 PE=3 SV=1	D6ECN5	132	132	K	FWAVLGARVEVPFLEKTGARQVNDLTDADWA	61.958	46.73	VEVPFLEK(1)TGAR	VEVPFLEK(46.73)TGAR	8	2	0.88112			4072700
D6ECP4	Oxidoreductase	SSPG_07497	55.945	510	D6ECP4	417	D6ECP4_STRLI Oxidoreductase OS=Streptomyces lividans TK24 OX=457428 GN=SLIV_14225 PE=3 SV=1	D6ECP4	417	417	K	IAREIAESQPLAGWLKREVCPGPDVTGDAEL	145.46	42.718	EIAESQPLAGWLK(1)R	EIAESQPLAGWLK(42.72)R	13	2	0.31189	4442900		5202900
D6ECP4	Oxidoreductase	SSPG_07497	55.945	510	D6ECP4	154	D6ECP4_STRLI Oxidoreductase OS=Streptomyces lividans TK24 OX=457428 GN=SLIV_14225 PE=3 SV=1	D6ECP4	154	154	K	KDRNAIARDFVDSAQKTLEVPRVEGFNKKPF	84.479	84.479	DFVDSAQK(1)TLEVPR	DFVDSAQK(84.48)TLEVPR	8	2	-1.1314
D6ECP4	Oxidoreductase	SSPG_07497	55.945	510	D6ECP4	239	D6ECP4_STRLI Oxidoreductase OS=Streptomyces lividans TK24 OX=457428 GN=SLIV_14225 PE=3 SV=1	D6ECP4	239	239	K	EGVHVRTKDGEEILVKARGEVVLCAGAVDSP	53.754	53.754	TKDGEEILVK(1)AR	TK(-46.21)DGEEILVK(46.21)AR	10	3	0.69382	13272000	2002500	20583000
D6ECP9	Bifunctional protein FolD		29.79	284	D6ECP9	202	D6ECP9_STRLI Bifunctional protein FolD OS=Streptomyces lividans TK24 OX=457428 GN=folD PE=3 SV=1	D6ECP9	202	202	K	VTQCHTGTRDLAAHLKRADIVIAAAGSPHLV	149.4	112.37	DLAAHLK(1)R	DLAAHLK(112.37)R	7	2	-0.21297	25878000		37210000	4855300
D6ECP9	Bifunctional protein FolD		29.79	284	D6ECP9	48	D6ECP9_STRLI Bifunctional protein FolD OS=Streptomyces lividans TK24 OX=457428 GN=folD PE=3 SV=1	D6ECP9	48	48	K	PGLGTVLVGDDPGSQKYVAGKHRDCAQVGIA	126.16	114.64	GVTPGLGTVLVGDDPGSQK(1)YVAGK	GVTPGLGTVLVGDDPGSQK(114.64)YVAGK(-114.64)	19	2	0.10168	379230000	2971700	356260000	59516000
D6ECQ8	Bifunctional purine biosynthesis protein PurH		55.124	523	D6ECQ8	507	D6ECQ8_STRLI Bifunctional purine biosynthesis protein PurH OS=Streptomyces lividans TK24 OX=457428 GN=purH PE=3 SV=1	D6ECQ8	507	507	K	QPGGSVRDELVVEAAKKAGVTMYFTGTRHFF	80.238	38.418	AVVQPGGSVRDELVVEAAK(1)K	AVVQPGGSVRDELVVEAAK(38.42)K(-38.42)	19	3	-0.019613	15685000		23467000
D6ECQ8	Bifunctional purine biosynthesis protein PurH		55.124	523	D6ECQ8	283	D6ECQ8_STRLI Bifunctional purine biosynthesis protein PurH OS=Streptomyces lividans TK24 OX=457428 GN=purH PE=3 SV=1	D6ECQ8	283	283	K	RRAAYDHAEPCVAIIKHANPCGIAIGADVAE	75.261	13.541	AAYDHAEPCVAIIK(1)HANPCGIAIGADVAEAHRK	AAYDHAEPCVAIIK(13.54)HANPCGIAIGADVAEAHRK(-13.54)	14	5	1.213			11891000	2638600
D6ECQ8	Bifunctional purine biosynthesis protein PurH		55.124	523	D6ECQ8	451	D6ECQ8_STRLI Bifunctional purine biosynthesis protein PurH OS=Streptomyces lividans TK24 OX=457428 GN=purH PE=3 SV=1	D6ECQ8	451	451	K	SVGVGMGQVNRVDSAKLAVERAGAERAQGAY	107.21	107.21	VDSAK(1)LAVER	VDSAK(107.21)LAVER	5	2	2.4608			7074000
D6ECR4	Succinate--CoA ligase [ADP-forming] subunit alpha		30.238	294	D6ECR4	286	D6ECR4_STRLI Succinate--CoA ligase [ADP-forming] subunit alpha OS=Streptomyces lividans TK24 OX=457428 GN=sucD1 PE=3 SV=1	D6ECR4	286	286	K	EAAGVKVGKTPTETAKLARAILAG_______	172.23	157.91	TPTETAK(1)LAR	TPTETAK(157.91)LAR	7	2	-0.10224	260400000	6286000	503360000	7616800
D6ECR4	Succinate--CoA ligase [ADP-forming] subunit alpha		30.238	294	D6ECR4	67	D6ECR4_STRLI Succinate--CoA ligase [ADP-forming] subunit alpha OS=Streptomyces lividans TK24 OX=457428 GN=sucD1 PE=3 SV=1	D6ECR4	67	67	K	GNEVPVFGTVKEAIEKTGANVSVIFVPEKFT	124.86	124.86	EAIEK(1)TGANVSVIFVPEKFTK	EAIEK(94.65)TGANVSVIFVPEK(-94.65)FTK(-124.86)	5	3	0.13412	42991000		62410000	3183100
D6ECR4	Succinate--CoA ligase [ADP-forming] subunit alpha		30.238	294	D6ECR4	80	D6ECR4_STRLI Succinate--CoA ligase [ADP-forming] subunit alpha OS=Streptomyces lividans TK24 OX=457428 GN=sucD1 PE=3 SV=1	D6ECR4	80	80	K	IEKTGANVSVIFVPEKFTKDAVVEAIDAEIP	97.291	40.093	TGANVSVIFVPEK(1)FTK	TGANVSVIFVPEK(40.09)FTK(-40.09)	13	2	0.079035	31654000		211020000
D6ECR4	Succinate--CoA ligase [ADP-forming] subunit alpha		30.238	294	D6ECR4	276	D6ECR4_STRLI Succinate--CoA ligase [ADP-forming] subunit alpha OS=Streptomyces lividans TK24 OX=457428 GN=sucD1 PE=3 SV=1	D6ECR4	276	276	K	GTAQAKKEALEAAGVKVGKTPTETAKLARAI	144.77	79.148	EALEAAGVK(1)VGK	EALEAAGVK(79.15)VGK(-79.15)	9	2	0.41797	141940000	10411000	182130000	15872000
D6ECR4	Succinate--CoA ligase [ADP-forming] subunit alpha		30.238	294	D6ECR4	279	D6ECR4_STRLI Succinate--CoA ligase [ADP-forming] subunit alpha OS=Streptomyces lividans TK24 OX=457428 GN=sucD1 PE=3 SV=1	D6ECR4	279	279	K	QAKKEALEAAGVKVGKTPTETAKLARAILAG	152.11	143.03	VGK(1)TPTETAK	VGK(143.03)TPTETAK(-143.03)	3	2	-0.083081	1977900000	75180000	2397400000	365260000
D6ECR4	Succinate--CoA ligase [ADP-forming] subunit alpha		30.238	294	D6ECR4	26	D6ECR4_STRLI Succinate--CoA ligase [ADP-forming] subunit alpha OS=Streptomyces lividans TK24 OX=457428 GN=sucD1 PE=3 SV=1	D6ECR4	26	26	K	VIVQGMTGATGMKHTKLMLGDGTEVVGGVNP	186.42	115.57	HTK(1)LMLGDGTEVVGGVNPR	HTK(115.57)LMLGDGTEVVGGVNPR	3	3	-0.21671	41814000		64860000	4549000
D6ECR5	Succinate--CoA ligase [ADP-forming] subunit beta		41.602	394	D6ECR5	60	D6ECR5_STRLI Succinate--CoA ligase [ADP-forming] subunit beta OS=Streptomyces lividans TK24 OX=457428 GN=sucC1 PE=3 SV=1	D6ECR5	60	60	K	KAQVKVGGRGKAGGVKLAASADEAVARATDI	80.318	80.318	AGGVK(1)LAASADEAVAR	AGGVK(80.32)LAASADEAVAR	5	2	-0.1181			9396000
D6ECR5	Succinate--CoA ligase [ADP-forming] subunit beta		41.602	394	D6ECR5	343	D6ECR5_STRLI Succinate--CoA ligase [ADP-forming] subunit beta OS=Streptomyces lividans TK24 OX=457428 GN=sucC1 PE=3 SV=1	D6ECR5	343	343	K	NGIVQALKLLEDRGEKVEKPLVVRLDGNNAE	83.182	78.884	GEK(1)VEKPLVVR	GEK(42.58)VEK(-42.58)PLVVR	3	3	0.2624	28033000		73059000
D6ECR5	Succinate--CoA ligase [ADP-forming] subunit beta		41.602	394	D6ECR5	14	D6ECR5_STRLI Succinate--CoA ligase [ADP-forming] subunit beta OS=Streptomyces lividans TK24 OX=457428 GN=sucC1 PE=3 SV=1	D6ECR5	14	14	K	__MDLFEYQARDLFAKHDVPVLAGEVIDTPE	129.74	129.74	DLFAK(1)HDVPVLAGEVIDTPEAAR	DLFAK(129.74)HDVPVLAGEVIDTPEAAR	5	3	-0.56395	110210000	24707000	176280000
D6ECR5	Succinate--CoA ligase [ADP-forming] subunit beta		41.602	394	D6ECR5	161	D6ECR5_STRLI Succinate--CoA ligase [ADP-forming] subunit beta OS=Streptomyces lividans TK24 OX=457428 GN=sucC1 PE=3 SV=1	D6ECR5	161	161	K	DGVTPEKAREIVEAAKFPAEVADKVADILVK	196.57	172.91	EIVEAAK(1)FPAEVADKVADILVK	EIVEAAK(79.43)FPAEVADK(-79.43)VADILVK(-172.91)	7	2	-0.18464	85056000	41741000	71699000	33118000
D6ECR5	Succinate--CoA ligase [ADP-forming] subunit beta		41.602	394	D6ECR5	169	D6ECR5_STRLI Succinate--CoA ligase [ADP-forming] subunit beta OS=Streptomyces lividans TK24 OX=457428 GN=sucC1 PE=3 SV=1	D6ECR5	169	169	K	REIVEAAKFPAEVADKVADILVKLWDTFIKE	215.79	46.926	FPAEVADK(1)VADILVK	FPAEVADK(46.93)VADILVK(-46.93)	8	3	-0.28102	287450000	40022000	427910000	74237000
D6ECR5	Succinate--CoA ligase [ADP-forming] subunit beta		41.602	394	D6ECR5	384	D6ECR5_STRLI Succinate--CoA ligase [ADP-forming] subunit beta OS=Streptomyces lividans TK24 OX=457428 GN=sucC1 PE=3 SV=1	D6ECR5	384	384	K	HPLVQRVDTMDGAADKAAELAHAAAK_____	56.017	27.443	VDTMDGAADK(1)AAELAHAAAK	VDTMDGAADK(27.44)AAELAHAAAK(-27.44)	10	3	-0.21183	8213100		12690000
D6ECR5	Succinate--CoA ligase [ADP-forming] subunit beta		41.602	394	D6ECR5	346	D6ECR5_STRLI Succinate--CoA ligase [ADP-forming] subunit beta OS=Streptomyces lividans TK24 OX=457428 GN=sucC1 PE=3 SV=1	D6ECR5	346	346	K	VQALKLLEDRGEKVEKPLVVRLDGNNAELGR	130.04	130.04	VEK(1)PLVVR	VEK(130.04)PLVVR	3	2	-0.1219	6102600		10628000
D6ECR5	Succinate--CoA ligase [ADP-forming] subunit beta		41.602	394	D6ECR5	228	D6ECR5_STRLI Succinate--CoA ligase [ADP-forming] subunit beta OS=Streptomyces lividans TK24 OX=457428 GN=sucC1 PE=3 SV=1	D6ECR5	228	228	K	DNAEFRHPDFEALHDKAAANPLEAAAKEKNL	165.06	18.788	VSLDDNAEFRHPDFEALHDK(1)AAANPLEAAAK	VSLDDNAEFRHPDFEALHDK(18.79)AAANPLEAAAK(-18.79)	20	4	-1.0026	15603000	4607800	22504000	6862100
D6ECR5	Succinate--CoA ligase [ADP-forming] subunit beta		41.602	394	D6ECR5	152	D6ECR5_STRLI Succinate--CoA ligase [ADP-forming] subunit beta OS=Streptomyces lividans TK24 OX=457428 GN=sucC1 PE=3 SV=1	D6ECR5	152	152	K	VAKTPIDAIDGVTPEKAREIVEAAKFPAEVA	265.72	79.885	TPIDAIDGVTPEK(1)AR	TPIDAIDGVTPEK(79.89)AR	13	3	0.64605	25596000	9444100	22477000	10786000
D6ECS5	ATP-dependent DNA helicase	SSPG_03374	91.423	831	D6ECS5	44	D6ECS5_STRLI ATP-dependent DNA helicase OS=Streptomyces lividans TK24 OX=457428 GN=uvrD1 PE=3 SV=1	D6ECS5	44	44	K	DDHGPEPVPHDLFGGKFDAPPQRDTHYRDGA	103.18	81.28	GHEEEPPPPPEDDHGPEPVPHDLFGGK(1)FDAPPQR	GHEEEPPPPPEDDHGPEPVPHDLFGGK(81.28)FDAPPQR	27	4	-0.015477	24445000	4098700	35178000	8127400
D6ECT1	VWFA domain-containing protein		46.987	452	D6ECT1	392	D6ECT1_STRLI VWFA domain-containing protein OS=Streptomyces lividans TK24 OX=457428 GN=SLIV_24335 PE=4 SV=1	D6ECT1	392	392	K	GLDLRKAGDIDGATAKLGRAVQLAGVSGNAD	129.16	88.056	AGDIDGATAK(1)LGR	AGDIDGATAK(88.06)LGR	10	2	0.75121	21035000	4663900	23473000	4240900
D6ECW7	Superoxide dismutase		23.527	213	D6ECW7	31	D6ECW7_STRLI Superoxide dismutase OS=Streptomyces lividans TK24 OX=457428 GN=sodF1 PE=3 SV=1	D6ECW7	31	31	K	LAPVISPEIIELHHDKHHAAYVKGANDTLEQ	101.07	37.93	SVYTLPELPYDYSALAPVISPEIIELHHDK(1)HHAAYVK	SVYTLPELPYDYSALAPVISPEIIELHHDK(37.93)HHAAYVK(-37.93)	30	6	2.1809	22868000		27202000
D6ECW7	Superoxide dismutase		23.527	213	D6ECW7;D3K8E8	53;26	D6ECW7_STRLI Superoxide dismutase OS=Streptomyces lividans TK24 OX=457428 GN=sodF1 PE=3 SV=1;D3K8E8_STRLI Superoxide dismutase (Fragment) OS=Streptomyces lividans 1326 OX=1200984 GN=sodF PE=3 SV=1	D6ECW7	53	53	K	KGANDTLEQLAEARDKETWGSINGLEKNLAF	96.229	96.229	DK(1)ETWGSINGLEK	DK(96.23)ETWGSINGLEK(-96.23)	2	2	-1.5613	2727800	5447300		3671200
D6ECX8	Trigger factor		51.167	468	D6ECX8	366	D6ECX8_STRLI Trigger factor OS=Streptomyces lividans TK24 OX=457428 GN=tig PE=3 SV=1	D6ECX8	366	366	K	GIKTQFVLDELVKQEKLNVSQEELTEHLMRR	201.35	44.391	QEK(1)LNVSQEELTEHLMR	QEK(44.39)LNVSQEELTEHLMR	3	3	-1.5832	50367000	6331700	68743000	5626600
D6ECX8	Trigger factor		51.167	468	D6ECX8	461	D6ECX8_STRLI Trigger factor OS=Streptomyces lividans TK24 OX=457428 GN=tig PE=3 SV=1	D6ECX8	461	461	K	EADATEAADAEKADDKAEEKTEG________	165.39	130.09	ADDK(1)AEEKTEG	ADDK(85.23)AEEK(-85.23)TEG	4	2	-0.7825	60270000	13859000	40389000	24164000
D6ECX8	Trigger factor		51.167	468	D6ECX8	465	D6ECX8_STRLI Trigger factor OS=Streptomyces lividans TK24 OX=457428 GN=tig PE=3 SV=1	D6ECX8	465	465	K	TEAADAEKADDKAEEKTEG____________	123.75	123.75	ADDKAEEK(1)TEG	ADDK(-67.32)AEEK(67.32)TEG	8	2	-0.87752	131980000	29251000	125330000	43602000
D6ECX8	Trigger factor		51.167	468	D6ECX8	457	D6ECX8_STRLI Trigger factor OS=Streptomyces lividans TK24 OX=457428 GN=tig PE=3 SV=1	D6ECX8	457	457	K	TEAAEADATEAADAEKADDKAEEKTEG____	95.111	95.111	DTNGEIVDLDDEEDEETEAAEADATEAADAEK(0.996)ADDK(0.004)AEEK	DTNGEIVDLDDEEDEETEAAEADATEAADAEK(23.45)ADDK(-23.45)AEEK(-95.11)	32	3	0.25075			41468000
D6ECX8	Trigger factor		51.167	468	D6ECX8	363	D6ECX8_STRLI Trigger factor OS=Streptomyces lividans TK24 OX=457428 GN=tig PE=3 SV=1	D6ECX8	363	363	K	AVKGIKTQFVLDELVKQEKLNVSQEELTEHL	139.76	33.787	TQFVLDELVK(1)QEK	TQFVLDELVK(33.79)QEK(-33.79)	10	3	-2.2811			49821000
D6ECY2	Uncharacterized protein		35.274	341	D6ECY2	182	D6ECY2_STRLI Uncharacterized protein OS=Streptomyces lividans TK24 OX=457428 GN=SLIV_24595 PE=4 SV=1	D6ECY2	182	182	K	DEAAETDSDTVKDLEKSGVKDGTSVTGFYTT	102.45	102.45	ASDEAAETDSDTVK(0.071)DLEK(0.929)SGVK	ASDEAAETDSDTVK(-11.17)DLEK(11.17)SGVK(-102.45)	18	3	0.1149	8843100			7560400
D6ECY2	Uncharacterized protein		35.274	341	D6ECY2	293	D6ECY2_STRLI Uncharacterized protein OS=Streptomyces lividans TK24 OX=457428 GN=SLIV_24595 PE=4 SV=1	D6ECY2	293	293	K	AVMKCQGVEGTNPVSKKEKTDWICAWADYST	113.61	113.61	CQGVEGTNPVSK(1)K	CQGVEGTNPVSK(113.61)K(-113.61)	12	2	-0.74212	13017000			13326000
D6ECY6	Nucleoside diphosphate kinase		15.11	137	D6ECY6	130	D6ECY6_STRLI Nucleoside diphosphate kinase OS=Streptomyces lividans TK24 OX=457428 GN=ndk PE=3 SV=1	D6ECY6	130	130	K	LIHASDSEESAERELKIFFPGRV________	98.392	79.713	ELK(1)IFFPGRV	ELK(79.71)IFFPGRV	3	2	0.35712				12510000
D6ED05	GTPase Obg		51.073	478	D6ED05	28	D6ED05_STRLI GTPase Obg OS=Streptomyces lividans TK24 OX=457428 GN=obg PE=3 SV=1	D6ED05	28	28	K	AAGNGGHGCASVHREKFKPLGGPDGGNGGRG	139.78	82.543	EK(1)FK(1)PLGGPDGGNGGR	EK(82.54)FK(82.54)PLGGPDGGNGGR	2	2	-3.5111	65335000	4595300	730420000
D6ED05	GTPase Obg		51.073	478	D6ED05	30	D6ED05_STRLI GTPase Obg OS=Streptomyces lividans TK24 OX=457428 GN=obg PE=3 SV=1	D6ED05	30	30	K	GNGGHGCASVHREKFKPLGGPDGGNGGRGGD	82.543	82.543	EK(1)FK(1)PLGGPDGGNGGR	EK(82.54)FK(82.54)PLGGPDGGNGGR	4	2	-3.5111			6366600
D6ED09	Exopolysaccharide phosphotransferase	SSPG_04936	104.99	942	D6ED09	360	D6ED09_STRLI Exopolysaccharide phosphotransferase OS=Streptomyces lividans TK24 OX=457428 GN=SLIV_24715 PE=4 SV=1	D6ED09	360	360	K	SRLMGDEALLRSYGEKAHEGSTRFAADVIVK	115.18	115.18	SYGEK(1)AHEGSTR	SYGEK(115.18)AHEGSTR	5	2	-1.2912	14054000		16060000
D6ED11	Glycosyltransferase	SSPG_04940	134.95	1197	D6ED11	942	D6ED11_STRLI Glycosyltransferase OS=Streptomyces lividans TK24 OX=457428 GN=SLIV_24725 PE=4 SV=1	D6ED11	942	942	K	HGTMLKKIGLDIEAPKFDPQYHERLIQEARN	83.252	58.461	IGLDIEAPK(1)FDPQYHER	IGLDIEAPK(58.46)FDPQYHER	9	3	0.10535	60053000	30380000	59954000	33810000
D6ED17	Gamma-glutamyl phosphate reductase		45.074	428	D6ED17	63	D6ED17_STRLI Gamma-glutamyl phosphate reductase OS=Streptomyces lividans TK24 OX=457428 GN=proA PE=3 SV=1	D6ED17	63	63	K	VRTSEIVEANAQDVAKARAAGTSEAIVDRLT	273.04	78.324	TSEIVEANAQDVAK(1)AR	TSEIVEANAQDVAK(78.32)AR	14	2	-0.63723	39240000	6250600	41509000	10150000
D6ED25	Ribosomal silencing factor RsfS		16.761	148	D6ED25	122	D6ED25_STRLI Ribosomal silencing factor RsfS OS=Streptomyces lividans TK24 OX=457428 GN=rsfS PE=3 SV=1	D6ED25	122	122	K	RLWKDCPELELPADAKETRGKAEEHAKLQAA	63.76	54.7	DCPELELPADAK(1)ETR	DCPELELPADAK(54.7)ETR	12	2	-0.94479	4313800		2885000
D6ED25	Ribosomal silencing factor RsfS		16.761	148	D6ED25	127	D6ED25_STRLI Ribosomal silencing factor RsfS OS=Streptomyces lividans TK24 OX=457428 GN=rsfS PE=3 SV=1	D6ED25	127	127	K	CPELELPADAKETRGKAEEHAKLQAAEEATH	20.657	18.881	GK(0.527)AEEHAK(0.473)LQAAEEATHTDEDWR	GK(0.48)AEEHAK(-0.48)LQAAEEATHTDEDWR	2	5	0.49445	4037500		9068100
D6ED25	Ribosomal silencing factor RsfS		16.761	148	D6ED25	133	D6ED25_STRLI Ribosomal silencing factor RsfS OS=Streptomyces lividans TK24 OX=457428 GN=rsfS PE=3 SV=1	D6ED25	133	133	K	PADAKETRGKAEEHAKLQAAEEATHTDEDWR	57.735	57.735	GK(0.054)AEEHAK(0.946)LQAAEEATHTDEDWR	GK(-12.43)AEEHAK(12.43)LQAAEEATHTDEDWR	8	4	-0.061437	25608000		39368000
D6ED31	Leucine--tRNA ligase		107.13	966	D6ED31	727	D6ED31_STRLI Leucine--tRNA ligase OS=Streptomyces lividans TK24 OX=457428 GN=leuS PE=3 SV=1	D6ED31	727	727	K	AEVEERDGAYYYQGEKVSRLLGKMGKSLKNA	117.25	26.849	GIAVPAAEVEERDGAYYYQGEK(1)VSR	GIAVPAAEVEERDGAYYYQGEK(26.85)VSR	22	3	0.64434	65423000	14226000	49875000	15438000
D6ED31	Leucine--tRNA ligase		107.13	966	D6ED31	61	D6ED31_STRLI Leucine--tRNA ligase OS=Streptomyces lividans TK24 OX=457428 GN=leuS PE=3 SV=1	D6ED31	61	61	K	PNPKGDLAGDPELVAKPKKFIMDMFPYPSGA	75.695	75.695	GDLAGDPELVAK(1)PK	GDLAGDPELVAK(75.7)PK(-75.7)	12	2	0.709	15280000		8686200	4367700
D6ED31	Leucine--tRNA ligase		107.13	966	D6ED31	740	D6ED31_STRLI Leucine--tRNA ligase OS=Streptomyces lividans TK24 OX=457428 GN=leuS PE=3 SV=1	D6ED31	740	740	K	GEKVSRLLGKMGKSLKNAVTPDEICAEYGAD	82.651	33.842	SLK(1)NAVTPDEICAEYGADTLR	SLK(33.84)NAVTPDEICAEYGADTLR	3	2	0.18996	3297800
D6ED40	30S ribosomal protein S20	SSPG_04969	9.542	88	D6ED40	46	D6ED40_STRLI 30S ribosomal protein S20 OS=Streptomyces lividans TK24 OX=457428 GN=rpsT PE=3 SV=1	D6ED40	46	46	K	AIRKAREAAAAGDVEKATEFQRVASRELDKA	141.58	103.75	EAAAAGDVEK(1)ATEFQR	EAAAAGDVEK(103.75)ATEFQR	10	2	1.0337	26865000	3455200	22769000
D6ED41	Elongation factor 4		68.378	622	D6ED41	236	D6ED41_STRLI Elongation factor 4 OS=Streptomyces lividans TK24 OX=457428 GN=lepA PE=3 SV=1	D6ED41	236	236	K	RGVVTYVRVIDGQLNKRERIRMMSTGATHEL	113.71	113.71	VIDGQLNK(1)R	VIDGQLNK(113.71)R	8	2	0.70913	14401000		27525000
D6ED46	Uncharacterized protein		29.421	274	D6ED46	222	D6ED46_STRLI Uncharacterized protein OS=Streptomyces lividans TK24 OX=457428 GN=SLIV_24900 PE=4 SV=1	D6ED46	222	222	K	VGIDAWPRVPRGQDWKTGVCRAVGWPAENTG	72.643	72.643	GQDWK(1)TGVCR	GQDWK(72.64)TGVCR	5	2	0.36074
D6ED49	Chaperone protein DnaJ		40.488	378	D6ED49	218	D6ED49_STRLI Chaperone protein DnaJ OS=Streptomyces lividans TK24 OX=457428 GN=dnaJ2 PE=3 SV=1	D6ED49	218	218	K	CAGDGRVRSRRTLTVKIPAGVDNGTRIQLAG	122.34	103.43	TLTVK(1)IPAGVDNGTR	TLTVK(103.43)IPAGVDNGTR	5	2	-0.76123	4373700		11818000
D6ED49	Chaperone protein DnaJ		40.488	378	D6ED49	21	D6ED49_STRLI Chaperone protein DnaJ OS=Streptomyces lividans TK24 OX=457428 GN=dnaJ2 PE=3 SV=1	D6ED49	21	21	K	YAVLGVRRDASQDEIKKAFRRLARELHPDVN	148.56	83.045	RDASQDEIK(1)K	RDASQDEIK(83.05)K(-83.05)	9	3	-0.038571	169920000	77071000	148990000	75642000
D6ED49	Chaperone protein DnaJ		40.488	378	D6ED49	60	D6ED49_STRLI Chaperone protein DnaJ OS=Streptomyces lividans TK24 OX=457428 GN=dnaJ2 PE=3 SV=1	D6ED49	60	60	K	FKEINAAYEVLSDPQKKQVYDLGGDPLSQAA	76.332	76.332	EINAAYEVLSDPQK(1)K	EINAAYEVLSDPQK(76.33)K(-76.33)	14	2	1.2923	3090900		3922700
D6ED50	Oxidoreductase	SSPG_07497	37.328	364	D6ED50	55	D6ED50_STRLI Oxidoreductase OS=Streptomyces lividans TK24 OX=457428 GN=SLIV_24920 PE=4 SV=1	D6ED50	55	55	K	LAAGYKTADGMYQEIKQLRGLTSRPFGVNLF	141.88	141.88	TADGMYQEIK(1)QLR	TADGMYQEIK(141.88)QLR	10	2	0.39761			2863200
D6ED51	Ribosomal RNA small subunit methyltransferase E		26.129	249	D6ED51	58	D6ED51_STRLI Ribosomal RNA small subunit methyltransferase E OS=Streptomyces lividans TK24 OX=457428 GN=SLIV_24925 PE=3 SV=1	D6ED51	58	58	K	VVLTDGRGHWAEGTVKAAEGKDRLVVTVPGG	38.613	38.613	GHWAEGTVK(0.995)AAEGK(0.005)DR	GHWAEGTVK(22.99)AAEGK(-22.99)DR	9	3	1.0571			4470200
D6EDG1	Catalase-peroxidase		80.843	740	D6EDG1	688	D6EDG1_STRLI Catalase-peroxidase OS=Streptomyces lividans TK24 OX=457428 GN=katG PE=3 SV=1	D6EDG1	688	688	K	DRTTFEGRDAATGEVKWAGSRADLVFGSNAE	58.172	58.172	DAATGEVK(1)WAGSR	DAATGEVK(58.17)WAGSR	8	2	-2.5136
D6EDG1	Catalase-peroxidase		80.843	740	D6EDG1	372	D6EDG1_STRLI Catalase-peroxidase OS=Streptomyces lividans TK24 OX=457428 GN=katG PE=3 SV=1	D6EDG1	372	372	K	AKDAPEIIPDAHDPAKKHRPRMLTTDLSLRL	78.692	66.335	DAPEIIPDAHDPAK(1)K	DAPEIIPDAHDPAK(66.34)K(-66.34)	14	3	-0.91965	42793000	15066000	31056000	20333000
D6EDG1	Catalase-peroxidase		80.843	740	D6EDG1;Q9X976	13;13	D6EDG1_STRLI Catalase-peroxidase OS=Streptomyces lividans TK24 OX=457428 GN=katG PE=3 SV=1;Q9X976_STRLI Peroxidase (Fragment) OS=Streptomyces lividans OX=1916 GN=cpeB PE=3 SV=1	D6EDG1	13	13	K	___MSENHDAIVTDAKTEETDGCPVAHGRAP	256.2	256.2	SENHDAIVTDAK(1)TEETDGCPVAHGR	SENHDAIVTDAK(256.2)TEETDGCPVAHGR	12	3	-0.036644	51439000	26065000	47323000	21602000
D6EDM6	Glyceraldehyde-3-phosphate dehydrogenase	SSPG_00808	52.436	481	D6EDM6	237	D6EDM6_STRLI Glyceraldehyde-3-phosphate dehydrogenase OS=Streptomyces lividans TK24 OX=457428 GN=SLIV_04050 PE=3 SV=1	D6EDM6	237	237	K	TAYGIKDAILIDNTGKWRDREGLSKHLRPGI	55.084	55.084	DAILIDNTGK(1)WR	DAILIDNTGK(55.08)WR	10	2	-4.4394
D6EDR8	Isocitrate dehydrogenase [NADP]		79.533	739	D6EDR8;B2ZAA4	186;186	D6EDR8_STRLI Isocitrate dehydrogenase [NADP] OS=Streptomyces lividans TK24 OX=457428 GN=icd PE=3 SV=1;B2ZAA4_STRLI Isocitrate dehydrogenase [NADP] OS=Streptomyces lividans OX=1916 GN=icd PE=3 SV=1	D6EDR8	186	186	K	TNVATMGENDFRSTEKSAVIAEDGTLRIELV	101.56	71.241	STEK(1)SAVIAEDGTLR	STEK(71.24)SAVIAEDGTLR	4	2	-0.34435	34476000	6564900	50945000	6534900
D6EDR8	Isocitrate dehydrogenase [NADP]		79.533	739	D6EDR8;B2ZAA4	423;423	D6EDR8_STRLI Isocitrate dehydrogenase [NADP] OS=Streptomyces lividans TK24 OX=457428 GN=icd PE=3 SV=1;B2ZAA4_STRLI Isocitrate dehydrogenase [NADP] OS=Streptomyces lividans OX=1916 GN=icd PE=3 SV=1	D6EDR8	423	423	K	VGLMAQKAEEYGSHDKTFEIPTTGTVRLVDA	91.589	38.67	AEEYGSHDK(1)TFEIPTTGTVR	AEEYGSHDK(38.67)TFEIPTTGTVR	9	3	-0.27385	47868000	19203000	36696000	24154000
D6EDR8	Isocitrate dehydrogenase [NADP]		79.533	739	D6EDR8;B2ZAA4	499;499	D6EDR8_STRLI Isocitrate dehydrogenase [NADP] OS=Streptomyces lividans TK24 OX=457428 GN=icd PE=3 SV=1;B2ZAA4_STRLI Isocitrate dehydrogenase [NADP] OS=Streptomyces lividans OX=1916 GN=icd PE=3 SV=1	D6EDR8	499	499	K	FWLDEGRAHDANLIAKVKQYLTEHDTEGLDI	71.524	43.897	AHDANLIAK(1)VK	AHDANLIAK(43.9)VK(-43.9)	9	3	0.007103	5931800		9516300
D6EDR8	Isocitrate dehydrogenase [NADP]		79.533	739	D6EDR8;B2ZAA4	128;128	D6EDR8_STRLI Isocitrate dehydrogenase [NADP] OS=Streptomyces lividans TK24 OX=457428 GN=icd PE=3 SV=1;B2ZAA4_STRLI Isocitrate dehydrogenase [NADP] OS=Streptomyces lividans OX=1916 GN=icd PE=3 SV=1	D6EDR8	128	128	K	DPKTDEERDIRARYDKVKGSAVNPVLREGNS	89.698	70.525	ARYDK(1)VK	ARYDK(70.52)VK(-70.52)	5	3	0.63669	105830000		223990000	32462000
D6EDR8	Isocitrate dehydrogenase [NADP]		79.533	739	D6EDR8;B2ZAA4	217;217	D6EDR8_STRLI Isocitrate dehydrogenase [NADP] OS=Streptomyces lividans TK24 OX=457428 GN=icd PE=3 SV=1;B2ZAA4_STRLI Isocitrate dehydrogenase [NADP] OS=Streptomyces lividans OX=1916 GN=icd PE=3 SV=1	D6EDR8	217	217	K	GDDGTTTVLRESVPVKKDEVVDASVLRVAAL	65.107	65.107	ESVPVK(0.5)K(0.5)DEVVDASVLR	ESVPVK(0)K(0)DEVVDASVLR	6	3	-1.0256
D6EDR8	Isocitrate dehydrogenase [NADP]		79.533	739	D6EDR8;B2ZAA4	218;218	D6EDR8_STRLI Isocitrate dehydrogenase [NADP] OS=Streptomyces lividans TK24 OX=457428 GN=icd PE=3 SV=1;B2ZAA4_STRLI Isocitrate dehydrogenase [NADP] OS=Streptomyces lividans OX=1916 GN=icd PE=3 SV=1	D6EDR8	218	218	K	DDGTTTVLRESVPVKKDEVVDASVLRVAALR	126.88	126.88	ESVPVK(0.107)K(0.893)DEVVDASVLR	ESVPVK(-9.22)K(9.22)DEVVDASVLR	7	3	0.37303	272480000	84425000	220220000	99818000
D6EDR8	Isocitrate dehydrogenase [NADP]		79.533	739	D6EDR8;B2ZAA4	593;593	D6EDR8_STRLI Isocitrate dehydrogenase [NADP] OS=Streptomyces lividans TK24 OX=457428 GN=icd PE=3 SV=1;B2ZAA4_STRLI Isocitrate dehydrogenase [NADP] OS=Streptomyces lividans OX=1916 GN=icd PE=3 SV=1	D6EDR8	593	593	K	TGAGGSAPKHVQQLVKEDYLRWDSLGEFFAL	160.36	160.36	HVQQLVK(1)EDYLR	HVQQLVK(160.36)EDYLR	7	2	0.6523	22324000		59631000
D6EDR8	Isocitrate dehydrogenase [NADP]		79.533	739	D6EDR8;B2ZAA4	524;524	D6EDR8_STRLI Isocitrate dehydrogenase [NADP] OS=Streptomyces lividans TK24 OX=457428 GN=icd PE=3 SV=1;B2ZAA4_STRLI Isocitrate dehydrogenase [NADP] OS=Streptomyces lividans OX=1916 GN=icd PE=3 SV=1	D6EDR8	524	524	K	TEGLDIRILDPVEATKLSVERIRRGENTISV	92.19	58.172	ILDPVEATK(1)LSVER	ILDPVEATK(58.17)LSVER	9	2	-0.013477	7921200		5642300
D6EDR8	Isocitrate dehydrogenase [NADP]		79.533	739	D6EDR8;B2ZAA4	720;720	D6EDR8_STRLI Isocitrate dehydrogenase [NADP] OS=Streptomyces lividans TK24 OX=457428 GN=icd PE=3 SV=1;B2ZAA4_STRLI Isocitrate dehydrogenase [NADP] OS=Streptomyces lividans OX=1916 GN=icd PE=3 SV=1	D6EDR8	720	720	K	GKPAEIGGYYQPDPAKAAKIMRPSTTWNEAL	64.315	64.315	IVEELNAVQGKPAEIGGYYQPDPAK(1)AAK	IVEELNAVQGK(-37.42)PAEIGGYYQPDPAK(37.42)AAK(-64.31)	25	3	-0.12603	9191200		14046000
D6EDR8	Isocitrate dehydrogenase [NADP]		79.533	739	D6EDR8;B2ZAA4	680;680	D6EDR8_STRLI Isocitrate dehydrogenase [NADP] OS=Streptomyces lividans TK24 OX=457428 GN=icd PE=3 SV=1;B2ZAA4_STRLI Isocitrate dehydrogenase [NADP] OS=Streptomyces lividans OX=1916 GN=icd PE=3 SV=1	D6EDR8	680	680	K	WAQELAKQTDDADLAKAFAPLAETLTASEQK	278.27	61.417	QTDDADLAK(1)AFAPLAETLTASEQK	QTDDADLAK(61.42)AFAPLAETLTASEQK(-61.42)	9	3	-0.16064	213400000	29237000	231230000	29686000
D6EDT8	ABC transporter ATP-binding protein	SSPG_06963	34.245	324	D6EDT8	323	D6EDT8_STRLI ABC transporter ATP-binding protein OS=Streptomyces lividans TK24 OX=457428 GN=SLIV_04340 PE=4 SV=1	D6EDT8	323	323	K	ESTAPDSPASGTAEGKA______________	38.374	38.374	TAAPDTADRTESTAPDSPASGTAEGK(1)A	TAAPDTADRTESTAPDSPASGTAEGK(38.37)A	26	3	0.65131	14143000		7260600	5295600
D6EDT8	ABC transporter ATP-binding protein	SSPG_06963	34.245	324	D6EDT8	4	D6EDT8_STRLI ABC transporter ATP-binding protein OS=Streptomyces lividans TK24 OX=457428 GN=SLIV_04340 PE=4 SV=1	D6EDT8	4	4	K	____________MTSKTPAAPGTHGAVLADP	110.08	28.742	TSK(1)TPAAPGTHGAVLADPAPEQDRPLVELR	TSK(28.74)TPAAPGTHGAVLADPAPEQDRPLVELR	3	3	-1.3015	14162000		23334000
D6EDV1	Long-chain-fatty-acid-CoA ligase		54.37	511	D6EDV1	494	D6EDV1_STRLI Long-chain-fatty-acid-CoA ligase OS=Streptomyces lividans TK24 OX=457428 GN=SLIV_04410 PE=4 SV=1	D6EDV1	494	494	K	RRVEFTDELPLGPSMKVLKRELRAVYTDHRG	107.39	107.39	VEFTDELPLGPSMK(1)VLK	VEFTDELPLGPSMK(107.39)VLK(-107.39)	14	2	1.0338	43121000		93777000
D6EDW0	Uncharacterized protein		19.499	178	D6EDW0	82	D6EDW0_STRLI Uncharacterized protein OS=Streptomyces lividans TK24 OX=457428 GN=SLIV_04455 PE=4 SV=1	D6EDW0	82	82	K	LHHERVRDALLRHLEKDLGPVALPRVPPSLQ	81.918	34.179	HLEK(1)DLGPVALPR	HLEK(34.18)DLGPVALPR	4	3	-0.30136	8194400	3432600	7778900	7214600
D6EDW0	Uncharacterized protein		19.499	178	D6EDW0	168	D6EDW0_STRLI Uncharacterized protein OS=Streptomyces lividans TK24 OX=457428 GN=SLIV_04455 PE=4 SV=1	D6EDW0	168	168	K	EAVRSEMPGGHGVLLKQALAHVGCVG_____	86.479	86.479	SEMPGGHGVLLK(1)QALAHVGCVG	SEMPGGHGVLLK(86.48)QALAHVGCVG	12	3	-0.078811			16861000
D6EDX4	GMP synthase [glutamine-hydrolyzing]		56.612	526	D6EDX4	272	D6EDX4_STRLI GMP synthase [glutamine-hydrolyzing] OS=Streptomyces lividans TK24 OX=457428 GN=guaA PE=3 SV=1	D6EDX4	272	272	K	VDHGLMRKGETEQVEKDFVAATGVQLKVVDA	35.436	35.436	K(0.169)GETEQVEK(0.831)DFVAATGVQLK	K(-6.93)GETEQVEK(6.93)DFVAATGVQLK(-35.44)	9	3	-0.82563	4095500		5575100
D6EDY7	Glycerol-3-phosphate dehydrogenase 2		62.062	568	D6EDY7	538	D6EDY7_STRLI Glycerol-3-phosphate dehydrogenase 2 OS=Streptomyces lividans TK24 OX=457428 GN=glpD2 PE=4 SV=1	D6EDY7	538	538	K	GWDKGQVEREIEHYEKRVEAERESQRQPDDL	141.93	141.93	EIEHYEK(1)R	EIEHYEK(141.93)R	7	2	-0.69025	27442000	97529000	19163000	70207000
D6EDZ0	Inosine-5'-monophosphate dehydrogenase	SSPG_02914	52.475	501	D6EDZ0	189	D6EDZ0_STRLI Inosine-5'-monophosphate dehydrogenase OS=Streptomyces lividans TK24 OX=457428 GN=guaB PE=3 SV=1	D6EDZ0	189	189	K	SGVDAMELLRRHKIEKLPLVDGDGILKGLIT	35.176	35.176	HK(0.22)IEK(0.78)LPLVDGDGILK	HK(-5.49)IEK(5.49)LPLVDGDGILK(-35.18)	5	3	0.25849			6090500
D6EDZ0	Inosine-5'-monophosphate dehydrogenase	SSPG_02914	52.475	501	D6EDZ0	424	D6EDZ0_STRLI Inosine-5'-monophosphate dehydrogenase OS=Streptomyces lividans TK24 OX=457428 GN=guaB PE=3 SV=1	D6EDZ0	424	424	K	YSKDRYFQAEVASDDKLVPEGIEGQVPYRGP	50.986	50.986	DRYFQAEVASDDK(1)LVPEGIEGQVPYR	DRYFQAEVASDDK(50.99)LVPEGIEGQVPYR	13	3	-0.074817	11828000
D6EDZ0	Inosine-5'-monophosphate dehydrogenase	SSPG_02914	52.475	501	D6EDZ0	123	D6EDZ0_STRLI Inosine-5'-monophosphate dehydrogenase OS=Streptomyces lividans TK24 OX=457428 GN=guaB PE=3 SV=1	D6EDZ0	123	123	K	IHPDATLGEADALCAKFRISGVPVTDGAGKL	210.91	210.91	SESGMVANPITIHPDATLGEADALCAK(1)FR	SESGMVANPITIHPDATLGEADALCAK(210.91)FR	27	3	-0.34229	168420000	26183000	193370000	20474000
D6EDZ8	60 kDa chaperonin		57.118	541	D6EDZ8;O33659	74;73	D6EDZ8_STRLI 60 kDa chaperonin OS=Streptomyces lividans TK24 OX=457428 GN=groL1 PE=3 SV=1;CH601_STRLI 60 kDa chaperonin 1 OS=Streptomyces lividans OX=1916 GN=groL1 PE=3 SV=3	D6EDZ8;O33659	74;73	74	K	VEVEDPYENLGAQLVKEVATKTNDIAGDGTT	123.6	123.6	EVEVEDPYENLGAQLVK(1)EVATK	EVEVEDPYENLGAQLVK(123.6)EVATK(-123.6)	17	3	-0.70071	269070000	53970000	156050000	33669000
D6EDZ8	60 kDa chaperonin		57.118	541	D6EDZ8;O33659	364;363	D6EDZ8_STRLI 60 kDa chaperonin OS=Streptomyces lividans TK24 OX=457428 GN=groL1 PE=3 SV=1;CH601_STRLI 60 kDa chaperonin 1 OS=Streptomyces lividans OX=1916 GN=groL1 PE=3 SV=3	D6EDZ8;O33659	364;363	364	K	IKAEIENTDSDWDREKLQERLAKLAGGVCVI	199.76	56.482	AEIENTDSDWDREK(1)LQER	AEIENTDSDWDREK(56.48)LQER	14	2	-0.42611	905750000	324250000	938690000	186470000
D6EDZ8	60 kDa chaperonin		57.118	541	D6EDZ8	338	D6EDZ8_STRLI 60 kDa chaperonin OS=Streptomyces lividans TK24 OX=457428 GN=groL1 PE=3 SV=1	D6EDZ8	338	338	K	ITVTKDDTTIVDGAGKRDEVQGRIAQIKAEI	76.228	57.888	DDTTIVDGAGK(1)R	DDTTIVDGAGK(57.89)R	11	2	0.39654	10475000	3856000	9637400
D6EDZ8	60 kDa chaperonin		57.118	541	D6EDZ8;O33659	474;473	D6EDZ8_STRLI 60 kDa chaperonin OS=Streptomyces lividans TK24 OX=457428 GN=groL1 PE=3 SV=1;CH601_STRLI 60 kDa chaperonin 1 OS=Streptomyces lividans OX=1916 GN=groL1 PE=3 SV=3	D6EDZ8;O33659	474;473	474	K	GLEGYVITSKVADLDKGQGFNAATGEYGDLV	114.69	71.98	VADLDK(1)GQGFNAATGEYGDLVK	VADLDK(71.98)GQGFNAATGEYGDLVK(-71.98)	6	2	0.51597	6596400		5479900
D6EDZ8	60 kDa chaperonin		57.118	541	D6EDZ8;O33659	490;489	D6EDZ8_STRLI 60 kDa chaperonin OS=Streptomyces lividans TK24 OX=457428 GN=groL1 PE=3 SV=1;CH601_STRLI 60 kDa chaperonin 1 OS=Streptomyces lividans OX=1916 GN=groL1 PE=3 SV=3	D6EDZ8;O33659	490;489	490	K	GQGFNAATGEYGDLVKAGVIDPVKVTRSALE	174.4	117.88	VADLDKGQGFNAATGEYGDLVK(1)AGVIDPVK	VADLDK(-82.22)GQGFNAATGEYGDLVK(82.22)AGVIDPVK(-117.88)	22	3	-0.80948	34404000		65600000
D6EDZ8	60 kDa chaperonin		57.118	541	D6EDZ8;O33659	21;21	D6EDZ8_STRLI 60 kDa chaperonin OS=Streptomyces lividans TK24 OX=457428 GN=groL1 PE=3 SV=1;CH601_STRLI 60 kDa chaperonin 1 OS=Streptomyces lividans OX=1916 GN=groL1 PE=3 SV=3	D6EDZ8;O33659	21;21	21	K	KFDEDARRALERGVNKLADTVKVTIGPKANV;KFDEDARRALERGVNKLADTVKVTIGPKGRN	83.998	71.349	GVNK(1)LADTVK	GVNK(71.35)LADTVK(-71.35)	4	2	0.32465	31362000		28002000
D6EDZ8	60 kDa chaperonin		57.118	541	D6EDZ8	42	D6EDZ8_STRLI 60 kDa chaperonin OS=Streptomyces lividans TK24 OX=457428 GN=groL1 PE=3 SV=1	D6EDZ8	42	42	K	KVTIGPKGRNVVIDKKFGAPTITNDGVTIAR	84.169	84.169	K(1)FGAPTITNDGVTIAR	K(84.17)FGAPTITNDGVTIAR	1	2	0.76525			7683500
D6EDZ8	60 kDa chaperonin		57.118	541	D6EDZ8;O33659	432;431	D6EDZ8_STRLI 60 kDa chaperonin OS=Streptomyces lividans TK24 OX=457428 GN=groL1 PE=3 SV=1;CH601_STRLI 60 kDa chaperonin 1 OS=Streptomyces lividans OX=1916 GN=groL1 PE=3 SV=3	D6EDZ8;O33659	432;431	432	K	SALVHAVKVLEGNLGKTGDEATGVAVVRRAA	117.7	20.075	VLEGNLGK(1)TGDEATGVAVVRR	VLEGNLGK(20.08)TGDEATGVAVVRR	8	3	-0.38576	4022100		5725400
D6EE25	Phosphoglucosamine mutase	SSPG_02949	46.895	452	D6EE25	122	D6EE25_STRLI Phosphoglucosamine mutase OS=Streptomyces lividans TK24 OX=457428 GN=glmM PE=3 SV=1	D6EE25	122	122	K	AMPDNGIKFFARGGHKLADELEDRIESVYAD	47.808	47.808	GGHK(1)LADELEDRIESVYADHR	GGHK(47.81)LADELEDRIESVYADHR	4	4	-0.31392			6002000
D6EE26	30S ribosomal protein S9		18.699	170	D6EE26	66	D6EE26_STRLI 30S ribosomal protein S9 OS=Streptomyces lividans TK24 OX=457428 GN=rpsI PE=3 SV=1	D6EE26	66	66	K	RKNAIARVRIVPGTGKWKVNGRTLEDYFPNK	85.064	83.265	IVPGTGK(1)WK	IVPGTGK(83.26)WK(-83.26)	7	2	0.019899	128750000		283440000	5365200
D6EE27	50S ribosomal protein L13	SSPG_02951	16.448	147	D6EE27	95	D6EE27_STRLI 50S ribosomal protein L13 OS=Streptomyces lividans TK24 OX=457428 GN=rplM PE=3 SV=1	D6EE27	95	95	K	YPGGLRSVRYDELLDKNPEKAVEKAIKGMLP	71.349	64.297	YDELLDK(1)NPEK	YDELLDK(64.3)NPEK(-64.3)	7	2	1.9732			8759400
D6EE27	50S ribosomal protein L13	SSPG_02951	16.448	147	D6EE27	99	D6EE27_STRLI 50S ribosomal protein L13 OS=Streptomyces lividans TK24 OX=457428 GN=rplM PE=3 SV=1	D6EE27	99	99	K	LRSVRYDELLDKNPEKAVEKAIKGMLPKNSL	129.37	111.81	YDELLDKNPEK(1)AVEK	YDELLDK(-52.92)NPEK(52.92)AVEK(-111.81)	11	3	0.34163	98095000		104150000	5632100
D6EE31	50S ribosomal protein L17		18.13	168	D6EE31	150	D6EE31_STRLI 50S ribosomal protein L17 OS=Streptomyces lividans TK24 OX=457428 GN=rplQ PE=3 SV=1	D6EE31	150	150	K	RAAKDAEGSAEVSEAKVDTTKADDEAAAEES	124.51	124.51	DAEGSAEVSEAK(1)VDTTK	DAEGSAEVSEAK(124.51)VDTTK(-124.51)	12	2	1.0573	11723000		11363000
D6EE31	50S ribosomal protein L17		18.13	168	D6EE31	134	D6EE31_STRLI 50S ribosomal protein L17 OS=Streptomyces lividans TK24 OX=457428 GN=rplQ PE=3 SV=1	D6EE31	134	134	K	LTVAQQATGEAEAATKRAAKDAEGSAEVSEA	100.1	100.1	RGDNAPMAVIELVEALTVAQQATGEAEAATK(1)R	RGDNAPMAVIELVEALTVAQQATGEAEAATK(100.1)R	31	4	0.0088238			6430100
D6EE32	DNA-directed RNA polymerase subunit alpha		36.695	340	D6EE32	191	D6EE32_STRLI DNA-directed RNA polymerase subunit alpha OS=Streptomyces lividans TK24 OX=457428 GN=rpoA1 PE=3 SV=1	D6EE32	191	191	K	YKVEATRVEQRTDFDKLIVDVETKQAMRPRD	106.49	67.234	TDFDK(1)LIVDVETK	TDFDK(67.23)LIVDVETK(-67.23)	5	3	3.8353	65646000	19558000	38689000
D6EE32	DNA-directed RNA polymerase subunit alpha		36.695	340	D6EE32	133	D6EE32_STRLI DNA-directed RNA polymerase subunit alpha OS=Streptomyces lividans TK24 OX=457428 GN=rpoA1 PE=3 SV=1	D6EE32	133	133	K	VHNPDLVLATLNGKGKLEMELTVERGRGYVS	111.06	49.5	GK(1)LEMELTVER	GK(49.5)LEMELTVER	2	2	1.5217
D6EE32	DNA-directed RNA polymerase subunit alpha		36.695	340	D6EE32	265	D6EE32_STRLI DNA-directed RNA polymerase subunit alpha OS=Streptomyces lividans TK24 OX=457428 GN=rpoA1 PE=3 SV=1	D6EE32	265	265	K	PIEELELTVRSYNCLKREGIHSVGELVARSE	116.11	116.11	SYNCLK(1)R	SYNCLK(116.11)R	6	2	-0.1249
D6EE34	30S ribosomal protein S13	SSPG_02958	14.219	126	D6EE34	65	D6EE34_STRLI 30S ribosomal protein S13 OS=Streptomyces lividans TK24 OX=457428 GN=rpsM PE=3 SV=1	D6EE34	65	65	K	EEQLVAIREYVDNNIKTEGDLRREVQADIRR	99.215	91.441	EYVDNNIK(1)TEGDLRR	EYVDNNIK(91.44)TEGDLRR	8	3	-2.121	7555600		6384100
D6EE42	30S ribosomal protein S5	SSPG_02966	20.499	201	D6EE42	31	D6EE42_STRLI 30S ribosomal protein S5 OS=Streptomyces lividans TK24 OX=457428 GN=rpsE PE=3 SV=1	D6EE42	31	31	K	RRDRKGRDGGAGAAEKTAYVERVVAINRVAK	217.09	37.292	GRDGGAGAAEK(1)TAYVER	GRDGGAGAAEK(37.29)TAYVER	11	3	-0.64385	86921000	11893000	94720000	11415000
D6EE44	50S ribosomal protein L6	SSPG_02968	19.179	179	D6EE44	139	D6EE44_STRLI 50S ribosomal protein L6 OS=Streptomyces lividans TK24 OX=457428 GN=rplF PE=3 SV=1	D6EE44	139	139	K	FKVENPTHFSVEGIDKQKVGEVAANIRKLRK	66.577	60.564	VENPTHFSVEGIDK(1)QK	VENPTHFSVEGIDK(60.56)QK(-60.56)	14	3	-0.92976	21427000		14715000
D6EE44	50S ribosomal protein L6	SSPG_02968	19.179	179	D6EE44	164	D6EE44_STRLI 50S ribosomal protein L6 OS=Streptomyces lividans TK24 OX=457428 GN=rplF PE=3 SV=1	D6EE44	164	164	K	IRKLRKPDPYKAKGVKYEGEVIRRKVGKAGK	106.6	75.825	GVK(1)YEGEVIR	GVK(75.82)YEGEVIR	3	2	0.53727	37884000		38711000
D6EE47	50S ribosomal protein L5	SSPG_02971	20.853	185	D6EE47	12	D6EE47_STRLI 50S ribosomal protein L5 OS=Streptomyces lividans TK24 OX=457428 GN=rplE PE=3 SV=1	D6EE47	12	12	K	____MATTTTPRLKTKYREEIAGKLREEFSY	125.17	125.17	TK(1)YREEIAGK	TK(125.17)YREEIAGK(-125.17)	2	2	1.6358	124920000		201500000
D6EE47	50S ribosomal protein L5	SSPG_02971	20.853	185	D6EE47	69	D6EE47_STRLI 50S ribosomal protein L5 OS=Streptomyces lividans TK24 OX=457428 GN=rplE PE=3 SV=1	D6EE47	69	69	K	LIEGAIRDLTTITGQKPAVTKARKSIAQFKL	66.267	66.267	DLTTITGQK(1)PAVTK	DLTTITGQK(66.27)PAVTK(-66.27)	9	2	0.44521
D6EE47	50S ribosomal protein L5	SSPG_02971	20.853	185	D6EE47	53	D6EE47_STRLI 50S ribosomal protein L5 OS=Streptomyces lividans TK24 OX=457428 GN=rplE PE=3 SV=1	D6EE47	53	53	K	KIVVNMGVGDAARDSKLIEGAIRDLTTITGQ	116.73	111.46	DSK(1)LIEGAIR	DSK(111.46)LIEGAIR	3	2	-0.30041	138770000	9360500	114840000	13810000
D6EE47	50S ribosomal protein L5	SSPG_02971	20.853	185	D6EE47	183	D6EE47_STRLI 50S ribosomal protein L5 OS=Streptomyces lividans TK24 OX=457428 GN=rplE PE=3 SV=1	D6EE47	183	183	K	DAEGRALLRHLGFPFKEA_____________	117.16	117.16	HLGFPFK(1)EA	HLGFPFK(117.16)EA	7	2	0.36424	31621000		52151000
D6EE48	50S ribosomal protein L24	SSPG_02972	11.59	107	D6EE48	96	D6EE48_STRLI 50S ribosomal protein L24 OS=Streptomyces lividans TK24 OX=457428 GN=rplX PE=3 SV=1	D6EE48	96	96	K	KVVTRVGYRFDDEGNKVRVAKRTGEDI____	123.98	72.891	VGYRFDDEGNK(1)VR	VGYRFDDEGNK(72.89)VR	11	3	-0.76758	20694000		10157000
D6EE48	50S ribosomal protein L24	SSPG_02972	11.59	107	D6EE48	77	D6EE48_STRLI 50S ribosomal protein L24 OS=Streptomyces lividans TK24 OX=457428 GN=rplX PE=3 SV=1	D6EE48	77	77	K	TEAPIHVSNVQLVVEKDGNKVVTRVGYRFDD	95.823	95.823	GSQAGGIVTTEAPIHVSNVQLVVEK(1)DGNK	GSQAGGIVTTEAPIHVSNVQLVVEK(95.82)DGNK(-95.82)	25	3	0.49341			6940500
D6EE49	50S ribosomal protein L14	SSPG_02973	13.369	122	D6EE49	88	D6EE49_STRLI 50S ribosomal protein L14 OS=Streptomyces lividans TK24 OX=457428 GN=rplN PE=3 SV=1	D6EE49	88	88	K	DGSYIRFDENAAVILKNDGDPRGTRIFGPVG	46.378	46.378	FDENAAVILK(1)NDGDPR	FDENAAVILK(46.38)NDGDPR	10	2	1.3564	11584000		7273800
D6EE50	30S ribosomal protein S17	SSPG_02974	10.72	95	D6EE50	11	D6EE50_STRLI 30S ribosomal protein S17 OS=Streptomyces lividans TK24 OX=457428 GN=rpsQ PE=3 SV=1	D6EE50	11	11	K	_____MSESNVTEETKAARGFRKTRQGLVVS	176.48	115.57	SESNVTEETK(1)AAR	SESNVTEETK(115.57)AAR	10	2	-1.475	13225000	5614300	13130000
D6EE50	30S ribosomal protein S17	SSPG_02974	10.72	95	D6EE50	55	D6EE50_STRLI 30S ribosomal protein S17 OS=Streptomyces lividans TK24 OX=457428 GN=rpsQ PE=3 SV=1	D6EE50	55	55	K	RVTHALYGKVIRRTEKLKAHDEQNAAGVGDR	226.57	226.57	TEK(1)LKAHDEQNAAGVGDR	TEK(40.72)LK(-40.72)AHDEQNAAGVGDR	3	3	0.49681	51864000	13767000	42781000	19077000
D6EE50	30S ribosomal protein S17	SSPG_02974	10.72	95	D6EE50	57	D6EE50_STRLI 30S ribosomal protein S17 OS=Streptomyces lividans TK24 OX=457428 GN=rpsQ PE=3 SV=1	D6EE50	57	57	K	THALYGKVIRRTEKLKAHDEQNAAGVGDRVL	53.278	38.453	TEK(0.399)LK(0.601)AHDEQNAAGVGDR	TEK(-1.77)LK(1.77)AHDEQNAAGVGDR	5	4	0.78758	48913000	30373000
D6EE51	50S ribosomal protein L29	SSPG_02975	8.4015	74	D6EE51	21	D6EE51_STRLI 50S ribosomal protein L29 OS=Streptomyces lividans TK24 OX=457428 GN=rpmC PE=3 SV=1	D6EE51	21	21	K	KASELRELGNEELLAKLREAKEELFNLRFQA	201.33	76.282	ELGNEELLAK(1)LR	ELGNEELLAK(76.28)LR	10	2	-0.0050946	136680000	7166900	158280000	10127000
D6EE55	30S ribosomal protein S19	SSPG_02979	10.573	93	D6EE55	17	D6EE55_STRLI 30S ribosomal protein S19 OS=Streptomyces lividans TK24 OX=457428 GN=rpsS PE=3 SV=1	D6EE55	17	17	K	PRSLKKGPFVDDHLIKKVDTQNEAGTKNVIK	59.607	59.607	KGPFVDDHLIK(1)K	K(-54.61)GPFVDDHLIK(54.61)K(-59.61)	11	3	-0.14848	4734700		8843900
D6EE57	50S ribosomal protein L23	SSPG_02981	14.978	139	D6EE57	52	D6EE57_STRLI 50S ribosomal protein L23 OS=Streptomyces lividans TK24 OX=457428 GN=rplW PE=3 SV=1	D6EE57	52	52	K	TPASKAFTDPRDVLLKPVVSEKSYALLDENK	123.75	123.75	DVLLK(1)PVVSEK	DVLLK(123.75)PVVSEK(-123.75)	5	2	-0.15786	251480000		343580000	23095000
D6EE58	50S ribosomal protein L4		23.643	219	D6EE58	13	D6EE58_STRLI 50S ribosomal protein L4 OS=Streptomyces lividans TK24 OX=457428 GN=rplD PE=3 SV=1	D6EE58	13	13	K	___MSTVDILSPAGEKTGSVELPAEIFGVEK	265.38	173.37	STVDILSPAGEK(1)TGSVELPAEIFGVEK	STVDILSPAGEK(173.37)TGSVELPAEIFGVEK(-173.37)	12	2	-3.988	90729000		43486000	9916600
D6EE60	30S ribosomal protein S10	SSPG_02984	11.521	102	D6EE60	23	D6EE60_STRLI 30S ribosomal protein S10 OS=Streptomyces lividans TK24 OX=457428 GN=rpsJ PE=3 SV=1	D6EE60	23	23	K	IRLKAYDHEVIDSSAKKIVETVTRTGASVAG	155.48	81.525	AYDHEVIDSSAK(1)K	AYDHEVIDSSAK(81.52)K(-81.52)	12	2	0.41483	64744000		51029000
D6EE60	30S ribosomal protein S10	SSPG_02984	11.521	102	D6EE60	57	D6EE60_STRLI 30S ribosomal protein S10 OS=Streptomyces lividans TK24 OX=457428 GN=rpsJ PE=3 SV=1	D6EE60	57	57	K	LPTEKNVYCVIKSPHKYKDSREHFEMRTHKR	78.556	66.55	SPHK(0.918)YK(0.082)DSR	SPHK(10.51)YK(-10.51)DSR	4	3	1.7466	10927000		37293000	7651000
D6EE95	Elongation factor G	SSPG_06028	77.656	708	D6EE95	435	D6EE95_STRLI Elongation factor G OS=Streptomyces lividans TK24 OX=457428 GN=fusA PE=3 SV=1	D6EE95	435	435	K	VIQVAIEPKSKGDQEKLGVAIQRLAEEDPSF	107.17	107.17	SKGDQEK(1)LGVAIQR	SK(-45.35)GDQEK(45.35)LGVAIQR	7	2	0.84964	15293000		76393000
D6EE95	Elongation factor G	SSPG_06028	77.656	708	D6EE95	313	D6EE95_STRLI Elongation factor G OS=Streptomyces lividans TK24 OX=457428 GN=fusA PE=3 SV=1	D6EE95	313	313	K	EAIEGHDVKDPEVVVKRKPSEDEPLAALAFK	162.5	162.5	DPEVVVK(1)R	DPEVVVK(162.5)R	7	2	-0.21246	6276100	25118000	6752300	36160000
D6EE95	Elongation factor G	SSPG_06028	77.656	708	D6EE95	704	D6EE95_STRLI Elongation factor G OS=Streptomyces lividans TK24 OX=457428 GN=fusA PE=3 SV=1	D6EE95	704	704	K	SYAEVPRNVAEEIIAKAKGE___________	157.78	85.731	NVAEEIIAK(1)AK	NVAEEIIAK(85.73)AK(-85.73)	9	2	1.067	50033000		92379000	5423700
D6EE95	Elongation factor G	SSPG_06028	77.656	708	D6EE95	406	D6EE95_STRLI Elongation factor G OS=Streptomyces lividans TK24 OX=457428 GN=fusA PE=3 SV=1	D6EE95	406	406	K	MGLKQTTTGETLSDDKSPVILESMDFPAPVI	87.111	87.111	QTTTGETLSDDK(1)SPVILESMDFPAPVIQVAIEPK	QTTTGETLSDDK(87.11)SPVILESMDFPAPVIQVAIEPK(-87.11)	12	3	-0.46832			37374000
D6EE95	Elongation factor G	SSPG_06028	77.656	708	D6EE95	511	D6EE95_STRLI Elongation factor G OS=Streptomyces lividans TK24 OX=457428 GN=fusA PE=3 SV=1	D6EE95	511	511	K	RETIRKTVERVDYTHKKQTGGTGQFAKVQIA	123.01	44.395	VDYTHK(1)K	VDYTHK(44.39)K(-44.39)	6	3	0.2596	148050000		167870000	35996000
D6EE97	Tricorn protease homolog		115.63	1067	D6EE97	85	D6EE97_STRLI Tricorn protease homolog OS=Streptomyces lividans TK24 OX=457428 GN=tri1 PE=3 SV=1	D6EE97	85	85	K	GAPEVHVAPVEGGPAKRLTHWGSIRTQVRGW	110.74	55.189	DGAPEVHVAPVEGGPAK(1)R	DGAPEVHVAPVEGGPAK(55.19)R	17	3	1.4259	44991000	8337000	69416000	31339000
D6EE97	Tricorn protease homolog		115.63	1067	D6EE97	634	D6EE97_STRLI Tricorn protease homolog OS=Streptomyces lividans TK24 OX=457428 GN=tri1 PE=3 SV=1	D6EE97	634	634	K	HLGGDADHFEVSGDGKRVLLWTDGRLKVVPS	103.85	99.044	VEHLGGDADHFEVSGDGK(1)R	VEHLGGDADHFEVSGDGK(99.04)R	18	4	-0.18834	53758000	27633000	75517000	35974000
D6EE98	Hit-family protein	SSPG_04984	12.444	117	D6EE98	81	D6EE98_STRLI Hit-family protein OS=Streptomyces lividans TK24 OX=457428 GN=SLIV_24945 PE=4 SV=1	D6EE98	81	81	K	AADVLRETQAVADDEKLDSYRTVFNTGSGAG	176.99	63.662	ETQAVADDEK(1)LDSYR	ETQAVADDEK(63.66)LDSYR	10	2	-1.1299	89452000	70169000	76662000	79244000
D6EE98	Hit-family protein	SSPG_04984	12.444	117	D6EE98	13	D6EE98_STRLI Hit-family protein OS=Streptomyces lividans TK24 OX=457428 GN=SLIV_24945 PE=4 SV=1	D6EE98	13	13	K	___MAGEPQDDCLFCKIVAGQIPATIVRETD	228.08	105.65	AGEPQDDCLFCK(1)IVAGQIPATIVR	AGEPQDDCLFCK(105.65)IVAGQIPATIVR	12	3	0.032615	69415000		138500000
D6EEB3	PhoH-like protein		39.146	359	D6EEB3	43	D6EEB3_STRLI PhoH-like protein OS=Streptomyces lividans TK24 OX=457428 GN=SLIV_25025 PE=4 SV=1	D6EEB3	43	43	K	VTVLGSGDSLLRVIEKAFPAADIHVRGNEIS	52.247	52.247	VIEK(1)AFPAADIHVR	VIEK(52.25)AFPAADIHVR	4	2	-4.4168	16331000		26421000
D6EEC5	Uncharacterized protein		42.361	377	D6EEC5	122	D6EEC5_STRLI Uncharacterized protein OS=Streptomyces lividans TK24 OX=457428 GN=SLIV_25085 PE=4 SV=1	D6EEC5	122	122	K	TTAVRDGLSRYDTELKSGLTRHTEDVKQLVE	129.7	92.538	YDTELK(1)SGLTR	YDTELK(92.54)SGLTR	6	2	-0.70764	10337000	3568800	7420100	3965800
D6EEC5	Uncharacterized protein		42.361	377	D6EEC5	133	D6EEC5_STRLI Uncharacterized protein OS=Streptomyces lividans TK24 OX=457428 GN=SLIV_25085 PE=4 SV=1	D6EEC5	133	133	K	DTELKSGLTRHTEDVKQLVETHVTQADHGPA	56.172	43.073	HTEDVK(1)QLVETHVTQADHGPAEAAR	HTEDVK(43.07)QLVETHVTQADHGPAEAAR	6	4	0.67866	8073400		12543000	5366000
D6EEE0	Glycine--tRNA ligase		52.439	460	D6EEE0	110	D6EEE0_STRLI Glycine--tRNA ligase OS=Streptomyces lividans TK24 OX=457428 GN=glyQS PE=3 SV=1	D6EEE0	110	110	K	HKRFRADHLEEAYEEKKGHAPENGLADLNCP	169.21	70.089	ADHLEEAYEEK(1)K	ADHLEEAYEEK(70.09)K(-70.09)	11	3	-0.73882	28861000	10355000	30484000	16583000
D6EEE0	Glycine--tRNA ligase		52.439	460	D6EEE0	111	D6EEE0_STRLI Glycine--tRNA ligase OS=Streptomyces lividans TK24 OX=457428 GN=glyQS PE=3 SV=1	D6EEE0	111	111	K	KRFRADHLEEAYEEKKGHAPENGLADLNCPN	110.08	23.776	ADHLEEAYEEK(0.5)K(0.5)GHAPENGLADLNCPNCGNK	ADHLEEAYEEK(0)K(0)GHAPENGLADLNCPNCGNK(-23.78)	12	5	-0.75875	12482000	14464000	5306200	13210000
D6EEE0	Glycine--tRNA ligase		52.439	460	D6EEE0	440	D6EEE0_STRLI Glycine--tRNA ligase OS=Streptomyces lividans TK24 OX=457428 GN=glyQS PE=3 SV=1	D6EEE0	440	440	K	TLDDNAVTVRERDTMKQERVSLDQIEGYLAS	223.87	193.52	ERDTMK(1)QER	ERDTMK(193.52)QER	6	2	-0.28374	338870000	31683000	260890000	25329000
D6EEE0	Glycine--tRNA ligase		52.439	460	D6EEE0	298	D6EEE0_STRLI Glycine--tRNA ligase OS=Streptomyces lividans TK24 OX=457428 GN=glyQS PE=3 SV=1	D6EEE0	298	298	K	EGVANRTDYDLSSHAKASGQDLSYYDQEAQE	55.063	55.063	TDYDLSSHAK(1)ASGQDLSYYDQEAQER	TDYDLSSHAK(55.06)ASGQDLSYYDQEAQER	10	3	0.57622	5858200
D6EEF2	Pyruvate, phosphate dikinase	SSPG_07389	99.023	909	D6EEF2	398	D6EEF2_STRLI Pyruvate, phosphate dikinase OS=Streptomyces lividans TK24 OX=457428 GN=SLIV_25215 PE=3 SV=1	D6EEF2	398	398	K	AQLMFPRFDDEAKVEKVGRGIAASPGAAVGK	130.23	130.23	FDDEAKVEK(1)VGR	FDDEAK(-41.28)VEK(41.28)VGR	9	2	-0.045155	9443800		10182000
D6EEF2	Pyruvate, phosphate dikinase	SSPG_07389	99.023	909	D6EEF2	187	D6EEF2_STRLI Pyruvate, phosphate dikinase OS=Streptomyces lividans TK24 OX=457428 GN=SLIV_25215 PE=3 SV=1	D6EEF2	187	187	K	AKKVAVDTELEAADLKKLVTKFKKIVKTEAG	133.07	133.07	VAVDTELEAADLK(1)K	VAVDTELEAADLK(133.07)K(-133.07)	13	2	-0.64341	4411700
D6EEH8	DNA primase	SSPG_05064	69.743	641	D6EEH8	47	D6EEH8_STRLI DNA primase OS=Streptomyces lividans TK24 OX=457428 GN=dnaG PE=3 SV=1	D6EEH8	47	47	K	AGGGNLKGLCPFHDEKSPSFQVSPSKGFFHC	38.756	38.756	GLCPFHDEK(1)SPSFQVSPSK	GLCPFHDEK(38.76)SPSFQVSPSK(-38.76)	9	3	-0.22949	4322300		5879300	3401300
D6EEH8	DNA primase	SSPG_05064	69.743	641	D6EEH8	11	D6EEH8_STRLI DNA primase OS=Streptomyces lividans TK24 OX=457428 GN=dnaG PE=3 SV=1	D6EEH8	11	11	K	_____MAGRINDEDVKAVRDAVPIDAVVSEY	79.474	59.153	INDEDVK(1)AVR	INDEDVK(59.15)AVR	7	2	3.353	74066000		8600900	40036000
D6EEI2	Putative ABC transporter ATP-binding protein		69.443	642	D6EEI2	463	D6EEI2_STRLI Putative ABC transporter ATP-binding protein OS=Streptomyces lividans TK24 OX=457428 GN=SLIV_25365 PE=4 SV=1	D6EEI2	463	463	K	EVSGGRITLDGVDIAKMSRDELRAGIGMVLQ	66.267	66.267	ITLDGVDIAK(1)MSR	ITLDGVDIAK(66.27)MSR	10	2	0.86458			2330200
D6EEK4	Acyl-CoA synthetase		50.592	485	D6EEK4	395	D6EEK4_STRLI Acyl-CoA synthetase OS=Streptomyces lividans TK24 OX=457428 GN=SLIV_25480 PE=4 SV=1	D6EEK4	395	395	K	IVGRKATDLIKSGGYKIGAGEIENALLEHPE	99.999	62.064	SGGYK(1)IGAGEIENALLEHPEVR	SGGYK(62.06)IGAGEIENALLEHPEVR	5	3	0.70821	27843000		31746000
D6EEK4	Acyl-CoA synthetase		50.592	485	D6EEK4	390	D6EEK4_STRLI Acyl-CoA synthetase OS=Streptomyces lividans TK24 OX=457428 GN=SLIV_25480 PE=4 SV=1	D6EEK4	390	390	K	DGYVRIVGRKATDLIKSGGYKIGAGEIENAL	81.338	81.338	ATDLIK(1)SGGYK	ATDLIK(81.34)SGGYK(-81.34)	6	2	-0.04966	5119300		5589500
D6EEN8	CSD_1 domain-containing protein		7.1787	67	D6EEN8	57	D6EEN8_STRLI CSD_1 domain-containing protein OS=Streptomyces lividans TK24 OX=457428 GN=SLIV_35310 PE=4 SV=1	D6EEN8	57	57	K	LQEGQAVTFDITQGQKGPQAENITPA_____	50.945	50.945	ELQEGQAVTFDITQGQK(1)GPQAENITPA	ELQEGQAVTFDITQGQK(50.95)GPQAENITPA	17	3	0.086345	14171000		6538100
D6EEP0	Uncharacterized protein		29.39	271	D6EEP0	15	D6EEP0_STRLI Uncharacterized protein OS=Streptomyces lividans TK24 OX=457428 GN=SLIV_35320 PE=4 SV=1	D6EEP0	15	15	K	_MSDPSTTPGHTAQQKIDTSVPHSARIWNYW	85.376	85.376	SDPSTTPGHTAQQK(1)IDTSVPHSAR	SDPSTTPGHTAQQK(85.38)IDTSVPHSAR	14	3	0.32023	13003000		15521000
D6EEQ9	NH(3)-dependent NAD(+) synthetase		29.726	276	D6EEQ9	11	D6EEQ9_STRLI NH(3)-dependent NAD(+) synthetase OS=Streptomyces lividans TK24 OX=457428 GN=nadE PE=3 SV=1	D6EEQ9	11	11	K	_____MSEPASIALQKEIARELEVAETFDAE	64.266	44.614	SEPASIALQK(1)EIAR	SEPASIALQK(44.61)EIAR	10	2	0.80674	16501000		29929000	4300400
D6EER5	Uncharacterized protein		8.347	79	D6EER5	32	D6EER5_STRLI Uncharacterized protein OS=Streptomyces lividans TK24 OX=457428 GN=SLIV_35440 PE=4 SV=1	D6EER5	32	32	K	EGTALTPDADGQYNLKDKFREALERKRGKQA	86.675	86.675	TEESSSQAGSEPAEAEGTALTPDADGQYNLK(0.951)DK(0.049)FR	TEESSSQAGSEPAEAEGTALTPDADGQYNLK(12.88)DK(-12.88)FR	31	3	-0.51515
D6EER6	Formyltransferase	SSPG_07101	35.27	315	D6EER6	41	D6EER6_STRLI Formyltransferase OS=Streptomyces lividans TK24 OX=457428 GN=SLIV_35445 PE=4 SV=1	D6EER6	41	41	K	VVLVVTHPRSEHAYEKIWSDSVADLAEEHGV	222.46	208.58	SEHAYEK(1)IWSDSVADLAEEHGVPVLIR	SEHAYEK(208.58)IWSDSVADLAEEHGVPVLIR	7	3	1.5212	1887400000	913590000	1996700000	759980000
D6EES1	Iron-siderophore binding lipoprotein	SSPG_07106	37.375	350	D6EES1	174	D6EES1_STRLI Iron-siderophore binding lipoprotein OS=Streptomyces lividans TK24 OX=457428 GN=SLIV_35470 PE=4 SV=1	D6EES1	174	174	K	AYDKLSKIAPTVGRTKGEKEPFSAPWQDNAL	41.257	41.257	TK(0.592)GEK(0.408)EPFSAPWQDNALHIAK	TK(1.61)GEK(-1.61)EPFSAPWQDNALHIAK(-41.26)	2	4	-0.62606			8622100	3111500
D6EES1	Iron-siderophore binding lipoprotein	SSPG_07106	37.375	350	D6EES1	203	D6EES1_STRLI Iron-siderophore binding lipoprotein OS=Streptomyces lividans TK24 OX=457428 GN=SLIV_35470 PE=4 SV=1	D6EES1	203	203	K	ALHIAKALGKAEEGEKMVADIQGKLDAAKQA	64.64	64.64	AEEGEK(1)MVADIQGK	AEEGEK(64.64)MVADIQGK(-64.64)	6	2	3.0791
D6EES1	Iron-siderophore binding lipoprotein	SSPG_07106	37.375	350	D6EES1	211	D6EES1_STRLI Iron-siderophore binding lipoprotein OS=Streptomyces lividans TK24 OX=457428 GN=SLIV_35470 PE=4 SV=1	D6EES1	211	211	K	GKAEEGEKMVADIQGKLDAAKQAHPEFADKT	60.434	52.79	MVADIQGK(1)LDAAK	MVADIQGK(52.79)LDAAK(-52.79)	8	2	-0.54584	3952600	3303800		3645100
D6EES1	Iron-siderophore binding lipoprotein	SSPG_07106	37.375	350	D6EES1	118	D6EES1_STRLI Iron-siderophore binding lipoprotein OS=Streptomyces lividans TK24 OX=457428 GN=SLIV_35470 PE=4 SV=1	D6EES1	118	118	K	GQSPDINTQWPWVKDKWGDTKPEVVMKNGDT	84.658	84.658	DK(1)WGDTKPEVVMK	DK(50.7)WGDTK(-50.7)PEVVMK(-84.66)	2	2	0.28618	6078400
D6EES1	Iron-siderophore binding lipoprotein	SSPG_07106	37.375	350	D6EES1	177	D6EES1_STRLI Iron-siderophore binding lipoprotein OS=Streptomyces lividans TK24 OX=457428 GN=SLIV_35470 PE=4 SV=1	D6EES1	177	177	K	KLSKIAPTVGRTKGEKEPFSAPWQDNALHIA	68.401	47.75	TK(0.247)GEK(0.753)EPFSAPWQDNALHIAK	TK(-4.84)GEK(4.84)EPFSAPWQDNALHIAK(-47.75)	5	3	-1.4414			5231900
D6EF46	4-hydroxy-3-methylbut-2-en-1-yl diphosphate synthase (flavodoxin)		40.577	384	D6EF46;D6EQ98	123;122	D6EF46_STRLI 4-hydroxy-3-methylbut-2-en-1-yl diphosphate synthase (flavodoxin) OS=Streptomyces lividans TK24 OX=457428 GN=ispG1 PE=3 SV=1;D6EQ98_STRLI 4-hydroxy-3-methylbut-2-en-1-yl diphosphate synthase (flavodoxin) OS=Streptomyces lividans TK24 OX=457428	D6EF46	123	123	K	IEAGCAAVRVNPGNIKQFDDKVKEIAKAAKD	69.261	69.261	VNPGNIK(0.999)QFDDK(0.001)VK	VNPGNIK(30.92)QFDDK(-30.92)VK(-69.26)	7	3	-0.8372	10110000		10523000
D6EF47	Elp3 domain-containing protein		38.649	340	D6EF47	289	D6EF47_STRLI Elp3 domain-containing protein OS=Streptomyces lividans TK24 OX=457428 GN=SLIV_04685 PE=4 SV=1	D6EF47	289	289	K	LMSDGYVPTYRELIEKTDWDKYGRGKDPRCD	110.29	110.29	ELIEK(1)TDWDKYGR	ELIEK(37.34)TDWDK(-37.34)YGR	5	3	0.147	12001000		14310000
D6EF47	Elp3 domain-containing protein		38.649	340	D6EF47	156	D6EF47_STRLI Elp3 domain-containing protein OS=Streptomyces lividans TK24 OX=457428 GN=SLIV_04685 PE=4 SV=1	D6EF47	156	156	K	SVAKEGVFDEAVEAIKEAKRRGFRVTTNSTF	86.114	86.114	EGVFDEAVEAIK(1)EAK	EGVFDEAVEAIK(86.11)EAK(-86.11)	12	2	-0.31711	51456000		36693000
D6EF47	Elp3 domain-containing protein		38.649	340	D6EF47	159	D6EF47_STRLI Elp3 domain-containing protein OS=Streptomyces lividans TK24 OX=457428 GN=SLIV_04685 PE=4 SV=1	D6EF47	159	159	K	KEGVFDEAVEAIKEAKRRGFRVTTNSTFFNT	57.525	50.053	EGVFDEAVEAIK(0.062)EAK(0.938)R	EGVFDEAVEAIK(-11.79)EAK(11.79)R	15	3	0.42213	16870000
D6EF59	Nucleotide sugar-1-phosphate transferase	SSPG_00949	27.293	250	D6EF59	230	D6EF59_STRLI Nucleotide sugar-1-phosphate transferase OS=Streptomyces lividans TK24 OX=457428 GN=SLIV_04750 PE=4 SV=1	D6EF59	230	230	K	VNRGFKVDVAPIGDVKWVEIDNHDDLAKGRE	143.95	92.336	VDVAPIGDVK(1)WVEIDNHDDLAK	VDVAPIGDVK(92.34)WVEIDNHDDLAK(-92.34)	10	3	0.43265	229160000	30120000	247670000	26355000
D6EF59	Nucleotide sugar-1-phosphate transferase	SSPG_00949	27.293	250	D6EF59	76	D6EF59_STRLI Nucleotide sugar-1-phosphate transferase OS=Streptomyces lividans TK24 OX=457428 GN=SLIV_04750 PE=4 SV=1	D6EF59	76	76	K	YRKEAVYDRQAELEQKYGVKLTLIDNDKAEE	127.4	112.3	QAELEQK(1)YGVK	QAELEQK(112.3)YGVK(-112.3)	7	2	0.45622	25173000		26489000
D6EF59	Nucleotide sugar-1-phosphate transferase	SSPG_00949	27.293	250	D6EF59	152	D6EF59_STRLI Nucleotide sugar-1-phosphate transferase OS=Streptomyces lividans TK24 OX=457428 GN=SLIV_04750 PE=4 SV=1	D6EF59	152	152	K	ILALDTVKSLADEEMKVVVDPDKGVQRITKL	69.737	69.737	SLADEEMK(1)VVVDPDKGVQR	SLADEEMK(37.56)VVVDPDK(-37.56)GVQR	8	3	-3.4966	4453200		4430700
D6EF59	Nucleotide sugar-1-phosphate transferase	SSPG_00949	27.293	250	D6EF59	159	D6EF59_STRLI Nucleotide sugar-1-phosphate transferase OS=Streptomyces lividans TK24 OX=457428 GN=SLIV_04750 PE=4 SV=1	D6EF59	159	159	K	KSLADEEMKVVVDPDKGVQRITKLMDPADAT	61.78	61.78	VVVDPDK(1)GVQR	VVVDPDK(61.78)GVQR	7	2	1.7975			3929700
D6EF73	Glycine betaine transporter BetP		61.757	578	D6EF73	9	D6EF73_STRLI Glycine betaine transporter BetP OS=Streptomyces lividans TK24 OX=457428 GN=betP PE=3 SV=1	D6EF73	9	9	K	_______MTQDRPSDKEEHDRGTLPGSEAGL	44.457	44.457	TQDRPSDK(1)EEHDR	TQDRPSDK(44.46)EEHDR	8	3	0.19434		15104000		14402000
D6EFC0	Non-hemolytic phospholipase C		75.729	687	D6EFC0	269	D6EFC0_STRLI Non-hemolytic phospholipase C OS=Streptomyces lividans TK24 OX=457428 GN=plcN PE=4 SV=1	D6EFC0	269	269	K	FNKYRNAKPGDPLYDKARTGTDAKRGEGYFD	56.482	56.482	NAKPGDPLYDK(1)AR	NAK(-53.04)PGDPLYDK(53.04)AR	11	3	-0.12272	4596100			8583700
D6EFD0	Serine/threonine protein kinase	SSPG_06852	97.406	904	D6EFD0	120	D6EFD0_STRLI Serine/threonine protein kinase OS=Streptomyces lividans TK24 OX=457428 GN=SLIV_05105 PE=4 SV=1	D6EFD0	120	120	K	LHQRNAKYADRAGSGKFVTVYPADEAEFERL	76.728	29.118	AGSGK(1)FVTVYPADEAEFER	AGSGK(29.12)FVTVYPADEAEFER	5	3	0.23498	8035900		10930000
D6EFD8	30S ribosomal protein S7	SSPG_03020	17.431	156	D6EFD8	76	D6EFD8_STRLI 30S ribosomal protein S7 OS=Streptomyces lividans TK24 OX=457428 GN=rspG PE=3 SV=1	D6EFD8	76	76	K	TLKRALENIKPTLEVKSRRVGGATYQVPIEV	59.709	59.709	ALENIKPTLEVK(1)SR	ALENIK(-40.92)PTLEVK(40.92)SR	12	3	-0.0032905		5513100	8066800
D6EFD8	30S ribosomal protein S7	SSPG_03020	17.431	156	D6EFD8	53	D6EFD8_STRLI 30S ribosomal protein S7 OS=Streptomyces lividans TK24 OX=457428 GN=rspG PE=3 SV=1	D6EFD8	53	53	K	TAERIVYGAMEGLREKTGNDPVITLKRALEN	102.53	77.379	EK(1)TGNDPVITLK	EK(77.38)TGNDPVITLK(-77.38)	2	2	0.82135	78058000	11046000	85620000	7571400
D6EFD8	30S ribosomal protein S7	SSPG_03020	17.431	156	D6EFD8	63	D6EFD8_STRLI 30S ribosomal protein S7 OS=Streptomyces lividans TK24 OX=457428 GN=rspG PE=3 SV=1	D6EFD8	63	63	K	EGLREKTGNDPVITLKRALENIKPTLEVKSR	195.51	80.102	TGNDPVITLK(1)R	TGNDPVITLK(80.1)R	10	2	-0.51921	161070000		468800000	7192800
D6EFE3	DNA-directed RNA polymerase subunit beta'		144.6	1299	D6EFE3	206	D6EFE3_STRLI DNA-directed RNA polymerase subunit beta' OS=Streptomyces lividans TK24 OX=457428 GN=rpoC PE=3 SV=1	D6EFE3	206	206	K	ADVRRKVREGAEREMKQLRDRAQREIDRLDE	72.34	59.198	EGAEREMK(1)QLR	EGAEREMK(59.2)QLR	8	3	-0.24765	60612000	24927000	50972000	32164000
D6EFE3	DNA-directed RNA polymerase subunit beta'		144.6	1299	D6EFE3	50	D6EFE3_STRLI DNA-directed RNA polymerase subunit beta' OS=Streptomyces lividans TK24 OX=457428 GN=rpoC PE=3 SV=1	D6EFE3	50	50	K	NYRTLKPEKDGLFCEKIFGPTRDWECYCGKY	101.93	89.483	DGLFCEK(1)IFGPTRDWECYCGK	DGLFCEK(89.48)IFGPTRDWECYCGK(-89.48)	7	3	0.8643	81739000		73868000
D6EFE3	DNA-directed RNA polymerase subunit beta'		144.6	1299	D6EFE3	64	D6EFE3_STRLI DNA-directed RNA polymerase subunit beta' OS=Streptomyces lividans TK24 OX=457428 GN=rpoC PE=3 SV=1	D6EFE3	64	64	K	EKIFGPTRDWECYCGKYKRVRFKGIICERCG	101.43	85.161	DWECYCGK(1)YK	DWECYCGK(85.16)YK(-85.16)	8	2	-0.30224	5423300		6859000
D6EFE3	DNA-directed RNA polymerase subunit beta'		144.6	1299	D6EFE3	893	D6EFE3_STRLI DNA-directed RNA polymerase subunit beta' OS=Streptomyces lividans TK24 OX=457428 GN=rpoC PE=3 SV=1	D6EFE3	893	893	K	DVIIREEDCGTERGLKLPIATRDADGTLRKA	110.41	110.41	GLK(1)LPIATR	GLK(110.41)LPIATR	3	2	0.089747	11934000		36564000
D6EFE3	DNA-directed RNA polymerase subunit beta'		144.6	1299	D6EFE3	750	D6EFE3_STRLI DNA-directed RNA polymerase subunit beta' OS=Streptomyces lividans TK24 OX=457428 GN=rpoC PE=3 SV=1	D6EFE3	750	750	K	DAKKEIVKGYEGQDEKVQKQYERGLITKEER	195.05	163.32	GYEGQDEK(1)VQK	GYEGQDEK(163.32)VQK(-163.32)	8	2	0.24127	60550000	10321000	93004000	19697000
D6EFE3	DNA-directed RNA polymerase subunit beta'		144.6	1299	D6EFE3	753	D6EFE3_STRLI DNA-directed RNA polymerase subunit beta' OS=Streptomyces lividans TK24 OX=457428 GN=rpoC PE=3 SV=1	D6EFE3	753	753	K	KEIVKGYEGQDEKVQKQYERGLITKEERTQE	180.09	180.09	GYEGQDEKVQK(1)QYER	GYEGQDEK(-73)VQK(73)QYER	11	2	-0.16928	189550000	12879000	199160000	17953000
D6EFE3	DNA-directed RNA polymerase subunit beta'		144.6	1299	D6EFE3	660	D6EFE3_STRLI DNA-directed RNA polymerase subunit beta' OS=Streptomyces lividans TK24 OX=457428 GN=rpoC PE=3 SV=1	D6EFE3	660	660	K	EEGEPEWQQGDTFTLKTTLGRALFNELLPED	110.75	49.793	GFEPPAREEGEPEWQQGDTFTLK(1)TTLGR	GFEPPAREEGEPEWQQGDTFTLK(49.79)TTLGR	23	3	-0.15906	12594000		13009000
D6EFE3	DNA-directed RNA polymerase subunit beta'		144.6	1299	D6EFE3	230	D6EFE3_STRLI DNA-directed RNA polymerase subunit beta' OS=Streptomyces lividans TK24 OX=457428 GN=rpoC PE=3 SV=1	D6EFE3	230	230	K	EIDRLDEVWNRFKNLKVQDLEGDELLYRELR	101.35	29.341	NLK(1)VQDLEGDELLYR	NLK(29.34)VQDLEGDELLYR	3	3	0.53211		2300700	10222000	2286200
D6EFE3	DNA-directed RNA polymerase subunit beta'		144.6	1299	D6EFE3	1055	D6EFE3_STRLI DNA-directed RNA polymerase subunit beta' OS=Streptomyces lividans TK24 OX=457428 GN=rpoC PE=3 SV=1	D6EFE3	1055	1055	K	PISEASGRVRIEETEKTKKIVVTPDDGSDET	147.75	147.75	IEETEK(1)TKK	IEETEK(40.6)TK(-40.6)K(-147.75)	6	2	-0.451	125850000	104600000	96693000	130630000
D6EFE3	DNA-directed RNA polymerase subunit beta'		144.6	1299	D6EFE3	1076	D6EFE3_STRLI DNA-directed RNA polymerase subunit beta' OS=Streptomyces lividans TK24 OX=457428 GN=rpoC PE=3 SV=1	D6EFE3	1076	1076	K	VTPDDGSDETAFPISKRARLLVGEGDHVEVG	155.98	135.21	KIVVTPDDGSDETAFPISK(1)R	K(-134.87)IVVTPDDGSDETAFPISK(134.87)R	19	3	0.31429	23008000	3340000	21196000	5122700
D6EFE3	DNA-directed RNA polymerase subunit beta'		144.6	1299	D6EFE3	190	D6EFE3_STRLI DNA-directed RNA polymerase subunit beta' OS=Streptomyces lividans TK24 OX=457428 GN=rpoC PE=3 SV=1	D6EFE3	190	190	K	KKLETDLAELEAEGAKADVRRKVREGAEREM	210.91	32.55	LETDLAELEAEGAK(1)ADVRR	LETDLAELEAEGAK(32.55)ADVRR	14	3	0.38999	55805000	5801400	38920000	9582100
D6EFE3	DNA-directed RNA polymerase subunit beta'		144.6	1299	D6EFE3	955	D6EFE3_STRLI DNA-directed RNA polymerase subunit beta' OS=Streptomyces lividans TK24 OX=457428 GN=rpoC PE=3 SV=1	D6EFE3	955	955	K	DVLIDALVAHGVEEVKTRSILTCESQVGTCA	107.45	107.45	VIAPANVDLGDVLIDALVAHGVEEVK(1)TR	VIAPANVDLGDVLIDALVAHGVEEVK(107.45)TR	26	3	1.3832	10048000		17280000
D6EFE3	DNA-directed RNA polymerase subunit beta'		144.6	1299	D6EFE3	43	D6EFE3_STRLI DNA-directed RNA polymerase subunit beta' OS=Streptomyces lividans TK24 OX=457428 GN=rpoC PE=3 SV=1	D6EFE3	43	43	K	VKKPETINYRTLKPEKDGLFCEKIFGPTRDW	110.55	50.353	PEK(1)DGLFCEK	PEK(50.35)DGLFCEK(-50.35)	3	2	-1.3384	181380000	15699000	192610000	31753000
D6EFE3	DNA-directed RNA polymerase subunit beta'		144.6	1299	D6EFE3	371	D6EFE3_STRLI DNA-directed RNA polymerase subunit beta' OS=Streptomyces lividans TK24 OX=457428 GN=rpoC PE=3 SV=1	D6EFE3	371	371	K	RLLDLGAPEIIVNNEKRMLQEAVDALFDNGR	97.502	97.502	RLLDLGAPEIIVNNEK(1)R	RLLDLGAPEIIVNNEK(97.5)R	16	3	0.65404			9503800
D6EFE3	DNA-directed RNA polymerase subunit beta'		144.6	1299	D6EFE3	1168	D6EFE3_STRLI DNA-directed RNA polymerase subunit beta' OS=Streptomyces lividans TK24 OX=457428 GN=rpoC PE=3 SV=1	D6EFE3	1168	1168	K	SGDAELLPGELVERTKFETENRRVVQEGGHP	155.84	155.84	TK(1)FETENRR	TK(155.84)FETENRR	2	2	0.16763	125800000	15955000	131390000	30672000
D6EFE4	DNA-directed RNA polymerase subunit beta		128.48	1161	D6EFE4;D3K7T6	749;162	D6EFE4_STRLI DNA-directed RNA polymerase subunit beta OS=Streptomyces lividans TK24 OX=457428 GN=rpoB PE=3 SV=1;D3K7T6_STRLI RNA polymerase beta subunit (Fragment) OS=Streptomyces lividans 1326 OX=1200984 GN=rpoB PE=4 SV=1	D6EFE4	749	749	K	SSIHIEEHEVDARDTKLGPEEITRDIPNVSE	169.65	152.54	DTK(1)LGPEEITR	DTK(152.54)LGPEEITR	3	2	0.86894	165390000	91346000	148800000
D6EFE4	DNA-directed RNA polymerase subunit beta		128.48	1161	D6EFE4	252	D6EFE4_STRLI DNA-directed RNA polymerase subunit beta OS=Streptomyces lividans TK24 OX=457428 GN=rpoB PE=3 SV=1	D6EFE4	252	252	K	LEEFGEYESMRATLEKDHTQGQDDALLDIYR	191.99	191.99	ATLEK(1)DHTQGQDDALLDIYRK	ATLEK(191.99)DHTQGQDDALLDIYRK(-191.99)	5	3	1.0037	125000000	32280000	147470000	26792000
D6EFE4	DNA-directed RNA polymerase subunit beta		128.48	1161	D6EFE4	824	D6EFE4_STRLI DNA-directed RNA polymerase subunit beta OS=Streptomyces lividans TK24 OX=457428 GN=rpoB PE=3 SV=1	D6EFE4	824	824	K	AIFGEKAREVRDTSLKVPHGEIGKVIGVRVF	96.009	71.221	DTSLK(1)VPHGEIGK	DTSLK(71.22)VPHGEIGK(-71.22)	5	2	-0.14118	31444000	15290000	29941000	14026000
D6EFE4	DNA-directed RNA polymerase subunit beta		128.48	1161	D6EFE4;D3K7T6	629;42	D6EFE4_STRLI DNA-directed RNA polymerase subunit beta OS=Streptomyces lividans TK24 OX=457428 GN=rpoB PE=3 SV=1;D3K7T6_STRLI RNA polymerase beta subunit (Fragment) OS=Streptomyces lividans 1326 OX=1200984 GN=rpoB PE=4 SV=1	D6EFE4	629	629	K	TGMEYRSAADAGDVVKAEKAGVVQEVSADYI	121.68	51.252	SAADAGDVVK(1)AEK	SAADAGDVVK(51.25)AEK(-51.25)	10	2	0.051737	72397000	8044000	61070000	12780000
D6EFE5	50S ribosomal protein L7/L12	SSPG_03027	13.209	127	D6EFE5	99	D6EFE5_STRLI 50S ribosomal protein L7/L12 OS=Streptomyces lividans TK24 OX=457428 GN=rplL PE=3 SV=1	D6EFE5	99	99	K	SLGLKEAKDLVDGAPKPVLEKVAKDAAEKAA	64.73	62.633	DLVDGAPK(1)PVLEK	DLVDGAPK(62.63)PVLEK(-62.63)	8	2	-0.78445	17388000	4738100	6409100	6085800
D6EFE5	50S ribosomal protein L7/L12	SSPG_03027	13.209	127	D6EFE5	112	D6EFE5_STRLI 50S ribosomal protein L7/L12 OS=Streptomyces lividans TK24 OX=457428 GN=rplL PE=3 SV=1	D6EFE5	112	112	K	APKPVLEKVAKDAAEKAAESLKGAGASVEVK	235.24	235.24	DAAEK(1)AAESLKGAGASVEVK	DAAEK(115.79)AAESLK(-115.79)GAGASVEVK(-235.24)	5	2	-0.51001	1651200000	202970000	1607900000	273910000
D6EFE5	50S ribosomal protein L7/L12	SSPG_03027	13.209	127	D6EFE5	104	D6EFE5_STRLI 50S ribosomal protein L7/L12 OS=Streptomyces lividans TK24 OX=457428 GN=rplL PE=3 SV=1	D6EFE5	104	104	K	EAKDLVDGAPKPVLEKVAKDAAEKAAESLKG	153.7	153.7	DLVDGAPKPVLEK(1)VAK	DLVDGAPK(-39.71)PVLEK(39.71)VAK(-153.7)	13	2	-1.7935	594150000	38744000	540200000	100260000
D6EFE5	50S ribosomal protein L7/L12	SSPG_03027	13.209	127	D6EFE5	88	D6EFE5_STRLI 50S ribosomal protein L7/L12 OS=Streptomyces lividans TK24 OX=457428 GN=rplL PE=3 SV=1	D6EFE5	88	88	K	IQVIKVVRELTSLGLKEAKDLVDGAPKPVLE	129.85	105.2	ELTSLGLK(1)EAK	ELTSLGLK(105.2)EAK(-105.2)	8	2	-0.10205	227870000		702580000
D6EFE6	50S ribosomal protein L10		18.646	176	D6EFE6	113	D6EFE6_STRLI 50S ribosomal protein L10 OS=Streptomyces lividans TK24 OX=457428 GN=rplJ PE=3 SV=1	D6EFE6	113	113	K	KDNPNLVIKGGVLDGKAMSADEIKKLADLES	89.866	73.881	GGVLDGK(1)AMSADEIK	GGVLDGK(73.88)AMSADEIK(-73.88)	7	2	0.36369	5008000		8641000
D6EFE6	50S ribosomal protein L10		18.646	176	D6EFE6	106	D6EFE6_STRLI 50S ribosomal protein L10 OS=Streptomyces lividans TK24 OX=457428 GN=rplJ PE=3 SV=1	D6EFE6	106	106	K	KGLRDFAKDNPNLVIKGGVLDGKAMSADEIK	96.059	96.059	DNPNLVIK(1)GGVLDGK	DNPNLVIK(96.06)GGVLDGK(-96.06)	8	2	0.58183
D6EFE6	50S ribosomal protein L10		18.646	176	D6EFE6	135	D6EFE6_STRLI 50S ribosomal protein L10 OS=Streptomyces lividans TK24 OX=457428 GN=rplJ PE=3 SV=1	D6EFE6	135	135	K	IKKLADLESREVLLSKLAGAFKGKQSQTAQL	140.16	140.16	EVLLSK(1)LAGAFK	EVLLSK(140.16)LAGAFK(-140.16)	6	2	0.96414			28393000
D6EFE7	Putative lipoprotein		30.048	282	D6EFE7	167	D6EFE7_STRLI Putative lipoprotein OS=Streptomyces lividans TK24 OX=457428 GN=SLIV_15080 PE=4 SV=1	D6EFE7	167	167	K	PATESTFLTGAKDVEKVGTETVEGVKTTHYK	57.225	57.225	DVEK(1)VGTETVEGVK	DVEK(57.23)VGTETVEGVK(-57.23)	4	2	-1.7002
D6EFE9	50S ribosomal protein L1	SSPG_03031	25.763	241	D6EFE9	151	D6EFE9_STRLI 50S ribosomal protein L1 OS=Streptomyces lividans TK24 OX=457428 GN=rplA PE=3 SV=1	D6EFE9	151	151	K	LMPNPKTGTVTPDVAKAVNDIKGGKIEFRVD	98.902	57.175	TGTVTPDVAK(1)AVNDIK	TGTVTPDVAK(57.17)AVNDIK(-57.17)	10	2	-0.55645	6824700		8218100
D6EFE9	50S ribosomal protein L1	SSPG_03031	25.763	241	D6EFE9	19	D6EFE9_STRLI 50S ribosomal protein L1 OS=Streptomyces lividans TK24 OX=457428 GN=rplA PE=3 SV=1	D6EFE9	19	19	K	RSKSLRAADAKIDRDKLYAPLEAVRLAKETS	44.925	44.925	IDRDK(1)LYAPLEAVR	IDRDK(44.93)LYAPLEAVR	5	3	-0.85358			38340000
D6EFF3	Aminotransferase	SSPG_07166	43.483	408	D6EFF3	173	D6EFF3_STRLI Aminotransferase OS=Streptomyces lividans TK24 OX=457428 GN=aspC PE=3 SV=1	D6EFF3	173	173	K	GYRVTVEQLEAARTEKTKVVLFVSPSNPTGA	62.378	33.796	VTVEQLEAARTEK(1)TK	VTVEQLEAARTEK(33.8)TK(-33.8)	13	3	0.26492	10885000		17781000
D6EFF4	Putative adenosine/adenine deaminase 2		37.672	343	D6EFF4	264	D6EFF4_STRLI Putative adenosine/adenine deaminase 2 OS=Streptomyces lividans TK24 OX=457428 GN=SLIV_15120 PE=3 SV=1	D6EFF4	264	264	K	CEVCPASNVALGVYEKPEDVPLRRLFEAGVP	28.145	28.145	QVTCEVCPASNVALGVYEK(1)PEDVPLRR	QVTCEVCPASNVALGVYEK(28.15)PEDVPLRR	19	3	3.3306
D6EFG3	50S ribosomal protein L33	SSPG_07029	6.4064	54	D6EFG3	38	D6EFG3_STRLI 50S ribosomal protein L33 OS=Streptomyces lividans TK24 OX=457428 GN=rpmG PE=3 SV=1	D6EFG3	38	38	K	ITKKNRRNNPDRLEMKKHCPRCNAHTAHRET	36.395	32.841	LEMK(1)K(1)HCPR	LEMK(32.84)K(32.84)HCPR	4	2	3.45
D6EFG3	50S ribosomal protein L33	SSPG_07029	6.4064	54	D6EFG3	39	D6EFG3_STRLI 50S ribosomal protein L33 OS=Streptomyces lividans TK24 OX=457428 GN=rpmG PE=3 SV=1	D6EFG3	39	39	K	TKKNRRNNPDRLEMKKHCPRCNAHTAHRETR	36.395	32.841	LEMK(1)K(1)HCPR	LEMK(32.84)K(32.84)HCPR	5	2	3.45
D6EFG9	UPF0234 protein SLIV_15200		17.959	162	D6EFG9	89	D6EFG9_STRLI UPF0234 protein SLIV_15200 OS=Streptomyces lividans TK24 OX=457428 GN=SLIV_15200 PE=3 SV=1	D6EFG9	89	89	K	ISLKALDAGEPQLSGKEYKIFASIEEGISQE	153.74	38.875	ALDAGEPQLSGK(1)EYK	ALDAGEPQLSGK(38.87)EYK(-38.87)	12	2	0.21736	11149000		13067000
D6EFG9	UPF0234 protein SLIV_15200		17.959	162	D6EFG9	11	D6EFG9_STRLI UPF0234 protein SLIV_15200 OS=Streptomyces lividans TK24 OX=457428 GN=SLIV_15200 PE=3 SV=1	D6EFG9	11	11	K	_____MADSSFDIVSKVERQEVDNALNQAAK	107.34	107.34	ADSSFDIVSK(1)VER	ADSSFDIVSK(107.34)VER	10	2	-0.076159	6825800		10637000
D6EFG9	UPF0234 protein SLIV_15200		17.959	162	D6EFG9	107	D6EFG9_STRLI UPF0234 protein SLIV_15200 OS=Streptomyces lividans TK24 OX=457428 GN=SLIV_15200 PE=3 SV=1	D6EFG9	107	107	K	KIFASIEEGISQENAKKVAKLIRDEGPKGVK	39.179	17.489	IFASIEEGISQENAK(1)K	IFASIEEGISQENAK(17.49)K(-17.49)	15	4	0.15367	155940000	10675000	287840000	21674000
D6EFK8	NADH-quinone oxidoreductase subunit M		55.981	523	D6EFK8	173	D6EFK8_STRLI NADH-quinone oxidoreductase subunit M OS=Streptomyces lividans TK24 OX=457428 GN=nuoM PE=4 SV=1	D6EFK8	173	173	K	FLIGGFGDRAHEHGEKTAATQRSYAAVKFLL	138.31	121.18	AHEHGEK(1)TAATQR	AHEHGEK(121.18)TAATQR	7	3	-0.28595	20381000	5966900	12756000	21547000
D6EFK9	NADH-quinone oxidoreductase subunit L		69.225	654	D6EFK9	462	D6EFK9_STRLI NADH-quinone oxidoreductase subunit L OS=Streptomyces lividans TK24 OX=457428 GN=nuoL PE=4 SV=1	D6EFK9	462	462	K	FGEERWRNAPTPSPAKPDVEPAAETRGTYEP	25.544	25.544	NAPTPSPAK(1)PDVEPAAETR	NAPTPSPAK(25.54)PDVEPAAETR	9	3	0.89094		5750600
D6EFL7	NADH-quinone oxidoreductase subunit D		48.429	440	D6EFL7	230	D6EFL7_STRLI NADH-quinone oxidoreductase subunit D OS=Streptomyces lividans TK24 OX=457428 GN=nuoD2 PE=3 SV=1	D6EFL7	230	230	K	NLPEYDKLATGNPIFKARMQDVGYLDLAGCM	48.883	48.883	NLPEYDKLATGNPIFK(1)AR	NLPEYDK(-40.06)LATGNPIFK(40.06)AR	16	3	0.1945
D6EFN1	Cyclic dehypoxanthine futalosine synthase		44.193	399	D6EFN1	4	D6EFN1_STRLI Cyclic dehypoxanthine futalosine synthase OS=Streptomyces lividans TK24 OX=457428 GN=mqnC PE=3 SV=1	D6EFN1	4	4	K	____________MTEKADLQPILDRAAAGGR	67.385	67.385	TEK(1)ADLQPILDR	TEK(67.38)ADLQPILDR	3	2	2.3885
D6EFR3	Uncharacterized protein		42.699	401	D6EFR3	29	D6EFR3_STRLI Uncharacterized protein OS=Streptomyces lividans TK24 OX=457428 GN=SLIV_15675 PE=4 SV=1	D6EFR3	29	29	K	GDPIPGDPYEVAGLGKKLRKMADEIDKQSRN	75.184	63.979	DWEPLHDGDPIPGDPYEVAGLGK(1)K	DWEPLHDGDPIPGDPYEVAGLGK(63.98)K(-63.98)	23	3	1.1757	44924000		41883000
D6EFR4	Uncharacterized protein		21.426	192	D6EFR4	69	D6EFR4_STRLI Uncharacterized protein OS=Streptomyces lividans TK24 OX=457428 GN=SLIV_15680 PE=4 SV=1	D6EFR4	69	69	K	AAVLKLLRLRHLDDVKLHSAGMKLGIPSALI	63.16	52.966	HLDDVK(1)LHSAGMK	HLDDVK(52.97)LHSAGMK(-52.97)	6	3	0.056041	13263000		21224000
D6EFR4	Uncharacterized protein		21.426	192	D6EFR4	14	D6EFR4_STRLI Uncharacterized protein OS=Streptomyces lividans TK24 OX=457428 GN=SLIV_15680 PE=4 SV=1	D6EFR4	14	14	K	__MPAEDQELGPDEYKARGNIVRKMVPGEVL	169.23	116.24	PAEDQELGPDEYK(1)AR	PAEDQELGPDEYK(116.24)AR	13	2	-2.4906	21197000	5089400	13717000	6418300
D6EFT9	Sugar transport permease	SSPG_05128	43.445	414	D6EFT9	8	D6EFT9_STRLI Sugar transport permease OS=Streptomyces lividans TK24 OX=457428 GN=SLIV_25670 PE=3 SV=1	D6EFT9	8	8	K	________MSTDVTAKTPAPAPPGREGSASG	87.001	87.001	STDVTAK(1)TPAPAPPGR	STDVTAK(87)TPAPAPPGR	7	2	0.64709	4435100		7978900
D6EFV6	Acyl carrier protein	SSPG_07051	8.9169	82	D6EFV6	75	D6EFV6_STRLI Acyl carrier protein OS=Streptomyces lividans TK24 OX=457428 GN=acpP PE=3 SV=1	D6EFV6	75	75	K	PDDDVKNLKTVGDATKYILDHQA________	217.45	63.408	TVGDATK(1)YILDHQA	TVGDATK(63.41)YILDHQA	7	2	0.31373	490300000	57659000	579030000	66595000
D6EFV6	Acyl carrier protein	SSPG_07051	8.9169	82	D6EFV6	58	D6EFV6_STRLI Acyl carrier protein OS=Streptomyces lividans TK24 OX=457428 GN=acpP PE=3 SV=1	D6EFV6	58	58	K	SMVEVVVAAEERFDVKIPDDDVKNLKTVGDA	126.71	108.47	FDVK(1)IPDDDVK	FDVK(108.47)IPDDDVK(-108.47)	4	2	0.49016	711770000	50909000	773960000	97061000
D6EFV6	Acyl carrier protein	SSPG_07051	8.9169	82	D6EFV6	65	D6EFV6_STRLI Acyl carrier protein OS=Streptomyces lividans TK24 OX=457428 GN=acpP PE=3 SV=1	D6EFV6	65	65	K	AAEERFDVKIPDDDVKNLKTVGDATKYILDH	205.12	164.34	IPDDDVK(1)NLK	IPDDDVK(164.34)NLK(-164.34)	7	2	0.38342	445410000	35164000	708240000	49660000
D6EFV6	Acyl carrier protein	SSPG_07051	8.9169	82	D6EFV6	68	D6EFV6_STRLI Acyl carrier protein OS=Streptomyces lividans TK24 OX=457428 GN=acpP PE=3 SV=1	D6EFV6	68	68	K	ERFDVKIPDDDVKNLKTVGDATKYILDHQA_	143.03	112.11	NLK(1)TVGDATK	NLK(112.11)TVGDATK(-112.11)	3	2	-0.079919	41025000	13144000	40653000	13124000
D6EFV8	Malonyl CoA-acyl carrier protein transacylase		32.075	316	D6EFV8	298	D6EFV8_STRLI Malonyl CoA-acyl carrier protein transacylase OS=Streptomyces lividans TK24 OX=457428 GN=fabD PE=4 SV=1	D6EFV8	298	298	K	GLAKRALPGVKTLALKTPDDLDAARELVAEH	77.305	77.305	TLALK(1)TPDDLDAAR	TLALK(77.31)TPDDLDAAR	5	2	0.15854			4268400
D6EFV8	Malonyl CoA-acyl carrier protein transacylase		32.075	316	D6EFV8	232	D6EFV8_STRLI Malonyl CoA-acyl carrier protein transacylase OS=Streptomyces lividans TK24 OX=457428 GN=fabD PE=4 SV=1	D6EFV8	232	232	K	KALTPADPKVTYVSNKDGRAVASGTEVLDRL	84.522	81.95	VTYVSNK(1)DGR	VTYVSNK(81.95)DGR	7	2	-0.89384
D6EFX1	Pyruvate dehydrogenase E1 component		102.36	918	D6EFX1	82	D6EFX1_STRLI Pyruvate dehydrogenase E1 component OS=Streptomyces lividans TK24 OX=457428 GN=aceE2 PE=4 SV=1	D6EFX1	82	82	K	VPEMRSTDYVNTIPTKSEPFFPGNEEIERKI	69.071	62.193	STDYVNTIPTK(1)SEPFFPGNEEIERK	STDYVNTIPTK(62.19)SEPFFPGNEEIERK(-62.19)	11	3	0.20878	26720000	16460000	20629000	13357000
D6EFX4	Thiol-specific antioxidant protein	SSPG_05163	16.984	152	D6EFX4	147	D6EFX4_STRLI Thiol-specific antioxidant protein OS=Streptomyces lividans TK24 OX=457428 GN=SLIV_25840 PE=4 SV=1	D6EFX4	147	147	K	VVNALPDARDLAEYVKALDAL__________	107.9	107.9	DLAEYVK(1)ALDAL	DLAEYVK(107.9)ALDAL	7	2	0.73419
D6EFX4	Thiol-specific antioxidant protein	SSPG_05163	16.984	152	D6EFX4	15	D6EFX4_STRLI Thiol-specific antioxidant protein OS=Streptomyces lividans TK24 OX=457428 GN=SLIV_25840 PE=4 SV=1	D6EFX4	15	15	K	_MAIQVGDKAPDFELKDNHGATVRLSEFRGR	105.46	105.46	APDFELK(1)DNHGATVR	APDFELK(105.46)DNHGATVR	7	3	-0.0017808	12789000		11496000	4314600
D6EFX5	Tellurium resistance protein TerE		20.387	191	D6EFX5;D6ED80	168;168	D6EFX5_STRLI Tellurium resistance protein TerE OS=Streptomyces lividans TK24 OX=457428 GN=terE PE=4 SV=1;D6ED80_STRLI TerD-like protein OS=Streptomyces lividans TK24 OX=457428 GN=SLIV_34735 PE=4 SV=1	D6EFX5	168	168	K	TAMVFGELYRHGAEWKFRAIGQGYASGLRGI	102.41	98.904	HGAEWK(1)FR	HGAEWK(98.9)FR	6	2	-1.1641
D6EFX5	Tellurium resistance protein TerE		20.387	191	D6EFX5	92	D6EFX5_STRLI Tellurium resistance protein TerE OS=Streptomyces lividans TK24 OX=457428 GN=terE PE=4 SV=1	D6EFX5	92	92	K	GDNITGEGEGDDEQIKINLATVPADIEKIVF	80.465	76.402	SPDGSVEHTGDNITGEGEGDDEQIK(1)INLATVPADIEK	SPDGSVEHTGDNITGEGEGDDEQIK(76.4)INLATVPADIEK(-76.4)	25	3	0.95118	39918000	23922000
D6EFY1	Uncharacterized protein		89.543	839	D6EFY1	765	D6EFY1_STRLI Uncharacterized protein OS=Streptomyces lividans TK24 OX=457428 GN=SLIV_25875 PE=4 SV=1	D6EFY1	765	765	K	ERISEEYGIHDVNLVKPGVGETTRVMLRRVP	75.773	75.773	ISEEYGIHDVNLVK(1)PGVGETTR	ISEEYGIHDVNLVK(75.77)PGVGETTR	14	3	0.46818	12130000		15909000
D6EG63	Epimerase	SSPG_07200	19.94	183	D6EG63	72	D6EG63_STRLI Epimerase OS=Streptomyces lividans TK24 OX=457428 GN=SLIV_35940 PE=4 SV=1	D6EG63	72	72	K	GVLRGLHLRSGAGEAKLVRCSNGRIFDAVVD	94.692	82.287	SGAGEAK(1)LVR	SGAGEAK(82.29)LVR	7	2	-2.1925		12947000	84151000	11229000
D6EG63	Epimerase	SSPG_07200	19.94	183	D6EG63	179	D6EG63_STRLI Epimerase OS=Streptomyces lividans TK24 OX=457428 GN=SLIV_35940 PE=4 SV=1	D6EG63	179	179	K	VSPRDREAPSLADFLKHREG___________	116.71	57.328	DREAPSLADFLK(1)HR	DREAPSLADFLK(57.33)HR	12	3	-0.70657	23083000	3939100	43918000	13329000
D6EG65	Glycosyl transferase	SSPG_07219	35.388	315	D6EG65	90	D6EG65_STRLI Glycosyl transferase OS=Streptomyces lividans TK24 OX=457428 GN=SLIV_35950 PE=4 SV=1	D6EG65	90	90	K	PNHNYVFTECRGELFKWASHDDLYARDLLRS	82.651	82.651	GELFK(1)WASHDDLYAR	GELFK(82.65)WASHDDLYAR	5	3	2.266
D6EG70	Transferase	SSPG_07209	30.011	269	D6EG70	216	D6EG70_STRLI Transferase OS=Streptomyces lividans TK24 OX=457428 GN=SLIV_35975 PE=4 SV=1	D6EG70	216	216	K	PENGDLVADGCTQLAKRGRLVAHQHRGFWKP	167.51	116.48	QEVFDHIPENGDLVADGCTQLAK(1)R	QEVFDHIPENGDLVADGCTQLAK(116.48)R	23	3	-0.37776	17033000		14056000	5654800
D6EG84	Catalase	SSPG_07221	55.13	487	D6EG84	258	D6EG84_STRLI Catalase OS=Streptomyces lividans TK24 OX=457428 GN=katA3 PE=3 SV=1	D6EG84	258	258	K	HQRDLFDAIEDGDFPKWKLFIQVMPEADAEN	124.12	124.12	DLFDAIEDGDFPK(1)WK	DLFDAIEDGDFPK(124.12)WK(-124.12)	13	2	-0.66604
D6EGD5	3-ketoacyl-(Acyl-carrier-protein) reductase		25.508	246	D6EGD5	204	D6EGD5_STRLI 3-ketoacyl-(Acyl-carrier-protein) reductase OS=Streptomyces lividans TK24 OX=457428 GN=SLIV_36290 PE=4 SV=1	D6EGD5	204	204	K	ATPLFLQGKDEETVDKFAKATPLERLGRPED	93.649	93.649	DEETVDK(1)FAK	DEETVDK(93.65)FAK(-93.65)	7	2	-0.39883	5319900		5954400
D6EGJ4	Transketolase	SSPG_05611	74.571	698	D6EGJ4	336	D6EGJ4_STRLI Transketolase OS=Streptomyces lividans TK24 OX=457428 GN=tkt1 PE=3 SV=1	D6EGJ4	336	336	K	RRALDRGAESHAAWDKRIAAWRDAAPERAAL	151.83	72.434	GAESHAAWDK(1)R	GAESHAAWDK(72.43)R	10	2	1.7373	55097000		65357000	24386000
D6EGJ4	Transketolase	SSPG_05611	74.571	698	D6EGJ4	7	D6EGJ4_STRLI Transketolase OS=Streptomyces lividans TK24 OX=457428 GN=tkt1 PE=3 SV=1	D6EGJ4	7	7	K	_________MSTQSSKQTVDGADRFEWTELD	92.897	18.772	STQSSK(1)QTVDGADRFEWTELDR	STQSSK(18.77)QTVDGADRFEWTELDR	6	3	0.46458	9636800		6685100
D6EGJ5	Transaldolase	SSPG_05610	40.433	381	D6EGJ5	222	D6EGJ5_STRLI Transaldolase OS=Streptomyces lividans TK24 OX=457428 GN=tal1 PE=3 SV=1	D6EGJ5	222	222	K	SVASFFVSRVDSEIDKRLSLLGTEEALGLRG	143.61	105.57	VDSEIDK(1)R	VDSEIDK(105.57)R	7	2	-0.22533	63677000	24073000	48052000	25930000
D6EGJ9	6-phosphogluconate dehydrogenase	SSPG_06622	31.951	293	D6EGJ9	101	D6EGJ9_STRLI 6-phosphogluconate dehydrogenase OS=Streptomyces lividans TK24 OX=457428 GN=SLIV_05220 PE=4 SV=1	D6EGJ9	101	101	K	NSRWTDDEKHAEELGKRGINFVDAGVSGGVW	155.88	134.81	HAEELGK(1)R	HAEELGK(134.81)R	7	2	0.1203	34974000		46906000
D6EGK1	Beta-lactamase	SSPG_07477	43.851	409	D6EGK1	400	D6EGK1_STRLI Beta-lactamase OS=Streptomyces lividans TK24 OX=457428 GN=SLIV_05230 PE=4 SV=1	D6EGK1	400	400	K	TQVRPRSSHAVYPDLKRLVHEALTD______	73.781	70.942	SSHAVYPDLK(1)R	SSHAVYPDLK(70.94)R	10	3	-0.90255	6092200		12238000
D6EGQ4	Succinate--CoA ligase [ADP-forming] subunit alpha		31.427	308	D6EGQ4	265	D6EGQ4_STRLI Succinate--CoA ligase [ADP-forming] subunit alpha OS=Streptomyces lividans TK24 OX=457428 GN=sucD2 PE=3 SV=1	D6EGQ4	265	265	K	AGAIVSGSSGTARAKKEALESVGVRVGSTPT	92.051	45.307	K(1)EALESVGVR	K(45.31)EALESVGVR	1	3	0.48068	92758000	33606000	68988000	47930000
D6EGW0	ATP/GTP binding protein	SSPG_07013	14.334	141	D6EGW0	120	D6EGW0_STRLI ATP/GTP binding protein OS=Streptomyces lividans TK24 OX=457428 GN=SLIV_05770 PE=4 SV=1	D6EGW0	120	120	K	PGLDNDAFVAAAEDAKKNCPVSQALTGTTIT	156.7	117.21	GIHLTVEGTVPGLDNDAFVAAAEDAK(1)K	GIHLTVEGTVPGLDNDAFVAAAEDAK(117.21)K(-117.21)	26	3	-2.1213	370380000	75333000	233870000	48224000
D6EGX0	Cell division FtsK/SpoIIIE		163.42	1525	D6EGX0	787	D6EGX0_STRLI Cell division FtsK/SpoIIIE OS=Streptomyces lividans TK24 OX=457428 GN=SLIV_15735 PE=4 SV=1	D6EGX0	787	787	K	AHLVERALESLGAELKRREHILAAADAKDIE	109.66	109.66	ALESLGAELK(1)R	ALESLGAELK(109.66)R	10	2	0.037942	10279000		13777000
D6EGX3	CSD_1 domain-containing protein		7.1878	67	D6EGX3;D6EE72	7;7	D6EGX3_STRLI CSD_1 domain-containing protein OS=Streptomyces lividans TK24 OX=457428 GN=SLIV_15750 PE=4 SV=1;D6EE72_STRLI CSD_1 domain-containing protein OS=Streptomyces lividans TK24 OX=457428 GN=SLIV_14915 PE=4 SV=1	D6EGX3	7	7	K	_________MATGTVKWFNAEKGFGFIAQEG	65.5	65.5	ATGTVK(1)WFNAEK	ATGTVK(65.5)WFNAEK(-65.5)	6	2	-0.37534	2515400		6153400
D6EGX5	Long-chain-fatty acid CoA ligase		69.059	642	D6EGX5	622	D6EGX5_STRLI Long-chain-fatty acid CoA ligase OS=Streptomyces lividans TK24 OX=457428 GN=SLIV_15760 PE=4 SV=1	D6EGX5	622	622	K	PRDFTEWEGHLTPSMKLRREVIMRDFAGAVE	68.257	41.871	DFTEWEGHLTPSMK(1)LR	DFTEWEGHLTPSMK(41.87)LR	14	3	0.71857	15110000	3187700	14317000	5372000
D6EGY5	Aminodeoxyfutalosine synthase		44.42	387	D6EGY5	341	D6EGY5_STRLI Aminodeoxyfutalosine synthase OS=Streptomyces lividans TK24 OX=457428 GN=mqnE PE=3 SV=1	D6EGY5	341	341	K	EYKITHDADDFGTPNKLTREDLLDLIRDAGF	129.85	129.85	ITHDADDFGTPNK(1)LTREDLLDLIR	ITHDADDFGTPNK(129.85)LTREDLLDLIR	13	4	0.1475			2406000
D6EH06	Integral membrane protein	SSPG_07509	63.093	584	D6EH06	8	D6EH06_STRLI Integral membrane protein OS=Streptomyces lividans TK24 OX=457428 GN=SLIV_15905 PE=4 SV=1	D6EH06	8	8	K	________MSNTTTGKTPTTDEEQDLGAAGS	35.648	35.648	SNTTTGK(1)TPTTDEEQDLGAAGSQLSTAPK	SNTTTGK(35.65)TPTTDEEQDLGAAGSQLSTAPK(-35.65)	7	3	0.60628	11201000		5973800
D6EH10	Uncharacterized protein		25.999	233	D6EH10	80	D6EH10_STRLI Uncharacterized protein OS=Streptomyces lividans TK24 OX=457428 GN=SLIV_15925 PE=4 SV=1	D6EH10	80	80	K	ASPLERAQETATPIAKTHGLDLDTDARLIEA	77.847	48.229	AQETATPIAK(1)THGLDLDTDAR	AQETATPIAK(48.23)THGLDLDTDAR	10	3	0.50858	23647000		19844000
D6EHC4	Lipoprotein	SSPG_07403	41.64	384	D6EHC4	50	D6EHC4_STRLI Lipoprotein OS=Streptomyces lividans TK24 OX=457428 GN=SLIV_26345 PE=4 SV=1	D6EHC4	50	50	K	HVVTVTATDDKCEVSKVRFPAGHVELAIENK	98.565	98.565	SGAEDGEHVVTVTATDDK(0.003)CEVSK(0.997)VR	SGAEDGEHVVTVTATDDK(-25.67)CEVSK(25.67)VR	23	4	-0.54365	11997000		6547900
D6EHD6	NADPH-dependent F420 reductase	SSPG_05278	24.902	239	D6EHD6	127	D6EHD6_STRLI NADPH-dependent F420 reductase OS=Streptomyces lividans TK24 OX=457428 GN=SLIV_26410 PE=4 SV=1	D6EHD6	127	127	K	SGKLVVDCVNPLGFDKKGAYALKPEEGSAAE	81.92	66.267	LVVDCVNPLGFDK(1)K	LVVDCVNPLGFDK(66.27)K(-66.27)	13	2	-0.39863			5268700
D6EHD6	NADPH-dependent F420 reductase	SSPG_05278	24.902	239	D6EHD6	10	D6EHD6_STRLI NADPH-dependent F420 reductase OS=Streptomyces lividans TK24 OX=457428 GN=SLIV_26410 PE=4 SV=1	D6EHD6	10	10	K	______MTSTDSAAQKAPAKAPAKDPWDLPD	160.18	160.18	TSTDSAAQK(1)APAK	TSTDSAAQK(160.18)APAK(-160.18)	9	2	0.9498	6381200		18713000
D6EHF8	Putative glutamine synthetase 2		50.552	453	D6EHF8	3	D6EHF8_STRLI Putative glutamine synthetase 2 OS=Streptomyces lividans TK24 OX=457428 GN=SLIV_26515 PE=3 SV=1	D6EHF8	3	3	K	_____________MDKQQEFVIRTLEERDIR	111.65	111.65	MDK(1)QQEFVIR	MDK(111.65)QQEFVIR	3	2	1.8773	5053200
D6EHH6	Isomerase	SSPG_05318	12.969	119	D6EHH6	115	D6EHH6_STRLI Isomerase OS=Streptomyces lividans TK24 OX=457428 GN=SLIV_26595 PE=4 SV=1	D6EHH6	115	115	K	LHASAEVRDLDPSYRKFETE___________	121.36	77.662	DLDPSYRK(1)FETE	DLDPSYRK(77.66)FETE	8	2	1.8495	38121000	12380000	36189000	20537000
D6EHJ1	Glutamine synthetase	SSPG_05942	37.221	343	D6EHJ1	18	D6EHJ1_STRLI Glutamine synthetase OS=Streptomyces lividans TK24 OX=457428 GN=glnII PE=3 SV=1	D6EHJ1	18	18	K	FKAEYIWIDGTEPTAKLRSKTKIITAAPAGL	117.2	56.225	AEYIWIDGTEPTAK(1)LR	AEYIWIDGTEPTAK(56.23)LR	14	2	0.15691	29478000	2282800	20414000
D6EHJ1	Glutamine synthetase	SSPG_05942	37.221	343	D6EHJ1	305	D6EHJ1_STRLI Glutamine synthetase OS=Streptomyces lividans TK24 OX=457428 GN=glnII PE=3 SV=1	D6EHJ1	305	305	K	VSDRGASVRIPWQVEKDGKGYIEDRRPNANV	152.97	53.751	IPWQVEK(1)DGK	IPWQVEK(53.75)DGK(-53.75)	7	2	-0.63079	43398000		53616000	8465300
D6EHK3	Glutamine synthetase	SSPG_05942	52.567	469	D6EHK3	170	D6EHK3_STRLI Glutamine synthetase OS=Streptomyces lividans TK24 OX=457428 GN=glnA PE=3 SV=1	D6EHK3	170	170	K	AGAWNTGALEDNRGYKVRYKGGYFPVPPVDH	95.255	54.605	ENESFYHIDSEAGAWNTGALEDNRGYK(1)VR	ENESFYHIDSEAGAWNTGALEDNRGYK(54.61)VR	27	4	-0.55769	10515000	10630000	7829100	10331000
D6EHK8	Octanoyltransferase		29.617	265	D6EHK8	256	D6EHK8_STRLI Octanoyltransferase OS=Streptomyces lividans TK24 OX=457428 GN=lipB PE=3 SV=1	D6EHK8	256	256	K	VAERHLRDVLENAELKPRVIEKTPA______	121.73	121.73	DVLENAELK(1)PR	DVLENAELK(121.73)PR	9	2	1.0708	5011800		5349300
D6EHM7	Nicotinate-nucleotide--dimethylbenzimidazole phosphoribosyltransferase		36.966	357	D6EHM7	304	D6EHM7_STRLI Nicotinate-nucleotide--dimethylbenzimidazole phosphoribosyltransferase OS=Streptomyces lividans TK24 OX=457428 GN=cobT PE=3 SV=1	D6EHM7	304	304	K	DWWLAAHDSGEPGQAKALDRMAMEPLLTQGV	75.797	29.058	APDWWLAAHDSGEPGQAK(1)ALDR	APDWWLAAHDSGEPGQAK(29.06)ALDR	18	3	1.0316	8558200			3679300
D6EHU8	Pyruvate, phosphate dikinase	SSPG_07389	95.98	898	D6EHU8	293	D6EHU8_STRLI Pyruvate, phosphate dikinase OS=Streptomyces lividans TK24 OX=457428 GN=ppdK PE=3 SV=1	D6EHU8	293	293	K	DVVAGIRNTVPLTELKRLDPGAYGRLRAHME	73.985	63.216	NTVPLTELK(1)R	NTVPLTELK(63.22)R	9	2	-1.4254	9917000		11489000	3338700
D6EHV6	Uncharacterized protein		32.199	301	D6EHV6	236	D6EHV6_STRLI Uncharacterized protein OS=Streptomyces lividans TK24 OX=457428 GN=SLIV_36895 PE=4 SV=1	D6EHV6	236	236	K	AQAEALGEALLPWREKYPDVEVTETCRLGSP	77.64	58.172	EK(1)YPDVEVTETCR	EK(58.17)YPDVEVTETCR	2	2	-0.47906		6333900	11480000	6919700
D6EHV7	Alcohol dehydrogenase	SSPG_07398	35.309	340	D6EHV7	225	D6EHV7_STRLI Alcohol dehydrogenase OS=Streptomyces lividans TK24 OX=457428 GN=SLIV_36900 PE=3 SV=1	D6EHV7	225	225	K	DLVIDARTQDVGAELKRHGGAHAALALAVNP	128.6	79.148	TQDVGAELK(1)R	TQDVGAELK(79.15)R	9	2	0.40159	72920000	25201000	68481000	56130000
D6EI21	Uncharacterized protein		84.999	796	D6EI21	254	D6EI21_STRLI Uncharacterized protein OS=Streptomyces lividans TK24 OX=457428 GN=SLIV_05840 PE=4 SV=1	D6EI21	254	254	K	YTEKELRDFLYGEPVKVKVNGVNLTYEGLIP	66.435	66.435	DFLYGEPVK(1)VK	DFLYGEPVK(66.43)VK(-66.43)	9	2	-0.90748	3405300		8099800
D6EI21	Uncharacterized protein		84.999	796	D6EI21	553	D6EI21_STRLI Uncharacterized protein OS=Streptomyces lividans TK24 OX=457428 GN=SLIV_05840 PE=4 SV=1	D6EI21	553	553	K	VPAGADVVSVDQSPIKGSRRSNPATYTGLLD	29.645	29.645	SSLIHGSVPAGADVVSVDQSPIK(1)GSR	SSLIHGSVPAGADVVSVDQSPIK(29.64)GSR	23	3	0.0016835			4169600
D6EI56	Uncharacterized protein		16.092	147	D6EI56	32	D6EI56_STRLI Uncharacterized protein OS=Streptomyces lividans TK24 OX=457428 GN=SLIV_06015 PE=4 SV=1	D6EI56	32	32	K	ETVFDTLADYSGTREKLLPEHFSEYEVREGG	72.417	46.68	EK(1)LLPEHFSEYEVR	EK(46.68)LLPEHFSEYEVR	2	3	0.29312	42154000	9182500	47194000	2651000
D6EI56	Uncharacterized protein		16.092	147	D6EI56	102	D6EI56_STRLI Uncharacterized protein OS=Streptomyces lividans TK24 OX=457428 GN=SLIV_06015 PE=4 SV=1	D6EI56	102	102	K	SSMVTTWRVTPAGEGKSRVVVLTTWQGAGGV	99.815	99.815	VTPAGEGK(1)SR	VTPAGEGK(99.82)SR	8	2	-1.7804	79578000	30970000	48967000	106660000
D6EI65	Crotonyl-CoA reductase		49.279	447	D6EI65	298	D6EI65_STRLI Crotonyl-CoA reductase OS=Streptomyces lividans TK24 OX=457428 GN=ccrA2 PE=4 SV=1	D6EI65	298	298	K	YRFWKDENTQDPKEWKRFGKRIRELTGGEDI	51.211	51.211	DENTQDPK(0.142)EWK(0.858)R	DENTQDPK(-7.83)EWK(7.83)R	11	3	-0.18847
D6EID1	ATP-dependent Clp protease ATP-binding subunit ClpC		92.094	842	D6EID1	192	D6EID1_STRLI ATP-dependent Clp protease ATP-binding subunit ClpC OS=Streptomyces lividans TK24 OX=457428 GN=clpC PE=3 SV=1	D6EID1	192	192	K	GRTESARTTNTPTLDKYGRDLTDLAQQGRID	100.88	100.88	TTNTPTLDK(1)YGR	TTNTPTLDK(100.88)YGR	9	2	0.48451			4116200
D6EID1	ATP-dependent Clp protease ATP-binding subunit ClpC		92.094	842	D6EID1	456	D6EID1_STRLI ATP-dependent Clp protease ATP-binding subunit ClpC OS=Streptomyces lividans TK24 OX=457428 GN=clpC PE=3 SV=1	D6EID1	456	456	K	DVRALEREVDQLVRDKDQAVADEQYEQATQL	36.481	36.481	DK(1)DQAVADEQYEQATQLR	DK(36.48)DQAVADEQYEQATQLR	2	3	-1.2214		1541800
D6EIE2	Uncharacterized protein		14.909	135	D6EIE2	8	D6EIE2_STRLI Uncharacterized protein OS=Streptomyces lividans TK24 OX=457428 GN=SLIV_06440 PE=4 SV=1	D6EIE2	8	8	K	________MNFPFLGKRREDHRAHDAEGIGE	119.07	119.07	NFPFLGK(1)R	NFPFLGK(119.07)R	7	2	0.99234			15920000
D6EIE3	Exodeoxyribonuclease III	SSPG_04365	28.459	259	D6EIE3	196	D6EIE3_STRLI Exodeoxyribonuclease III OS=Streptomyces lividans TK24 OX=457428 GN=SLIV_06445 PE=4 SV=1	D6EIE3	196	196	K	SLRGAGLSDVVPRPLKYDHPFTYWDYRQLCF	107.08	47.037	PLK(1)YDHPFTYWDYR	PLK(47.04)YDHPFTYWDYR	3	3	0.13091			213890000
D6EIE3	Exodeoxyribonuclease III	SSPG_04365	28.459	259	D6EIE3	230	D6EIE3_STRLI Exodeoxyribonuclease III OS=Streptomyces lividans TK24 OX=457428 GN=SLIV_06445 PE=4 SV=1	D6EIE3	230	230	K	RGMRIDLVYGNEPFAKAVTDSYVDREERKGK	128.12	76.417	IDLVYGNEPFAK(1)AVTDSYVDREER	IDLVYGNEPFAK(76.42)AVTDSYVDREER	12	3	1.2036	82252000	16055000	82310000	20350000
D6EIE3	Exodeoxyribonuclease III	SSPG_04365	28.459	259	D6EIE3	78	D6EIE3_STRLI Exodeoxyribonuclease III OS=Streptomyces lividans TK24 OX=457428 GN=SLIV_06445 PE=4 SV=1	D6EIE3	78	78	K	NGVAVLSRVGLEDVVKGLPGDPGYEGVQEPR	54.559	54.559	VGLEDVVK(1)GLPGDPGYEGVQEPR	VGLEDVVK(54.56)GLPGDPGYEGVQEPR	8	3	2.7916	25317000		31310000
D6EIE8	Calcium binding protein	SSPG_03289	18.134	170	D6EIE8	87	D6EIE8_STRLI Calcium binding protein OS=Streptomyces lividans TK24 OX=457428 GN=SLIV_16375 PE=4 SV=1	D6EIE8	87	87	K	GDQRITREEFVTGAVKRLRDKPDRFAEIARP	87.308	47.621	ITREEFVTGAVK(1)R	ITREEFVTGAVK(47.62)R	12	3	-0.86853	80932000	8884500	70964000	18781000
D6EII9	Uncharacterized protein		20.483	187	D6EII9	32	D6EII9_STRLI Uncharacterized protein OS=Streptomyces lividans TK24 OX=457428 GN=SLIV_16575 PE=4 SV=1	D6EII9	32	32	K	KPLTGERADLLETLAKHRHFLRFTTRDLTDE	69.721	37.327	ADLLETLAK(1)HR	ADLLETLAK(37.33)HR	9	3	-0.0084535	2875300		6361000
D6EIK6	Putative oxidoreductase		36.116	330	D6EIK6	246	D6EIK6_STRLI Putative oxidoreductase OS=Streptomyces lividans TK24 OX=457428 GN=SLIV_16660 PE=4 SV=1	D6EIK6	246	246	K	ATQGRRASGRAADALKDTKTREQIQAYEDLL	136.21	136.21	AADALK(1)DTK	AADALK(136.21)DTK(-136.21)	6	2	1.1385	145380000	30597000	150580000	96223000
D6EIK6	Putative oxidoreductase		36.116	330	D6EIK6	249	D6EIK6_STRLI Putative oxidoreductase OS=Streptomyces lividans TK24 OX=457428 GN=SLIV_16660 PE=4 SV=1	D6EIK6	249	249	K	GRRASGRAADALKDTKTREQIQAYEDLLDKH	174.98	138.22	AADALKDTK(1)TR	AADALK(-40.17)DTK(40.17)TR	9	2	-0.13155	59062000	6802000	62210000	22953000
D6EIQ5	60 kDa chaperonin		56.829	541	D6EIQ5;O33658	362;362	D6EIQ5_STRLI 60 kDa chaperonin OS=Streptomyces lividans TK24 OX=457428 GN=groL2 PE=3 SV=1;CH602_STRLI 60 kDa chaperonin 2 OS=Streptomyces lividans OX=1916 GN=groL2 PE=3 SV=3	D6EIQ5	362	362	K	IRAEIENSDSDYDREKLQERLAKLAGGVAVI	199.76	34.649	AEIENSDSDYDREK(1)LQER	AEIENSDSDYDREK(34.65)LQER	14	3	-2.6934	4007600000	1203300000	4950500000	977880000
D6EIQ5	60 kDa chaperonin		56.829	541	D6EIQ5;O33658	224;224	D6EIQ5_STRLI 60 kDa chaperonin OS=Streptomyces lividans TK24 OX=457428 GN=groL2 PE=3 SV=1;CH602_STRLI 60 kDa chaperonin 2 OS=Streptomyces lividans OX=1916 GN=groL2 PE=3 SV=3	D6EIQ5	224	224	K	MEASLDDPYILIANSKIGNVKDLLPLLEKVM	145.71	132.74	MEASLDDPYILIANSK(1)IGNVK	MEASLDDPYILIANSK(132.74)IGNVK(-132.74)	16	3	0.093337	37715000		63744000
D6EIQ5	60 kDa chaperonin		56.829	541	D6EIQ5;O33658	67;67	D6EIQ5_STRLI 60 kDa chaperonin OS=Streptomyces lividans TK24 OX=457428 GN=groL2 PE=3 SV=1;CH602_STRLI 60 kDa chaperonin 2 OS=Streptomyces lividans OX=1916 GN=groL2 PE=3 SV=3	D6EIQ5	67	67	K	GVSIAKEIELEDPYEKIGAELVKEVAKKTDD	236.28	114.06	EIELEDPYEK(1)IGAELVK	EIELEDPYEK(114.06)IGAELVK(-114.06)	10	3	-0.38171	369740000	103800000	199720000	123020000
D6EIQ5	60 kDa chaperonin		56.829	541	D6EIQ5;O33658	74;74	D6EIQ5_STRLI 60 kDa chaperonin OS=Streptomyces lividans TK24 OX=457428 GN=groL2 PE=3 SV=1;CH602_STRLI 60 kDa chaperonin 2 OS=Streptomyces lividans OX=1916 GN=groL2 PE=3 SV=3	D6EIQ5	74	74	K	IELEDPYEKIGAELVKEVAKKTDDVAGDGTT	199.37	46.033	IGAELVK(1)EVAK	IGAELVK(46.03)EVAK(-46.03)	7	2	0.55123	226210000	45974000	179740000	95056000
D6EIQ5	60 kDa chaperonin		56.829	541	D6EIQ5	121	D6EIQ5_STRLI 60 kDa chaperonin OS=Streptomyces lividans TK24 OX=457428 GN=groL2 PE=3 SV=1	D6EIQ5	121	121	K	VAAGANPMALKRGIEKAVEAVSAALLEQAKD	154.86	154.86	GIEK(1)AVEAVSAALLEQAKDVETK	GIEK(133.3)AVEAVSAALLEQAK(-133.3)DVETK(-154.86)	4	3	0.42284	17539000		61770000
D6EIQ7	Uncharacterized protein		9.5696	91	D6EIQ7	52	D6EIQ7_STRLI Uncharacterized protein OS=Streptomyces lividans TK24 OX=457428 GN=SLIV_16925 PE=4 SV=1	D6EIQ7	52	52	K	KNHTGIAARVLDDQGKLRRFVNVYVNDDDVR	132.08	41.399	VLDDQGK(1)LRR	VLDDQGK(41.4)LRR	7	3	0.81956	54169000	2529600	56911000	10460000
D6EIS5	TerE-lik protein		20.344	191	D6EIS5	168	D6EIS5_STRLI TerE-lik protein OS=Streptomyces lividans TK24 OX=457428 GN=SLIV_17010 PE=4 SV=1	D6EIS5	168	168	K	TAMVFGELYRNGAEWKFRAVGQGYASGLTGI	188.81	83.753	NGAEWK(1)FR	NGAEWK(83.75)FR	6	2	-1.2111	690640000	129000000	993230000	658740000
D6EIS5	TerE-lik protein		20.344	191	D6EIS5	66	D6EIS5_STRLI TerE-lik protein OS=Streptomyces lividans TK24 OX=457428 GN=SLIV_17010 PE=4 SV=1	D6EIS5	66	66	K	QGKVYSDAHFVFFNNKQTPDNTIVHTGDNRT	89.979	89.979	VYSDAHFVFFNNK(1)QTPDNTIVHTGDNR	VYSDAHFVFFNNK(89.98)QTPDNTIVHTGDNR	13	4	0.54854	9740300		8534600
D6EIU0	Integral membrane efflux protein	SSPG_05656	108.05	1041	D6EIU0	410	D6EIU0_STRLI Integral membrane efflux protein OS=Streptomyces lividans TK24 OX=457428 GN=SLIV_26890 PE=3 SV=1	D6EIU0	410	410	K	IGRVVDDSIVVLENIKRHLGYGEERKDAILN	131.83	53.001	VVDDSIVVLENIK(1)R	VVDDSIVVLENIK(53)R	13	3	-0.8429	6766300		5293700
D6EIU2	Fe-S_biosyn domain-containing protein		12.39	118	D6EIU2	67	D6EIU2_STRLI Fe-S_biosyn domain-containing protein OS=Streptomyces lividans TK24 OX=457428 GN=SLIV_26900 PE=3 SV=1	D6EIU2	67	67	K	YQLFFDERSLDGDVVKDFGGVKVTTDRMSAP	42.809	40.727	SLDGDVVK(1)DFGGVK	SLDGDVVK(40.73)DFGGVK(-40.73)	8	2	-0.52693	5401600		5567000
D6EIU8	Cytochrome c oxidase subunit 1		64.121	578	D6EIU8	568	D6EIU8_STRLI Cytochrome c oxidase subunit 1 OS=Streptomyces lividans TK24 OX=457428 GN=ctaD1 PE=3 SV=1	D6EIU8	568	568	K	EISAIDQLENVGHGEKALAGGKEAGK_____	133.25	125.47	SESPAFDLHHPEISAIDQLENVGHGEK(1)ALAGGK	SESPAFDLHHPEISAIDQLENVGHGEK(125.47)ALAGGK(-125.47)	27	5	-0.21374	144730000	10124000	257620000	16839000
D6EIV3	Cytochrome bc1 complex cytochrome c subunit		27.526	269	D6EIV3	172	D6EIV3_STRLI Cytochrome bc1 complex cytochrome c subunit OS=Streptomyces lividans TK24 OX=457428 GN=SLIV_26955 PE=4 SV=1	D6EIV3	172	172	K	QCHNFTGKGGALTHGKYAPSLEGVDPKHIYE	39.905	28.813	GGALTHGK(1)YAPSLEGVDPK	GGALTHGK(28.81)YAPSLEGVDPK(-28.81)	8	3	1.4187	8491000		9400400	5469200
D6EIV4	Ubiquinol-cytochrome c reductase iron-sulfur subunit	SSPG_05394	38.574	353	D6EIV4;Q9ZFB7	260;77	D6EIV4_STRLI Ubiquinol-cytochrome c reductase iron-sulfur subunit OS=Streptomyces lividans TK24 OX=457428 GN=qcrA PE=4 SV=1;QCRA_STRLI Cytochrome bc1 complex Rieske iron-sulfur subunit (Fragment) OS=Streptomyces lividans OX=1916 GN=qcrA PE=3 SV=1	D6EIV4	260	260	K	AKAALMIIRLEPDSIKDKRELEWSHEGIVAY	70.942	70.942	LEPDSIK(0.978)DK(0.022)R	LEPDSIK(16.47)DK(-16.47)R	7	3	-1.9104			18283000
D6EIV4	Ubiquinol-cytochrome c reductase iron-sulfur subunit	SSPG_05394	38.574	353	D6EIV4;Q9ZFB7	194;11	D6EIV4_STRLI Ubiquinol-cytochrome c reductase iron-sulfur subunit OS=Streptomyces lividans TK24 OX=457428 GN=qcrA PE=4 SV=1;QCRA_STRLI Cytochrome bc1 complex Rieske iron-sulfur subunit (Fragment) OS=Streptomyces lividans OX=1916 GN=qcrA PE=3 SV=1	D6EIV4	194	194	K	SGVVLLRDLGPLPGTKLRHTLWSKGKLLVNM	79.148	66.595	DLGPLPGTK(1)LR	DLGPLPGTK(66.6)LR	9	2	0.25603	15404000	5130500	14104000	13001000
D6EIV4	Ubiquinol-cytochrome c reductase iron-sulfur subunit	SSPG_05394	38.574	353	D6EIV4;Q9ZFB7	262;79	D6EIV4_STRLI Ubiquinol-cytochrome c reductase iron-sulfur subunit OS=Streptomyces lividans TK24 OX=457428 GN=qcrA PE=4 SV=1;QCRA_STRLI Cytochrome bc1 complex Rieske iron-sulfur subunit (Fragment) OS=Streptomyces lividans OX=1916 GN=qcrA PE=3 SV=1	D6EIV4	262	262	K	AALMIIRLEPDSIKDKRELEWSHEGIVAYSK	73.781	73.781	LEPDSIK(0.014)DK(0.986)R	LEPDSIK(-18.38)DK(18.38)R	9	3	-0.60392		9496900		23784000
D6EIV4	Ubiquinol-cytochrome c reductase iron-sulfur subunit	SSPG_05394	38.574	353	D6EIV4	151	D6EIV4_STRLI Ubiquinol-cytochrome c reductase iron-sulfur subunit OS=Streptomyces lividans TK24 OX=457428 GN=qcrA PE=4 SV=1	D6EIV4	151	151	K	IEASPEVRAKVHADFKQGAKESVIGRRKLIR	119.21	79.906	VHADFK(1)QGAK	VHADFK(79.91)QGAK(-79.91)	6	2	-0.57839	11015000		12658000
D6EIV5	Ubiquinol-cytochrome c reductase cytochrome b subunit	SSPG_05395	60.885	545	D6EIV5;Q9ZFB6	449;453	D6EIV5_STRLI Ubiquinol-cytochrome c reductase cytochrome b subunit OS=Streptomyces lividans TK24 OX=457428 GN=qcrB PE=4 SV=1;QCRB_STRLI Cytochrome bc1 complex cytochrome b subunit OS=Streptomyces lividans OX=1916 GN=qcrB PE=3 SV=1	D6EIV5	449	449	K	ATKRICLGLQRRDKDKVLHGRESGIIKRLPH	77.379	77.379	DK(0.172)DK(0.828)VLHGR	DK(-6.83)DK(6.83)VLHGR	4	3	-0.09912	22392000		42247000
D6EIV6	Anthranilate phosphoribosyltransferase	SSPG_05396	36.994	354	D6EIV6	88	D6EIV6_STRLI Anthranilate phosphoribosyltransferase OS=Streptomyces lividans TK24 OX=457428 GN=trpD1 PE=3 SV=1	D6EIV6	88	88	K	VRTMYEHANVIEVPGKTVDIVGTGGDGAKTV	26.187	26.187	TMYEHANVIEVPGK(1)TVDIVGTGGDGAK	TMYEHANVIEVPGK(26.19)TVDIVGTGGDGAK(-26.19)	14	3	1.7215
D6EIW6	Uncharacterized protein		48.452	447	D6EIW6	205	D6EIW6_STRLI Uncharacterized protein OS=Streptomyces lividans TK24 OX=457428 GN=SLIV_27020 PE=4 SV=1	D6EIW6	205	205	K	RSALSDVKRGEAALRKVQAELDAVRAEGQTQ	69.598	69.598	K(1)VQAELDAVR	K(69.6)VQAELDAVR	1	2	-1.3668	23920000	7130900	23564000	11530000
D6EIY4	Pyrophosphate--fructose 6-phosphate 1-phosphotransferase		36.663	342	D6EIY4	234	D6EIY4_STRLI Pyrophosphate--fructose 6-phosphate 1-phosphotransferase OS=Streptomyces lividans TK24 OX=457428 GN=pfkA1 PE=3 SV=1	D6EIY4	234	234	K	VVAEGAMPRDGDMVLKDESLDSYGHVRLSGV	78.661	78.661	DGDMVLK(1)DESLDSYGHVR	DGDMVLK(78.66)DESLDSYGHVR	7	3	0.026283	8197400	4732100	7042600
D6EJ21	Cell division protein FtsZ		41.095	399	D6EJ21	331	D6EJ21_STRLI Cell division protein FtsZ OS=Streptomyces lividans TK24 OX=457428 GN=ftsZ PE=3 SV=1	D6EJ21	331	331	K	QPPSKRDNVLGSSSAKREEPTPARPSESRPS	130.41	92.538	DNVLGSSSAK(1)R	DNVLGSSSAK(92.54)R	10	2	1.2683	16482000		35188000
D6EJ27	Isoleucine--tRNA ligase		116.88	1047	D6EJ27	373	D6EJ27_STRLI Isoleucine--tRNA ligase OS=Streptomyces lividans TK24 OX=457428 GN=ileS PE=3 SV=1	D6EJ27	373	373	K	DVPLVGGVFFKKADEKLTEDLETRGLLFKHI	115.8	75.229	ADEK(1)LTEDLETR	ADEK(75.23)LTEDLETR	4	2	-1.3832	11661000	6042200	13502000
D6EJ27	Isoleucine--tRNA ligase		116.88	1047	D6EJ27	369	D6EJ27_STRLI Isoleucine--tRNA ligase OS=Streptomyces lividans TK24 OX=457428 GN=ileS PE=3 SV=1	D6EJ27	369	369	K	TFEEDVPLVGGVFFKKADEKLTEDLETRGLL	95.264	95.264	K(0.689)ADEK(0.311)LTEDLETR	K(3.45)ADEK(-3.45)LTEDLETR	1	3	-0.10551	19218000
D6EJ34	DLH domain-containing protein		21.358	196	D6EJ34	61	D6EJ34_STRLI DLH domain-containing protein OS=Streptomyces lividans TK24 OX=457428 GN=SLIV_27360 PE=4 SV=1	D6EJ34	61	61	K	EGMAHQDGIGREELLKRAVLAAAPYSERGLV	92.29	20.426	TFDTVEEGMAHQDGIGREELLK(1)R	TFDTVEEGMAHQDGIGREELLK(20.43)R	22	4	0.2148	26951000	6173700	30877000	5408100
D6EJ36	Thioredoxin-like_fold domain-containing protein		28.612	266	D6EJ36	244	D6EJ36_STRLI Thioredoxin-like_fold domain-containing protein OS=Streptomyces lividans TK24 OX=457428 GN=SLIV_27370 PE=4 SV=1	D6EJ36	244	244	K	KAEGVESTPTIKINDKVVETPSTPDAWQKAL	66.498	66.498	INDK(1)VVETPSTPDAWQK	INDK(66.5)VVETPSTPDAWQK(-66.5)	4	2	3.2382
D6EJ36	Thioredoxin-like_fold domain-containing protein		28.612	266	D6EJ36	175	D6EJ36_STRLI Thioredoxin-like_fold domain-containing protein OS=Streptomyces lividans TK24 OX=457428 GN=SLIV_27370 PE=4 SV=1	D6EJ36	175	175	K	SPEAFVDYKTALYSTKYHPEESTDEFAKDDY	51.645	35.359	TALYSTK(0.981)YHPEESTDEFAK(0.019)DDYLIK	TALYSTK(17.06)YHPEESTDEFAK(-17.06)DDYLIK(-35.36)	7	4	-0.19243	2432800		5420100
D6EJ36	Thioredoxin-like_fold domain-containing protein		28.612	266	D6EJ36	202	D6EJ36_STRLI Thioredoxin-like_fold domain-containing protein OS=Streptomyces lividans TK24 OX=457428 GN=SLIV_27370 PE=4 SV=1	D6EJ36	202	202	K	KDDYLIKVADSVDALKGNKKFQDAVEKGTYD	123.63	123.63	VADSVDALK(1)GNK	VADSVDALK(123.63)GNK(-123.63)	9	2	0.74779
D6EJ49	Histidinol dehydrogenase	SSPG_05489	46.522	441	D6EJ49	430	D6EJ49_STRLI Histidinol dehydrogenase OS=Streptomyces lividans TK24 OX=457428 GN=hisD PE=3 SV=1	D6EJ49	430	430	K	TLAEAEDLPAHGAAIKARFEWKVPESK____	74.776	74.776	HVVTLAEAEDLPAHGAAIK(1)AR	HVVTLAEAEDLPAHGAAIK(74.78)AR	19	3	-0.84555			4689000
D6EJ49	Histidinol dehydrogenase	SSPG_05489	46.522	441	D6EJ49	35	D6EJ49_STRLI Histidinol dehydrogenase OS=Streptomyces lividans TK24 OX=457428 GN=hisD PE=3 SV=1	D6EJ49	35	35	K	DLLPRADFDVSVALEKVRPICEAVHHRGDAA	74.584	74.584	ADFDVSVALEK(1)VRPICEAVHHR	ADFDVSVALEK(74.58)VRPICEAVHHR	11	4	-0.85794			31336000
D6EJ54	Phosphoribosyl isomerase A		25.08	240	D6EJ54	183	D6EJ54_STRLI Phosphoribosyl isomerase A OS=Streptomyces lividans TK24 OX=457428 GN=priA PE=3 SV=1	D6EJ54	183	183	K	IAKDGTLQGPNLELLKNVCAATDRPVVASGG	169.23	169.23	DGTLQGPNLELLK(1)NVCAATDRPVVASGGVSSLDDLR	DGTLQGPNLELLK(169.23)NVCAATDRPVVASGGVSSLDDLR	13	4	-1.8104			24246000
D6EJ54	Phosphoribosyl isomerase A		25.08	240	D6EJ54	3	D6EJ54_STRLI Phosphoribosyl isomerase A OS=Streptomyces lividans TK24 OX=457428 GN=priA PE=3 SV=1	D6EJ54	3	3	K	_____________MSKLELLPAVDVRDGQAV	94.616	77.062	SK(1)LELLPAVDVR	SK(77.06)LELLPAVDVR	2	2	0.67923	5051500
D6EJ56	Imidazole glycerol phosphate synthase subunit HisF		26.557	251	D6EJ56	92	D6EJ56_STRLI Imidazole glycerol phosphate synthase subunit HisF OS=Streptomyces lividans TK24 OX=457428 GN=hisF PE=3 SV=1	D6EJ56	92	92	K	PLTVGGGVRTAEDVDKLLRAGADKVGVNTAA	113.22	113.22	TAEDVDK(1)LLR	TAEDVDK(113.22)LLR	7	2	1.9385	13024000	11002000		13578000
D6EJ59	MDMPI_N domain-containing protein		23.627	211	D6EJ59	202	D6EJ59_STRLI MDMPI_N domain-containing protein OS=Streptomyces lividans TK24 OX=457428 GN=SLIV_27485 PE=4 SV=1	D6EJ59	202	202	K	GAAKVELEGEENAIAKLRETKQLGI______	101.93	96.229	VELEGEENAIAK(1)LR	VELEGEENAIAK(96.23)LR	12	2	0.39035	6292800		8746800	3170200
D6EJD2	Uncharacterized protein		57.551	513	D6EJD2	401	D6EJD2_STRLI Uncharacterized protein OS=Streptomyces lividans TK24 OX=457428 GN=SLIV_00155 PE=4 SV=1	D6EJD2	401	401	K	IGDDVIFLPSTEASVKKFSAYKDPSKLYRAL	33.79	33.79	AKEEIGDDVIFLPSTEASVK(1)K	AK(-33.29)EEIGDDVIFLPSTEASVK(33.29)K(-33.79)	20	3	1.453	13455000		10586000
D6EJM8	Acetyl-/propionyl-coenzyme A carboxylase alpha chain		62.512	590	D6EJM8;D6ECF3	481;481	D6EJM8_STRLI Acetyl-/propionyl-coenzyme A carboxylase alpha chain OS=Streptomyces lividans TK24 OX=457428 GN=bccA1 PE=4 SV=1;D6ECF3_STRLI Acetyl-/propionyl-coenzyme A carboxylase alpha chain OS=Streptomyces lividans TK24 OX=457428 GN=bccA2 PE=4 SV=1	D6EJM8	481	481	K	DEESGRETVVVEVGGKRLEVSLPSSLGMSLA	116.52	116.52	ETVVVEVGGK(1)R	ETVVVEVGGK(116.52)R	10	2	-3.0648			7562700
D6EJM8	Acetyl-/propionyl-coenzyme A carboxylase alpha chain		62.512	590	D6EJM8;D6ECF3	236;236	D6EJM8_STRLI Acetyl-/propionyl-coenzyme A carboxylase alpha chain OS=Streptomyces lividans TK24 OX=457428 GN=bccA1 PE=4 SV=1;D6ECF3_STRLI Acetyl-/propionyl-coenzyme A carboxylase alpha chain OS=Streptomyces lividans TK24 OX=457428 GN=bccA2 PE=4 SV=1	D6EJM8	236	236	K	VVVSTRDCSLQRRHQKLVEEAPAPFLSDAQT	140.07	140.07	HQK(1)LVEEAPAPFLSDAQTEQLYSSSK	HQK(140.07)LVEEAPAPFLSDAQTEQLYSSSK(-140.07)	3	3	-0.32122	15725000		22569000
D6EJQ8	Malate synthase		60.006	540	D6EJQ8	348	D6EJQ8_STRLI Malate synthase OS=Streptomyces lividans TK24 OX=457428 GN=aceB PE=3 SV=1	D6EJQ8	348	348	K	GMAAFIPSRRDAEVNKVAFEKVRADKDREAG	74.162	74.162	DAEVNK(1)VAFEK	DAEVNK(74.16)VAFEK(-74.16)	6	2	-4.0181	4432200
D6EJQ8	Malate synthase		60.006	540	D6EJQ8	353	D6EJQ8_STRLI Malate synthase OS=Streptomyces lividans TK24 OX=457428 GN=aceB PE=3 SV=1	D6EJQ8	353	353	K	IPSRRDAEVNKVAFEKVRADKDREAGDGFDG	106.67	106.67	DAEVNKVAFEK(1)VR	DAEVNK(-50.62)VAFEK(50.62)VR	11	2	0.54969	11029000		14099000
D6EJT3	Phosphatase	SSPG_06841	21.907	199	D6EJT3	31	D6EJT3_STRLI Phosphatase OS=Streptomyces lividans TK24 OX=457428 GN=SLIV_07050 PE=4 SV=1	D6EJT3	31	31	K	RSGRHTGLTDVPLTEKGREQARSLVPLIRSH	95.477	32.181	HTGLTDVPLTEK(1)GREQAR	HTGLTDVPLTEK(32.18)GREQAR	12	3	0.33112	57612000	25848000	62622000	34441000
D6EJV4	Uncharacterized protein		24.653	225	D6EJV4	73	D6EJV4_STRLI Uncharacterized protein OS=Streptomyces lividans TK24 OX=457428 GN=SLIV_17090 PE=4 SV=1	D6EJV4	73	73	K	HRGQVAVRDQDDIVVKRRQPPRWFRLSYLVT	154.12	154.12	DQDDIVVK(1)R	DQDDIVVK(154.12)R	8	2	0.72457	11490000	3719500	12479000	3218800
D6EJV4	Uncharacterized protein		24.653	225	D6EJV4	10	D6EJV4_STRLI Uncharacterized protein OS=Streptomyces lividans TK24 OX=457428 GN=SLIV_17090 PE=4 SV=1	D6EJV4	10	10	K	______MIHEVDEVLKALLKGGALTDSGIDV	58.398	58.398	IHEVDEVLK(1)ALLK	IHEVDEVLK(58.4)ALLK(-58.4)	9	3	1.5197			9284100
D6EJW1	Uncharacterized protein		56.958	534	D6EJW1	113	D6EJW1_STRLI Uncharacterized protein OS=Streptomyces lividans TK24 OX=457428 GN=SLIV_17120 PE=4 SV=1	D6EJW1	113	113	K	VNGAAAPAAVTGSTAKALPAAEPKQLGTFAV	81.718	26.025	VGGSAEDAAADGSVNGAAAPAAVTGSTAK(1)ALPAAEPK	VGGSAEDAAADGSVNGAAAPAAVTGSTAK(26.02)ALPAAEPK(-26.02)	29	3	1.4696	3922700		18676000
D6EJW1	Uncharacterized protein		56.958	534	D6EJW1	164	D6EJW1_STRLI Uncharacterized protein OS=Streptomyces lividans TK24 OX=457428 GN=SLIV_17120 PE=4 SV=1	D6EJW1	164	164	K	EGPAERFKLIVKDGDKPVETFDVSAKKGNRS	117.98	96.208	DGDK(1)PVETFDVSAKK	DGDK(88.12)PVETFDVSAK(-88.12)K(-96.21)	4	3	0.94405	121370000	19364000	109500000	24654000
D6EJW1	Uncharacterized protein		56.958	534	D6EJW1	174	D6EJW1_STRLI Uncharacterized protein OS=Streptomyces lividans TK24 OX=457428 GN=SLIV_17120 PE=4 SV=1	D6EJW1	174	174	K	VKDGDKPVETFDVSAKKGNRSYVVTQVKERS	209.39	160.87	DGDKPVETFDVSAK(1)K	DGDK(-135.16)PVETFDVSAK(135.16)K(-160.87)	14	2	0.92825	486300000	36187000	468560000	59990000
D6EJW7	LysM domain-containing protein		25.689	240	D6EJW7	35	D6EJW7_STRLI LysM domain-containing protein OS=Streptomyces lividans TK24 OX=457428 GN=SLIV_17150 PE=4 SV=1	D6EJW7	35	35	K	HEPPTGKSTSPGGLIKRFPFEFNPAQLSISQ	105.57	81.548	STSPGGLIK(1)R	STSPGGLIK(81.55)R	9	2	-0.39037	90169000		130400000	16750000
D6EJX0	Baseplate_J domain-containing protein		70.805	652	D6EJX0	440	D6EJX0_STRLI Baseplate_J domain-containing protein OS=Streptomyces lividans TK24 OX=457428 GN=SLIV_17165 PE=4 SV=1	D6EJX0	440	440	K	EAALGGVDGETIEEAKLRAPITLRAQERAVT	90.861	90.861	EAALGGVDGETIEEAK(1)LR	EAALGGVDGETIEEAK(90.86)LR	16	2	-0.67305			7255500
D6EJX9	Cysteine--tRNA ligase		63.078	569	D6EJX9	177	D6EJX9_STRLI Cysteine--tRNA ligase OS=Streptomyces lividans TK24 OX=457428 GN=cysS PE=3 SV=1	D6EJX9	177	177	K	GYDVTFVRNVTDIDDKIIRKAAEQNRPWWSI	137.95	60.628	NVTDIDDK(1)IIRK	NVTDIDDK(60.63)IIRK(-60.63)	8	3	-3.9769	70653000	43535000	59428000	33994000
D6EJX9	Cysteine--tRNA ligase		63.078	569	D6EJX9	478	D6EJX9_STRLI Cysteine--tRNA ligase OS=Streptomyces lividans TK24 OX=457428 GN=cysS PE=3 SV=1	D6EJX9	478	478	K	HTTVRQGNSALAADDKDAAVARLAEVRAMLG	80.469	80.469	QGNSALAADDK(1)DAAVAR	QGNSALAADDK(80.47)DAAVAR	11	2	0.61665			7610800
D6EJY1	2-C-methyl-D-erythritol 4-phosphate cytidylyltransferase	SSPG_03460	27.81	270	D6EJY1	15	D6EJY1_STRLI 2-C-methyl-D-erythritol 4-phosphate cytidylyltransferase OS=Streptomyces lividans TK24 OX=457428 GN=ispD PE=3 SV=1	D6EJY1	15	15	K	_MSDESRPSPAETPAKTSAETSAETSAAGRS	110.01	110.01	SDESRPSPAETPAK(1)TSAETSAETSAAGR	SDESRPSPAETPAK(110.01)TSAETSAETSAAGR	14	3	-0.083097	23331000		11574000
D6EJY7	Phosphate-specific transport system accessory protein PhoU		25.457	229	D6EJY7;Q83UZ2	40;40	D6EJY7_STRLI Phosphate-specific transport system accessory protein PhoU OS=Streptomyces lividans TK24 OX=457428 GN=SLIV_17250 PE=3 SV=1;Q83UZ2_STRLI Regulatory protein (Fragment) OS=Streptomyces lividans OX=1916 GN=phoU PE=4 SV=1	D6EJY7	40	40	K	SAIGRATTAILDSDLKLAEAVIEADQKVDNL	210.93	210.93	ATTAILDSDLK(1)LAEAVIEADQKVDNLQHELEAR	ATTAILDSDLK(110.07)LAEAVIEADQK(-110.07)VDNLQHELEAR	11	4	1.6868	16989000		68653000
D6EJY7	Phosphate-specific transport system accessory protein PhoU		25.457	229	D6EJY7;Q83UZ2	102;102	D6EJY7_STRLI Phosphate-specific transport system accessory protein PhoU OS=Streptomyces lividans TK24 OX=457428 GN=SLIV_17250 PE=3 SV=1;Q83UZ2_STRLI Regulatory protein (Fragment) OS=Streptomyces lividans OX=1916 GN=phoU PE=4 SV=1	D6EJY7	102	102	K	SADLERSGDLAQHVAKLARLRYPERAVPHDL	117.2	50.897	SGDLAQHVAK(1)LAR	SGDLAQHVAK(50.9)LAR	10	3	0.23919	99167000	7181100	89145000	13304000
D6EJZ4	Uncharacterized protein		14.976	136	D6EJZ4	40	D6EJZ4_STRLI Uncharacterized protein OS=Streptomyces lividans TK24 OX=457428 GN=SLIV_17285 PE=4 SV=1	D6EJZ4	40	40	K	FKDPSDLRHSEDVEIKWGVHPKGDERAHWVT	72.891	72.891	HSEDVEIK(1)WGVHPK	HSEDVEIK(72.89)WGVHPK(-72.89)	8	3	-0.043891	11297000		10009000
D6EK02	2,3-bisphosphoglycerate-dependent phosphoglycerate mutase		28.279	253	D6EK02	102	D6EK02_STRLI 2,3-bisphosphoglycerate-dependent phosphoglycerate mutase OS=Streptomyces lividans TK24 OX=457428 GN=gpmA PE=3 SV=1	D6EK02	102	102	K	WRLNERHYGALQGKDKAQTLAEFGEEQFMLW	77.899	72.21	DK(1)AQTLAEFGEEQFMLWR	DK(72.21)AQTLAEFGEEQFMLWR	2	3	-1.7504	20185000		18130000
D6EK02	2,3-bisphosphoglycerate-dependent phosphoglycerate mutase		28.279	253	D6EK02	38	D6EK02_STRLI 2,3-bisphosphoglycerate-dependent phosphoglycerate mutase OS=Streptomyces lividans TK24 OX=457428 GN=gpmA PE=3 SV=1	D6EK02	38	38	K	LFTGWVDVNLTPKGEKEATRGGELLKDAGLL	98.942	75.764	GEK(1)EATRGGELLK	GEK(75.76)EATRGGELLK(-75.76)	3	3	0.21363	34104000	40243000	37463000	40709000
D6EK12	Uncharacterized protein		22.808	213	D6EK12	63	D6EK12_STRLI Uncharacterized protein OS=Streptomyces lividans TK24 OX=457428 GN=SLIV_17385 PE=4 SV=1	D6EK12	63	63	K	RIDAVRNTDPKAVQEKATARVKETQGSLQAK	126.41	90.657	AVQEK(1)ATAR	AVQEK(90.66)ATAR	5	2	2.7549	201140000	7354800	379210000
D6EK12	Uncharacterized protein		22.808	213	D6EK12	91	D6EK12_STRLI Uncharacterized protein OS=Streptomyces lividans TK24 OX=457428 GN=SLIV_17385 PE=4 SV=1	D6EK12	91	91	K	QAKANELFGNLDADFKKLGETAQDLALRSVG	208.95	126.83	ANELFGNLDADFK(1)K	ANELFGNLDADFK(126.83)K(-126.83)	13	2	-1.5424	139780000	23115000	101900000	37808000
D6EK12	Uncharacterized protein		22.808	213	D6EK12	121	D6EK12_STRLI Uncharacterized protein OS=Streptomyces lividans TK24 OX=457428 GN=SLIV_17385 PE=4 SV=1	D6EK12	121	121	K	GVAAEYAVKARETYEKVAERGEHAVRTWRGQ	100.54	60.209	ETYEK(1)VAERGEHAVR	ETYEK(60.21)VAERGEHAVR	5	4	-0.26003	53082000	11128000	69328000	22432000
D6EK25	Uncharacterized N-acetyltransferase SLIV_17450		46.404	418	D6EK25	243	D6EK25_STRLI Uncharacterized N-acetyltransferase SLIV_17450 OS=Streptomyces lividans TK24 OX=457428 GN=SLIV_17450 PE=3 SV=1	D6EK25	243	243	K	EGMASYRTDDRWGDAKQPLNTATVDWLLAVT	251.69	146.04	WGDAK(1)QPLNTATVDWLLAVTPAAER	WGDAK(146.04)QPLNTATVDWLLAVTPAAER	5	3	-0.6767	13744000000	5174700000	12597000000	4642700000
D6EK30	Iron uptake regulatory protein	SSPG_03509	16.229	145	D6EK30	7	D6EK30_STRLI Iron uptake regulatory protein OS=Streptomyces lividans TK24 OX=457428 GN=SLIV_17475 PE=3 SV=1	D6EK30	7	7	K	_________MVSTDWKSDLRQRGYRLTPQRQ	114.4	114.4	VSTDWK(1)SDLR	VSTDWK(114.4)SDLR	6	2	1.2702	3574200
D6EK37	DrsE domain-containing protein		12.553	120	D6EK37	92	D6EK37_STRLI DrsE domain-containing protein OS=Streptomyces lividans TK24 OX=457428 GN=SLIV_17510 PE=4 SV=1	D6EK37	92	92	K	VTLCTQCAARRDLTEKDVIEGVRIAGAQVFV	213.34	37.657	RDLTEK(1)DVIEGVR	RDLTEK(37.66)DVIEGVR	6	3	-0.31617	51265000	48874000	37306000	53083000
D6EK46	Sulfurtransferase		31.771	281	D6EK46	67	D6EK46_STRLI Sulfurtransferase OS=Streptomyces lividans TK24 OX=457428 GN=SLIV_17555 PE=4 SV=1	D6EK46	67	67	K	QDPVRRDFVDQEGFEKLLSAKGIGNDTLVVL	210.91	70.259	DFVDQEGFEK(1)LLSAK	DFVDQEGFEK(70.26)LLSAK(-70.26)	10	3	0.26434	248630000		225710000	13045000
D6EK46	Sulfurtransferase		31.771	281	D6EK46	211	D6EK46_STRLI Sulfurtransferase OS=Streptomyces lividans TK24 OX=457428 GN=SLIV_17555 PE=4 SV=1	D6EK46	211	211	K	RNIPWSKNANDDGTFKSDDELKQLYTDEQVD	98.902	90.793	NANDDGTFK(1)SDDELK	NANDDGTFK(90.79)SDDELK(-90.79)	9	2	0.38005	9569300		6227400
D6EK46	Sulfurtransferase		31.771	281	D6EK46	229	D6EK46_STRLI Sulfurtransferase OS=Streptomyces lividans TK24 OX=457428 GN=SLIV_17555 PE=4 SV=1	D6EK46	229	229	K	DELKQLYTDEQVDLAKDTIAYCRIGERSALT	79.311	79.311	QLYTDEQVDLAK(1)DTIAYCR	QLYTDEQVDLAK(79.31)DTIAYCR	12	3	0.31554	3893100		3051300
D6EK52	Transcriptional regulatory protein GlnR		28.883	267	D6EK52	242	D6EK52_STRLI Transcriptional regulatory protein GlnR OS=Streptomyces lividans TK24 OX=457428 GN=glnR PE=4 SV=1	D6EK52	242	242	K	KGEKSDKSEKGERAEKAERAETPGKAAAETN	110.08	110.08	AEK(1)AERAETPGK	AEK(110.08)AERAETPGK(-110.08)	3	2	-0.057579	23734000		28384000	6979400
D6EK52	Transcriptional regulatory protein GlnR		28.883	267	D6EK52	266	D6EK52_STRLI Transcriptional regulatory protein GlnR OS=Streptomyces lividans TK24 OX=457428 GN=glnR PE=4 SV=1	D6EK52	266	266	K	KAAAETNEAAGARPSKV______________	148.62	148.62	AAAETNEAAGARPSK(1)V	AAAETNEAAGARPSK(148.62)V	15	2	-0.079468			10371000
D6EK57	Secreted 5'-nucleotidase	SSPG_03536	64.406	612	D6EK57	261	D6EK57_STRLI Secreted 5'-nucleotidase OS=Streptomyces lividans TK24 OX=457428 GN=SLIV_17615 PE=3 SV=1	D6EK57	261	261	K	GVKGLKFEDEVETINKYAKELQRQGVKSIVA	114.83	72.2	FEDEVETINK(1)YAK	FEDEVETINK(72.2)YAK(-72.2)	10	2	-2.5023	7994700	10593000	3452000	12440000
D6EK57	Secreted 5'-nucleotidase	SSPG_03536	64.406	612	D6EK57	251	D6EK57_STRLI Secreted 5'-nucleotidase OS=Streptomyces lividans TK24 OX=457428 GN=SLIV_17615 PE=3 SV=1	D6EK57	251	251	K	EGTPDIVSAEGVKGLKFEDEVETINKYAKEL	54.471	54.471	GLK(1)FEDEVETINK	GLK(54.47)FEDEVETINK(-54.47)	3	2	-4.2325
D6EK69	Phosphate transport system permease protein PstA		37.517	354	D6EK69	248	D6EK69_STRLI Phosphate transport system permease protein PstA OS=Streptomyces lividans TK24 OX=457428 GN=SLIV_17680 PE=3 SV=1	D6EK69	248	248	K	VPNELREASLALGVPKWRTILKVVLPTSIGG	84.615	84.615	EASLALGVPK(1)WR	EASLALGVPK(84.61)WR	10	2	0.16052			4494700
D6EK70	Phosphate import ATP-binding protein PstB		28.224	258	D6EK70	127	D6EK70_STRLI Phosphate import ATP-binding protein PstB OS=Streptomyces lividans TK24 OX=457428 GN=pstB PE=3 SV=1	D6EK70	127	127	K	LNGKYKKSQLDDVVEKSLRGANLWNEVKDRL	62.528	56.205	SQLDDVVEK(1)SLR	SQLDDVVEK(56.2)SLR	9	2	-0.6885	22268000	4821600	35355000	5632900
D6EK73	Uncharacterized protein		14.457	133	D6EK73	46	D6EK73_STRLI Uncharacterized protein OS=Streptomyces lividans TK24 OX=457428 GN=SLIV_17700 PE=1 SV=1	D6EK73	46	46	K	TDIVTDHDRGVHGYHKQKAEHLKRLRRIEGQ	83.245	24.637	QAEADGTDIVTDHDRGVHGYHK(1)QK	QAEADGTDIVTDHDRGVHGYHK(24.64)QK(-24.64)	22	4	-0.64591	11997000		11447000
D6EK75	Uncharacterized protein		8.525	83	D6EK75	82	D6EK75_STRLI Uncharacterized protein OS=Streptomyces lividans TK24 OX=457428 GN=SLIV_27505 PE=4 SV=1	D6EK75	82	82	K	HPVHQVAGERAEAGAKG______________	55.361	55.361	QNHPVHQVAGERAEAGAK(1)G	QNHPVHQVAGERAEAGAK(55.36)G	18	3	0.92514			21661000
D6EK77	Indole-3-glycerol phosphate synthase	SSPG_05505	28.371	269	D6EK77	191	D6EK77_STRLI Indole-3-glycerol phosphate synthase OS=Streptomyces lividans TK24 OX=457428 GN=trpC1 PE=3 SV=1	D6EK77	191	191	K	VDAGAKVIGVNARNLKTLEVDRGTFERIAPE	112.84	92.538	NLK(1)TLEVDRGTFER	NLK(92.54)TLEVDRGTFER	3	2	0.45646	99207000	4672000	185310000	13937000
D6EK82	Phosphatidylglycerol--prolipoprotein diacylglyceryl transferase		36.802	343	D6EK82	288	D6EK82_STRLI Phosphatidylglycerol--prolipoprotein diacylglyceryl transferase OS=Streptomyces lividans TK24 OX=457428 GN=lgt1 PE=3 SV=1	D6EK82	288	288	K	ETAAGDSGSAADKDVKGTKDAEDAEGAEDGA	92.198	92.198	EAVVEPGAETAAGDSGSAADK(0.059)DVK(0.941)GTK	EAVVEPGAETAAGDSGSAADK(-12.07)DVK(12.07)GTK(-92.2)	24	3	0.40227	65875000	26764000	59954000	25714000
D6EK82	Phosphatidylglycerol--prolipoprotein diacylglyceryl transferase		36.802	343	D6EK82	285	D6EK82_STRLI Phosphatidylglycerol--prolipoprotein diacylglyceryl transferase OS=Streptomyces lividans TK24 OX=457428 GN=lgt1 PE=3 SV=1	D6EK82	285	285	K	PGAETAAGDSGSAADKDVKGTKDAEDAEGAE	82.177	61.641	EAVVEPGAETAAGDSGSAADK(1)DVK	EAVVEPGAETAAGDSGSAADK(61.64)DVK(-61.64)	21	2	-1.2231	26860000	10893000	13832000	13071000
D6EKA4	Putative transcriptional regulatory protein pdtaR		24.15	218	D6EKA4	151	D6EKA4_STRLI Putative transcriptional regulatory protein pdtaR OS=Streptomyces lividans TK24 OX=457428 GN=pdtaR PE=4 SV=1	D6EKA4	151	151	K	IEMAVSRFTELKALEKEVADLSLRLETRKLV	118.28	103.34	ALEK(1)EVADLSLR	ALEK(103.34)EVADLSLR	4	2	0.44217	18838000		24224000
D6EKA4	Putative transcriptional regulatory protein pdtaR		24.15	218	D6EKA4	78	D6EKA4_STRLI Putative transcriptional regulatory protein pdtaR OS=Streptomyces lividans TK24 OX=457428 GN=pdtaR PE=4 SV=1	D6EKA4	78	78	K	ELAREHRPDLVILDVKMPKMDGISAAEKIAE	94.461	32.629	EHRPDLVILDVK(1)MPK	EHRPDLVILDVK(32.63)MPK(-32.63)	12	3	0.9992	14747000	4018600	24678000	6762100
D6EKA9	Branched chain amino acid binding protein	SSPG_05537	42.838	411	D6EKA9	71	D6EKA9_STRLI Branched chain amino acid binding protein OS=Streptomyces lividans TK24 OX=457428 GN=SLIV_27675 PE=4 SV=1	D6EKA9	71	71	K	SALGLGIKNSADLAAKTANKNKTVEGVTFKV	88.187	88.187	NSADLAAK(1)TANK	NSADLAAK(88.19)TANK(-88.19)	8	2	-0.4424	7949700
D6EKA9	Branched chain amino acid binding protein	SSPG_05537	42.838	411	D6EKA9	269	D6EKA9_STRLI Branched chain amino acid binding protein OS=Streptomyces lividans TK24 OX=457428 GN=SLIV_27675 PE=4 SV=1	D6EKA9	269	269	K	PQAGPLSKQIKEAGAKIPLVGGDGIKDDTFI	145.73	130.89	EAGAK(1)IPLVGGDGIKDDTFIK	EAGAK(95.46)IPLVGGDGIK(-95.46)DDTFIK(-130.89)	5	3	0.011854	71309000	42057000	33140000	70901000
D6EKA9	Branched chain amino acid binding protein	SSPG_05537	42.838	411	D6EKA9	261	D6EKA9_STRLI Branched chain amino acid binding protein OS=Streptomyces lividans TK24 OX=457428 GN=SLIV_27675 PE=4 SV=1	D6EKA9	261	261	K	VVYYGGEYPQAGPLSKQIKEAGAKIPLVGGD	42.44	42.44	NSGADVVYYGGEYPQAGPLSK(1)QIK	NSGADVVYYGGEYPQAGPLSK(42.44)QIK(-42.44)	21	3	0.65855	7657400
D6EKA9	Branched chain amino acid binding protein	SSPG_05537	42.838	411	D6EKA9	213	D6EKA9_STRLI Branched chain amino acid binding protein OS=Streptomyces lividans TK24 OX=457428 GN=SLIV_27675 PE=4 SV=1	D6EKA9	213	213	K	KTYGAGLAGTFTDEFKKLGGQVVGTEHINPD	148.18	62.338	TYGAGLAGTFTDEFK(1)K	TYGAGLAGTFTDEFK(62.34)K(-62.34)	15	2	-2.3138	9557300		12414000	3704800
D6EKA9	Branched chain amino acid binding protein	SSPG_05537	42.838	411	D6EKA9	353	D6EKA9_STRLI Branched chain amino acid binding protein OS=Streptomyces lividans TK24 OX=457428 GN=SLIV_27675 PE=4 SV=1	D6EKA9	353	353	K	AIIEAVKKVVEDNGGKLPDDARAKVTEAMQN	105.17	89.301	VVEDNGGK(1)LPDDAR	VVEDNGGK(89.3)LPDDAR	8	2	0.90357	8860400
D6EKB4	DNA polymerase I	SSPG_05542	98.92	907	D6EKB4	215	D6EKB4_STRLI DNA polymerase I OS=Streptomyces lividans TK24 OX=457428 GN=polA PE=3 SV=1	D6EKB4	215	215	K	GDPSDNLPGIPGVGEKTAAKWINQFGSFAEL	46.481	46.481	GDPSDNLPGIPGVGEK(1)TAAK	GDPSDNLPGIPGVGEK(46.48)TAAK(-46.48)	16	2	-0.14316			4626400
D6EKB4	DNA polymerase I	SSPG_05542	98.92	907	D6EKB4	253	D6EKB4_STRLI DNA polymerase I OS=Streptomyces lividans TK24 OX=457428 GN=polA PE=3 SV=1	D6EKB4	253	253	K	KGKAGQNLRDHLESVKLNRRLTELERRVELP	60.045	60.045	DHLESVK(1)LNR	DHLESVK(60.05)LNR	7	2	-0.86887	6197800		8910100
D6EKB4	DNA polymerase I	SSPG_05542	98.92	907	D6EKB4	614	D6EKB4_STRLI DNA polymerase I OS=Streptomyces lividans TK24 OX=457428 GN=polA PE=3 SV=1	D6EKB4	614	614	K	DNELPVIMLRHREQAKLRVTVEGLIKTIAAD	146.27	72.243	HREQAK(1)LR	HREQAK(72.24)LR	6	3	-0.31787	35576000		184850000
D6EKB4	DNA polymerase I	SSPG_05542	98.92	907	D6EKB4	90	D6EKB4_STRLI DNA polymerase I OS=Streptomyces lividans TK24 OX=457428 GN=polA PE=3 SV=1	D6EKB4	90	90	K	DVSRKTWRSEEFTEYKANRSKTPDEFKGQVE	230.1	205.12	SEEFTEYK(1)ANR	SEEFTEYK(205.12)ANR	8	2	-0.11249	151040000	26640000	189410000	26103000
D6EKB6	Secreted protein	SSPG_07522	61.353	597	D6EKB6	448	D6EKB6_STRLI Secreted protein OS=Streptomyces lividans TK24 OX=457428 GN=SLIV_27710 PE=4 SV=1	D6EKB6	448	448	K	VRATVIGRTVPGLDYKATVTERVADALTSTG	74.76	74.76	TVPGLDYK(1)ATVTER	TVPGLDYK(74.76)ATVTER	8	2	-0.68494
D6EKB6	Secreted protein	SSPG_07522	61.353	597	D6EKB6	233	D6EKB6_STRLI Secreted protein OS=Streptomyces lividans TK24 OX=457428 GN=SLIV_27710 PE=4 SV=1	D6EKB6	233	233	K	YLCRNSWDLADQADLKRAILSYNNSQDYLHT	107.03	93.839	NSWDLADQADLK(1)R	NSWDLADQADLK(93.84)R	12	2	-0.71945
D6EKC0	30S ribosomal protein S1	SSPG_05548	55.034	502	D6EKC0	96	D6EKC0_STRLI 30S ribosomal protein S1 OS=Streptomyces lividans TK24 OX=457428 GN=rpsA PE=4 SV=1	D6EKC0	96	96	K	EVVAVGDEIEALVLQKEDKEGRLILSKKRAQ	267.93	183.47	HDVDPNEVVAVGDEIEALVLQK(0.995)EDK(0.005)EGR	HDVDPNEVVAVGDEIEALVLQK(22.95)EDK(-22.95)EGR	22	4	-0.19991	196360000		178760000	18384000
D6EKC0	30S ribosomal protein S1	SSPG_05548	55.034	502	D6EKC0	449	D6EKC0_STRLI 30S ribosomal protein S1 OS=Streptomyces lividans TK24 OX=457428 GN=rpsA PE=4 SV=1	D6EKC0	449	449	K	EQHQAQVIKSREADEKAAAEGVDTAGAAPAA	103.88	103.88	EADEK(1)AAAEGVDTAGAAPAASGGGGGGSYSSEGGDNSGALASDEALAALR	EADEK(103.88)AAAEGVDTAGAAPAASGGGGGGSYSSEGGDNSGALASDEALAALR	5	4	0.03318	48251000		37988000
D6EKC0	30S ribosomal protein S1	SSPG_05548	55.034	502	D6EKC0	175	D6EKC0_STRLI 30S ribosomal protein S1 OS=Streptomyces lividans TK24 OX=457428 GN=rpsA PE=4 SV=1	D6EKC0	175	175	K	RVRDLQPYVGKELEAKIIELDKNRNNVVLSR	154.15	154.15	ELEAK(1)IIELDKNR	ELEAK(84.87)IIELDK(-84.87)NR	5	2	-1.9001			4070600
D6EKC0	30S ribosomal protein S1	SSPG_05548	55.034	502	D6EKC0	74	D6EKC0_STRLI 30S ribosomal protein S1 OS=Streptomyces lividans TK24 OX=457428 GN=rpsA PE=4 SV=1	D6EKC0	74	74	K	GYKTEGVIPSRELSIKHDVDPNEVVAVGDEI	127.73	85.004	ELSIK(1)HDVDPNEVVAVGDEIEALVLQKEDK	ELSIK(82.47)HDVDPNEVVAVGDEIEALVLQK(-82.47)EDK(-85)	5	4	-1.0817	15305000		60898000
D6EKC0	30S ribosomal protein S1	SSPG_05548	55.034	502	D6EKC0	99	D6EKC0_STRLI 30S ribosomal protein S1 OS=Streptomyces lividans TK24 OX=457428 GN=rpsA PE=4 SV=1	D6EKC0	99	99	K	AVGDEIEALVLQKEDKEGRLILSKKRAQYER	330.17	330.17	HDVDPNEVVAVGDEIEALVLQKEDK(1)EGR	HDVDPNEVVAVGDEIEALVLQK(-33.46)EDK(33.46)EGR	25	3	-1.1302	198580000		460360000	52514000
D6EKC0	30S ribosomal protein S1	SSPG_05548	55.034	502	D6EKC0	442	D6EKC0_STRLI 30S ribosomal protein S1 OS=Streptomyces lividans TK24 OX=457428 GN=rpsA PE=4 SV=1	D6EKC0	442	442	K	AEAQTRFEQHQAQVIKSREADEKAAAEGVDT	168.83	89.189	FEQHQAQVIK(1)SR	FEQHQAQVIK(89.19)SR	10	2	2.9032	27285000		177190000
D6EKC0	30S ribosomal protein S1	SSPG_05548	55.034	502	D6EKC0	303	D6EKC0_STRLI 30S ribosomal protein S1 OS=Streptomyces lividans TK24 OX=457428 GN=rpsA PE=4 SV=1	D6EKC0	303	303	K	QQFARTHQIGQVVPGKVTKLVPFGAFVRVDE	96.745	96.745	THQIGQVVPGK(1)VTK	THQIGQVVPGK(96.74)VTK(-96.74)	11	2	-0.57597	6809200		19650000
D6EKF0	Methylated-DNA--protein-cysteine methyltransferase		19.307	184	D6EKF0	169	D6EKF0_STRLI Methylated-DNA--protein-cysteine methyltransferase OS=Streptomyces lividans TK24 OX=457428 GN=SLIV_27870 PE=3 SV=1	D6EKF0	169	169	K	ESDGGIGGFGGGVDTKRRLLALEGVLPEPLF	110.98	110.98	VVESDGGIGGFGGGVDTK(1)R	VVESDGGIGGFGGGVDTK(110.98)R	18	2	-1.1887	3171100
D6EKF1	Secreted hydrolase	SSPG_06810	31.467	289	D6EKF1	103	D6EKF1_STRLI Secreted hydrolase OS=Streptomyces lividans TK24 OX=457428 GN=SLIV_27875 PE=4 SV=1	D6EKF1	103	103	K	RTTDVEEVFPDRSPWKVKDFTAAEIARLDAG	177.74	153.95	TTDVEEVFPDRSPWK(1)VK	TTDVEEVFPDRSPWK(153.95)VK(-153.95)	15	3	-0.10998		42162000		56987000
D6EKF1	Secreted hydrolase	SSPG_06810	31.467	289	D6EKF1	200	D6EKF1_STRLI Secreted hydrolase OS=Streptomyces lividans TK24 OX=457428 GN=SLIV_27875 PE=4 SV=1	D6EKF1	200	200	K	VQSFDADSIRTVHDLKPAVKTGFLGTPAVSE	132.88	69.375	TVHDLK(1)PAVK	TVHDLK(69.37)PAVK(-69.37)	6	2	-0.095734	29568000	34608000	19290000	139970000
D6EKF1	Secreted hydrolase	SSPG_06810	31.467	289	D6EKF1	146	D6EKF1_STRLI Secreted hydrolase OS=Streptomyces lividans TK24 OX=457428 GN=SLIV_27875 PE=4 SV=1	D6EKF1	146	146	K	PTLEQYVHRVEHNHQKLLLELKSPGLYPGIE	117.7	35.037	VEHNHQK(1)LLLELK	VEHNHQK(35.04)LLLELK(-35.04)	7	4	-0.2363	6623700	6737300	10393000	33449000
D6EKF3	UvrABC system protein B		80.013	712	D6EKF3	287	D6EKF3_STRLI UvrABC system protein B OS=Streptomyces lividans TK24 OX=457428 GN=uvrB PE=3 SV=1	D6EKF3	287	287	K	EKELAERLTELEKQGKLLEAQRLRMRTTYDI	109.71	87.308	QGK(1)LLEAQR	QGK(87.31)LLEAQR	3	2	0.7354	7822100		9717500
D6EKF3	UvrABC system protein B		80.013	712	D6EKF3	273	D6EKF3_STRLI UvrABC system protein B OS=Streptomyces lividans TK24 OX=457428 GN=uvrB PE=3 SV=1	D6EKF3	273	273	K	VAGPERLERAVNDIEKELAERLTELEKQGKL	178.46	128.01	AVNDIEK(1)ELAER	AVNDIEK(128.01)ELAER	7	2	-0.081028	18983000	7878100	15707000	8430600
D6EKF8	3-dehydroquinate dehydratase	SSPG_04155	16.682	157	D6EKF8	43	D6EKF8_STRLI 3-dehydroquinate dehydratase OS=Streptomyces lividans TK24 OX=457428 GN=aroQ PE=3 SV=1	D6EKF8	43	43	K	IYGSDTLADVEALCVKAAAAHGGTVDFRQSN	177.73	177.73	QPEIYGSDTLADVEALCVK(1)AAAAHGGTVDFR	QPEIYGSDTLADVEALCVK(177.73)AAAAHGGTVDFR	19	3	2.5638				31333000
D6EKG1	UvrABC system protein A		111.03	1014	D6EKG1	194	D6EKG1_STRLI UvrABC system protein A OS=Streptomyces lividans TK24 OX=457428 GN=uvrA PE=3 SV=1	D6EKG1	194	194	K	RVDGETVQLSNPPTLKKQEKHTIEVVVDRLT	125.54	125.54	VDGETVQLSNPPTLK(1)K	VDGETVQLSNPPTLK(125.54)K(-125.54)	15	2	-0.41818	3395700
D6EKG6	UvrABC system protein C		80.844	728	D6EKG6	528	D6EKG6_STRLI UvrABC system protein C OS=Streptomyces lividans TK24 OX=457428 GN=uvrC PE=3 SV=1	D6EKG6	528	528	K	RGLTDGQELTDGPALKDDDGRPKRFAYPPQL	60.032	60.032	GLTDGQELTDGPALK(1)DDDGRPK	GLTDGQELTDGPALK(60.03)DDDGRPK(-60.03)	15	3	-0.00037464	8745000		7064400
D6EKG6	UvrABC system protein C		80.844	728	D6EKG6	575	D6EKG6_STRLI UvrABC system protein C OS=Streptomyces lividans TK24 OX=457428 GN=uvrC PE=3 SV=1	D6EKG6	575	575	K	LDELGIDDIAVCGLAKRLEEVWLPREDDPVV	59.796	59.796	ALDELGIDDIAVCGLAK(1)R	ALDELGIDDIAVCGLAK(59.8)R	17	2	1.2072
D6EKH1	Glyceraldehyde-3-phosphate dehydrogenase	SSPG_00808	36.268	336	D6EKH1	194	D6EKH1_STRLI Glyceraldehyde-3-phosphate dehydrogenase OS=Streptomyces lividans TK24 OX=457428 GN=gap2 PE=3 SV=1	D6EKH1	194	194	K	VHAYTNDQRILDFPHKDLRRARAAAENIIPT	147.37	115.18	ILDFPHK(1)DLRR	ILDFPHK(115.18)DLRR	7	4	-0.33278	1675400000	39572000	2253300000	172130000
D6EKH1	Glyceraldehyde-3-phosphate dehydrogenase	SSPG_00808	36.268	336	D6EKH1	109	D6EKH1_STRLI Glyceraldehyde-3-phosphate dehydrogenase OS=Streptomyces lividans TK24 OX=457428 GN=gap2 PE=3 SV=1	D6EKH1	109	109	K	VIESTGIFTKKADAEKHIAGGAKKVLISAPA	218.07	185.3	ADAEK(1)HIAGGAKK	ADAEK(127.51)HIAGGAK(-127.51)K(-185.3)	5	2	-0.36865	998270000	813520000	907950000	856690000
D6EKH1	Glyceraldehyde-3-phosphate dehydrogenase	SSPG_00808	36.268	336	D6EKH1	116	D6EKH1_STRLI Glyceraldehyde-3-phosphate dehydrogenase OS=Streptomyces lividans TK24 OX=457428 GN=gap2 PE=3 SV=1	D6EKH1	116	116	K	FTKKADAEKHIAGGAKKVLISAPAKDEDITI	131.35	131.35	ADAEKHIAGGAK(1)K	ADAEK(-93.05)HIAGGAK(93.05)K(-131.35)	12	3	0.42451	52410000	7845600	35616000	34498000
D6EKH1	Glyceraldehyde-3-phosphate dehydrogenase	SSPG_00808	36.268	336	D6EKH1	71	D6EKH1_STRLI Glyceraldehyde-3-phosphate dehydrogenase OS=Streptomyces lividans TK24 OX=457428 GN=gap2 PE=3 SV=1	D6EKH1	71	71	K	KAEVSHTEDTITVDGKTIKVLSERNPADIPW	76.378	42.068	AEVSHTEDTITVDGK(1)TIK	AEVSHTEDTITVDGK(42.07)TIK(-42.07)	15	3	0.11067	150840000	67726000	165070000	90716000
D6EKH1	Glyceraldehyde-3-phosphate dehydrogenase	SSPG_00808	36.268	336	D6EKH1	263	D6EKH1_STRLI Glyceraldehyde-3-phosphate dehydrogenase OS=Streptomyces lividans TK24 OX=457428 GN=gap2 PE=3 SV=1	D6EKH1	263	263	K	ELQREVTKDEVNAAFKKAADDGDLKGILFYT	310.85	91.62	EVTKDEVNAAFK(1)K	EVTK(-77.9)DEVNAAFK(77.9)K(-91.62)	12	3	0.34334	264370000	23842000	173900000	43714000
D6EKH1	Glyceraldehyde-3-phosphate dehydrogenase	SSPG_00808	36.268	336	D6EKH1	255	D6EKH1_STRLI Glyceraldehyde-3-phosphate dehydrogenase OS=Streptomyces lividans TK24 OX=457428 GN=gap2 PE=3 SV=1	D6EKH1	255	255	K	GSATDLVVELQREVTKDEVNAAFKKAADDGD	37.013	37.013	EVTK(0.997)DEVNAAFK(0.003)K	EVTK(25.22)DEVNAAFK(-25.22)K(-37.01)	4	3	-0.99758	5326400		4880400
D6EKH1	Glyceraldehyde-3-phosphate dehydrogenase	SSPG_00808	36.268	336	D6EKH1	227	D6EKH1_STRLI Glyceraldehyde-3-phosphate dehydrogenase OS=Streptomyces lividans TK24 OX=457428 GN=gap2 PE=3 SV=1	D6EKH1	227	227	K	GAAKATALVLPQLKGKLDGIAMRVPVPTGSA	168.23	69.825	GK(1)LDGIAMR	GK(69.82)LDGIAMR	2	2	1.844	124150000		174730000	30297000
D6EKH2	Phosphoglycerate kinase	SSPG_05600	41.721	403	D6EKH2	281	D6EKH2_STRLI Phosphoglycerate kinase OS=Streptomyces lividans TK24 OX=457428 GN=pgk PE=3 SV=1	D6EKH2	281	281	K	VLPVDVLVAPEFPDLKTKAPANPTTVAADAI	144.5	40.285	NGVELVLPVDVLVAPEFPDLK(1)TK	NGVELVLPVDVLVAPEFPDLK(40.28)TK(-40.28)	21	3	0.42303	108070000	21559000	157070000	15651000
D6EKH2	Phosphoglycerate kinase	SSPG_05600	41.721	403	D6EKH2	206	D6EKH2_STRLI Phosphoglycerate kinase OS=Streptomyces lividans TK24 OX=457428 GN=pgk PE=3 SV=1	D6EKH2	206	206	K	KRPYVVALGGAKVSDKLAVIDQLLGRADRLL	122.34	77.42	VSDK(1)LAVIDQLLGR	VSDK(77.42)LAVIDQLLGR	4	3	0.76934
D6EKH3	Triosephosphate isomerase	SSPG_07021	27.736	258	D6EKH3	62	D6EKH3_STRLI Triosephosphate isomerase OS=Streptomyces lividans TK24 OX=457428 GN=tpiA PE=3 SV=1	D6EKH3	62	62	K	PFTDLRSVQTLVDGDKLKIKYGAQDISAHDG	94.616	74.76	SVQTLVDGDK(1)LK	SVQTLVDGDK(74.76)LK(-74.76)	10	2	-0.41797			44630000	4656900
D6EKH3	Triosephosphate isomerase	SSPG_07021	27.736	258	D6EKH3	64	D6EKH3_STRLI Triosephosphate isomerase OS=Streptomyces lividans TK24 OX=457428 GN=tpiA PE=3 SV=1	D6EKH3	64	64	K	TDLRSVQTLVDGDKLKIKYGAQDISAHDGGA	65.472	65.472	SVQTLVDGDK(0.04)LK(0.96)IK	SVQTLVDGDK(-13.83)LK(13.83)IK(-65.47)	12	3	-0.20277	32418000		66724000
D6EKH6	Glucose-6-phosphate isomerase	SSPG_05604	60.658	551	A0A076LTE4;D6EKH6	460;461	A0A076LTE4_STRLI Glucose-6-phosphate isomerase OS=Streptomyces lividans TK24 OX=457428 GN=pgi1 PE=3 SV=1;D6EKH6_STRLI Glucose-6-phosphate isomerase OS=Streptomyces lividans TK24 OX=457428 GN=pgi2 PE=3 SV=1	A0A076LTE4;D6EKH6	460;461	461	K	DEVRAEGVPEELVPHKTFRGDHPTTTILARE;DEVRAEGVPEELVPHKTFRGNHPTTTVLAAE	69.331	69.331	AEGVPEELVPHK(1)TFR	AEGVPEELVPHK(69.33)TFR	12	3	0.139	18290000		20220000	6084600
D6EKH9	6-phosphogluconolactonase	SSPG_05607	27.21	261	D6EKH9	104	D6EKH9_STRLI 6-phosphogluconolactonase OS=Streptomyces lividans TK24 OX=457428 GN=pgl PE=3 SV=1	D6EKH9	104	104	K	TQAQQALLDSVPLDPKRVHAMAASDGPYGSD	80.362	42.309	NVTQAQQALLDSVPLDPK(1)R	NVTQAQQALLDSVPLDPK(42.31)R	18	3	2.5833			12440000
D6EKI0	Uncharacterized protein		37.677	351	D6EKI0	12	D6EKI0_STRLI Uncharacterized protein OS=Streptomyces lividans TK24 OX=457428 GN=SLIV_28025 PE=4 SV=1	D6EKI0	12	12	K	____MKTDLTDTTASKINKALVLGRRAIGTP	88.596	88.596	TDLTDTTASK(1)INK	TDLTDTTASK(88.6)INK(-88.6)	10	2	0.11758	4166800	4958700
D6EKI1	Glucose-6-phosphate 1-dehydrogenase	SSPG_07265	56.606	507	D6EKI1	169	D6EKI1_STRLI Glucose-6-phosphate 1-dehydrogenase OS=Streptomyces lividans TK24 OX=457428 GN=zwf2 PE=3 SV=1	D6EKI1	169	169	K	LADQTNGSWRRAVIEKPFGHDLKSAEELNAI	42.425	42.425	AVIEK(1)PFGHDLK	AVIEK(42.42)PFGHDLK(-42.42)	5	3	0.30192			5230200
D6EKI1	Glucose-6-phosphate 1-dehydrogenase	SSPG_07265	56.606	507	D6EKI1	79	D6EKI1_STRLI Glucose-6-phosphate 1-dehydrogenase OS=Streptomyces lividans TK24 OX=457428 GN=zwf2 PE=3 SV=1	D6EKI1	79	79	K	DWEHEDFAQVVHDAVKEHSRTPFREEVWQQL	38.205	18.772	RDWEHEDFAQVVHDAVK(1)EHSR	RDWEHEDFAQVVHDAVK(18.77)EHSR	17	5	-0.071441	3646200	5240000	4458900	6008900
D6EKI2	Transaldolase	SSPG_05610	40.587	372	D6EKI2	348	D6EKI2_STRLI Transaldolase OS=Streptomyces lividans TK24 OX=457428 GN=tal2 PE=3 SV=1	D6EKI2	348	348	K	SYDEVVQLLEKEGVDKFEDAWNDLLKSTEAE	306.08	279.62	EGVDK(1)FEDAWNDLLK	EGVDK(279.62)FEDAWNDLLK(-279.62)	5	2	-0.40233	1641100000	802210000	1829800000	943990000
D6EKI2	Transaldolase	SSPG_05610	40.587	372	D6EKI2	358	D6EKI2_STRLI Transaldolase OS=Streptomyces lividans TK24 OX=457428 GN=tal2 PE=3 SV=1	D6EKI2	358	358	K	KEGVDKFEDAWNDLLKSTEAELKRLAPSKG_	152.47	136.62	EGVDKFEDAWNDLLK(1)STEAELK	EGVDK(-117.58)FEDAWNDLLK(117.58)STEAELK(-136.62)	15	3	0.093026	107050000	38946000	130480000	27363000
D6EKI2	Transaldolase	SSPG_05610	40.587	372	D6EKI2	365	D6EKI2_STRLI Transaldolase OS=Streptomyces lividans TK24 OX=457428 GN=tal2 PE=3 SV=1	D6EKI2	365	365	K	EDAWNDLLKSTEAELKRLAPSKG________	123.69	123.69	STEAELK(1)R	STEAELK(123.69)R	7	2	-0.24323	504530000	335060000	508110000	589020000
D6EKI2	Transaldolase	SSPG_05610	40.587	372	D6EKI2	224	D6EKI2_STRLI Transaldolase OS=Streptomyces lividans TK24 OX=457428 GN=tal2 PE=3 SV=1	D6EKI2	224	224	K	TEIDKRIDALGTDEAKAQRGKAAVANARLAY	92.611	70.977	IDALGTDEAK(1)AQR	IDALGTDEAK(70.98)AQR	10	2	1.7252	45384000	13646000	51635000	26275000
D6EKI2	Transaldolase	SSPG_05610	40.587	372	D6EKI2	213	D6EKI2_STRLI Transaldolase OS=Streptomyces lividans TK24 OX=457428 GN=tal2 PE=3 SV=1	D6EKI2	213	213	K	SVASFFVSRVDTEIDKRIDALGTDEAKAQRG	141.39	141.39	VDTEIDK(1)R	VDTEIDK(141.39)R	7	2	0.69659	183640000	238480000	132870000	176970000
D6EKI2	Transaldolase	SSPG_05610	40.587	372	D6EKI2	185	D6EKI2_STRLI Transaldolase OS=Streptomyces lividans TK24 OX=457428 GN=tal2 PE=3 SV=1	D6EKI2	185	185	K	ERYRKVMDAFLTGLEKAKERGLDLSQIHSVA	86.313	51.998	VMDAFLTGLEK(1)AK	VMDAFLTGLEK(52)AK(-52)	11	2	0.52861	2342900		3404300
D6EKI3	Transketolase	SSPG_05611	74.96	695	D6EKI3	633	D6EKI3_STRLI Transketolase OS=Streptomyces lividans TK24 OX=457428 GN=tkt3 PE=3 SV=1	D6EKI3	633	633	K	QQDQGYRDSVLPPSVKARVAVEAGIGLTWHK	80.688	56.258	DSVLPPSVK(1)AR	DSVLPPSVK(56.26)AR	9	2	0.081688			6143400	1840800
D6EKI3	Transketolase	SSPG_05611	74.96	695	D6EKI3	361	D6EKI3_STRLI Transketolase OS=Streptomyces lividans TK24 OX=457428 GN=tkt3 PE=3 SV=1	D6EKI3	361	361	K	YDRVAKGELPAGWEEKIPVFEAGKGLATRAA	168.67	153.24	GELPAGWEEK(1)IPVFEAGK	GELPAGWEEK(153.24)IPVFEAGK(-153.24)	10	2	0.92633	79470000		68529000	30472000
D6EKJ4	FeS cluster assembly protein SufB		52.695	473	D6EKJ4	56	D6EKJ4_STRLI FeS cluster assembly protein SufB OS=Streptomyces lividans TK24 OX=457428 GN=sufB PE=4 SV=1	D6EKJ4	56	56	K	VRDISAKKNEPEWMTKLRLKGLRLFEKKPMP	123.35	123.35	NEPEWMTK(1)LR	NEPEWMTK(123.35)LR	8	2	1.2712	8547400		7136400
D6EKJ4	FeS cluster assembly protein SufB		52.695	473	D6EKJ4	259	D6EKJ4_STRLI FeS cluster assembly protein SufB OS=Streptomyces lividans TK24 OX=457428 GN=sufB PE=4 SV=1	D6EKJ4	259	259	K	YKSDSLHSAVVEIIVKKNARCRYTTIQNWSN	57.328	57.328	SDSLHSAVVEIIVK(1)K	SDSLHSAVVEIIVK(57.33)K(-57.33)	14	3	0.3046	9109400
D6EKJ4	FeS cluster assembly protein SufB		52.695	473	D6EKJ4	17	D6EKJ4_STRLI FeS cluster assembly protein SufB OS=Streptomyces lividans TK24 OX=457428 GN=sufB PE=4 SV=1	D6EKJ4	17	17	K	TLPTETAHPELEGLGKYEYGWADSDTAGASA	171.88	137.21	TLPTETAHPELEGLGK(1)YEYGWADSDTAGASAKR	TLPTETAHPELEGLGK(112.28)YEYGWADSDTAGASAK(-112.28)R	16	3	-0.41408	116940000		62676000
D6EKJ4	FeS cluster assembly protein SufB		52.695	473	D6EKJ4	33	D6EKJ4_STRLI FeS cluster assembly protein SufB OS=Streptomyces lividans TK24 OX=457428 GN=sufB PE=4 SV=1	D6EKJ4	33	33	K	YEYGWADSDTAGASAKRGINEDVVRDISAKK	144.43	49.333	YEYGWADSDTAGASAK(1)R	YEYGWADSDTAGASAK(49.33)R	16	2	-3.1752	131580000		102800000
D6EKJ7	Vegetative protein		27.651	254	D6EKJ7	31	D6EKJ7_STRLI Vegetative protein OS=Streptomyces lividans TK24 OX=457428 GN=SLIV_28105 PE=4 SV=1	D6EKJ7	31	31	K	DNATKEILKGVDLTVKQGETHAIMGPNGSGK	109.75	33.79	GVDLTVK(1)QGETHAIMGPNGSGK	GVDLTVK(33.79)QGETHAIMGPNGSGK(-33.79)	7	3	-0.1118	14347000		18254000
D6EKJ7	Vegetative protein		27.651	254	D6EKJ7	165	D6EKJ7_STRLI Vegetative protein OS=Streptomyces lividans TK24 OX=457428 GN=SLIV_28105 PE=4 SV=1	D6EKJ7	165	165	K	GGEKKRHEILQLELLKPKVAILDETDSGLDV	73.466	73.466	HEILQLELLK(1)PK	HEILQLELLK(73.47)PK(-73.47)	10	3	-0.034476	5215800		6101100
D6EKJ7	Vegetative protein		27.651	254	D6EKJ7	153	D6EKJ7_STRLI Vegetative protein OS=Streptomyces lividans TK24 OX=457428 GN=SLIV_28105 PE=4 SV=1	D6EKJ7	153	153	K	AFAERNVNEGFSGGEKKRHEILQLELLKPKV	143.96	143.96	NVNEGFSGGEK(1)K	NVNEGFSGGEK(143.96)K(-143.96)	11	2	-0.12652	728380000	88574000	686080000	128190000
D6EKJ7	Vegetative protein		27.651	254	D6EKJ7	154	D6EKJ7_STRLI Vegetative protein OS=Streptomyces lividans TK24 OX=457428 GN=SLIV_28105 PE=4 SV=1	D6EKJ7	154	154	K	FAERNVNEGFSGGEKKRHEILQLELLKPKVA	168.3	168.3	NVNEGFSGGEK(0.378)K(0.622)R	NVNEGFSGGEK(-2.16)K(2.16)R	12	2	-0.50512			192870000	11810000
D6EKJ8	Cysteine desulfurase	SSPG_06511	45.902	418	D6EKJ8	29	D6EKJ8_STRLI Cysteine desulfurase OS=Streptomyces lividans TK24 OX=457428 GN=csd PE=3 SV=1	D6EKJ8	29	29	K	RKDFPILDRQVHDGHKLVYLDNAATSQKPRQ	59.514	59.514	QVHDGHK(1)LVYLDNAATSQKPR	QVHDGHK(55.73)LVYLDNAATSQK(-55.73)PR	7	4	0.32466			12612000
D6EKK3	2,3,4,5-tetrahydropyridine-2,6-dicarboxylate N-succinyltransferase	SSPG_05631	33.932	329	D6EKK3	158	D6EKK3_STRLI 2,3,4,5-tetrahydropyridine-2,6-dicarboxylate N-succinyltransferase OS=Streptomyces lividans TK24 OX=457428 GN=dapD PE=3 SV=1	D6EKK3	158	158	K	NARAEGLHLQVTSIDKFPRMTDYVAPKGVRI	39.338	39.338	AEGLHLQVTSIDK(1)FPR	AEGLHLQVTSIDK(39.34)FPR	13	3	-0.29989			5901300
D6EKK3	2,3,4,5-tetrahydropyridine-2,6-dicarboxylate N-succinyltransferase	SSPG_05631	33.932	329	D6EKK3	88	D6EKK3_STRLI 2,3,4,5-tetrahydropyridine-2,6-dicarboxylate N-succinyltransferase OS=Streptomyces lividans TK24 OX=457428 GN=dapD PE=3 SV=1	D6EKK3	88	88	K	VEVVAVRTVISSLDEKPVDTHDVYLRLHLLS	84.249	50.358	TVISSLDEK(1)PVDTHDVYLR	TVISSLDEK(50.36)PVDTHDVYLR	9	3	0.15872	11428000		42969000
D6EKK3	2,3,4,5-tetrahydropyridine-2,6-dicarboxylate N-succinyltransferase	SSPG_05631	33.932	329	D6EKK3	288	D6EKK3_STRLI 2,3,4,5-tetrahydropyridine-2,6-dicarboxylate N-succinyltransferase OS=Streptomyces lividans TK24 OX=457428 GN=dapD PE=3 SV=1	D6EKK3	288	288	K	VTAGTRVTMPDGQVVKARELSGASNILFRRN	59.067	59.067	VTMPDGQVVK(1)AR	VTMPDGQVVK(59.07)AR	10	2	0.42998
D6EKR0	Radical SAM domain-containing Fe-S protein	SSPG_01480	49.356	439	D6EKR0	25	D6EKR0_STRLI Radical SAM domain-containing Fe-S protein OS=Streptomyces lividans TK24 OX=457428 GN=SLIV_07395 PE=4 SV=1	D6EKR0	25	25	K	DLMERFPHVPREAVFKEDLLRGGVAFDPSAL	61.65	61.65	EAVFK(1)EDLLR	EAVFK(61.65)EDLLR	5	2	0.54713
D6EKR0	Radical SAM domain-containing Fe-S protein	SSPG_01480	49.356	439	D6EKR0	49	D6EKR0_STRLI Radical SAM domain-containing Fe-S protein OS=Streptomyces lividans TK24 OX=457428 GN=SLIV_07395 PE=4 SV=1	D6EKR0	49	49	K	AFDPSALSDNEDGEVKPKSYFIFSFDHGTLP	62.891	62.891	GGVAFDPSALSDNEDGEVK(1)PK	GGVAFDPSALSDNEDGEVK(62.89)PK(-62.89)	19	2	0.46309	5168300
D6EKT3	Uncharacterized protein		28.236	262	D6EKT3	10	D6EKT3_STRLI Uncharacterized protein OS=Streptomyces lividans TK24 OX=457428 GN=SLIV_07515 PE=4 SV=1	D6EKT3	10	10	K	______MTGTPVAEAKALYEAGRYAEAEAEA	79.466	11.643	TGTPVAEAK(1)ALYEAGR	TGTPVAEAK(11.64)ALYEAGR	9	4	0.090114	5243500		3451500
D6EKV6	Phosphoadenosine phosphosulfate reductase	SSPG_01526	25.957	236	D6EKV6	165	D6EKV6_STRLI Phosphoadenosine phosphosulfate reductase OS=Streptomyces lividans TK24 OX=457428 GN=cysH PE=3 SV=1	D6EKV6	165	165	K	ESETRANTPVVGWDEKRGKVKISPIAKWSQE	157.97	63.408	ANTPVVGWDEK(1)R	ANTPVVGWDEK(63.41)R	11	2	0.23837	36343000	16469000	47038000	20129000
D6EKY4	DUF89 domain-containing protein		43.776	405	D6EKY4	379	D6EKY4_STRLI DUF89 domain-containing protein OS=Streptomyces lividans TK24 OX=457428 GN=SLIV_07780 PE=4 SV=1	D6EKY4	379	379	K	ALRTLKSDVVTGLDAKTEAALDASGERRWRT	39.935	36.923	SDVVTGLDAK(1)TEAALDASGERR	SDVVTGLDAK(36.92)TEAALDASGERR	10	3	-0.031609	7002800	5092300	4806100
D6EL35	Uncharacterized protein		9.2976	84	D6EL35	18	D6EL35_STRLI Uncharacterized protein OS=Streptomyces lividans TK24 OX=457428 GN=SLIV_17985 PE=4 SV=1	D6EL35	18	18	K	RGRAKAKQTKVARQLKYNSGGTDLSRLAEEL	121.36	121.36	QLK(1)YNSGGTDLSR	QLK(121.36)YNSGGTDLSR	3	2	0.013267	35179000		51640000
D6EL44	Phosphoribosylformylglycinamidine synthase subunit PurL		79.851	752	D6EL44	210	D6EL44_STRLI Phosphoribosylformylglycinamidine synthase subunit PurL OS=Streptomyces lividans TK24 OX=457428 GN=purL PE=3 SV=1	D6EL44	210	210	K	AGAIGVMRHEDIHLAKASGAGNKVILYGART	135.81	46.39	HEDIHLAK(1)ASGAGNK	HEDIHLAK(46.39)ASGAGNK(-46.39)	8	3	0.75261	33224000		79177000
D6EL45	Phosphoribosylformylglycinamidine synthase subunit PurQ		24.528	226	D6EL45	117	D6EL45_STRLI Phosphoribosylformylglycinamidine synthase subunit PurQ OS=Streptomyces lividans TK24 OX=457428 GN=purQ PE=3 SV=1	D6EL45	117	117	K	GMLGNDHLHFICRDQKLRVENADTSWTSDYT	20.501	20.501	DQK(1)LRVENADTSWTSDYTAGQEIHIPLK	DQK(20.5)LRVENADTSWTSDYTAGQEIHIPLK(-20.5)	3	4	-0.93187			2989200
D6EL64	Acetyltransferase	SSPG_07375	22.005	206	D6EL64	160	D6EL64_STRLI Acetyltransferase OS=Streptomyces lividans TK24 OX=457428 GN=SLIV_18155 PE=4 SV=1	D6EL64	160	160	K	LDRTRIVVDPDVANEKAIARFLKQGFTAGPA	119.76	119.76	IVVDPDVANEK(1)AIAR	IVVDPDVANEK(119.76)AIAR	11	2	0.18959	6707000		6085500
D6ELB1	Endo/exonuclease/phosphatase domain-containing protein		64.696	613	D6ELB1	391	D6ELB1_STRLI Endo/exonuclease/phosphatase domain-containing protein OS=Streptomyces lividans TK24 OX=457428 GN=SLIV_28175 PE=4 SV=1	D6ELB1	391	391	K	AGGPRYDWRGIDPVDKADGGQPGGNIRQAFL	98.942	98.942	GIDPVDK(1)ADGGQPGGNIR	GIDPVDK(98.94)ADGGQPGGNIR	7	2	0.1149
D6ELB3	Secreted protein	SSPG_07522	52.081	486	D6ELB3	290	D6ELB3_STRLI Secreted protein OS=Streptomyces lividans TK24 OX=457428 GN=SLIV_28185 PE=4 SV=1	D6ELB3	290	290	K	DAGVLQAFKCFDSGGKFVDDLSRATRTGTVY	102.4	95.401	CFDSGGK(1)FVDDLSR	CFDSGGK(95.4)FVDDLSR	7	2	1.6282			4990400
D6ELB3	Secreted protein	SSPG_07522	52.081	486	D6ELB3	88	D6ELB3_STRLI Secreted protein OS=Streptomyces lividans TK24 OX=457428 GN=SLIV_28185 PE=4 SV=1	D6ELB3	88	88	K	PAGFRYEIITYSGRTKLESGEYTPSNHDGTA	92.01	39.893	TK(1)LESGEYTPSNHDGTAAFDGPR	TK(39.89)LESGEYTPSNHDGTAAFDGPR	2	3	0.53257	37533000	22037000	43123000	20024000
D6ELF3	Ectoine hydroxylase	SSPG_05681	32.865	299	D6ELF3	93	D6ELF3_STRLI Ectoine hydroxylase OS=Streptomyces lividans TK24 OX=457428 GN=ectD PE=4 SV=1	D6ELF3	93	93	K	PAIRADERSIVEPQSKEIRSVFEVHKISEVF	60.102	60.102	SIVEPQSK(1)EIR	SIVEPQSK(60.1)EIR	8	2	0.47009
D6ELG1	Metal binding protein	SSPG_05689	33.268	305	D6ELG1	152	D6ELG1_STRLI Metal binding protein OS=Streptomyces lividans TK24 OX=457428 GN=SLIV_28425 PE=4 SV=1	D6ELG1	152	152	K	VGRGSTDPDANAEVFKAARLLWEGRGYAGVE	180.2	63.602	GSTDPDANAEVFK(1)AAR	GSTDPDANAEVFK(63.6)AAR	13	2	0.92381	7968000		10849000
D6ELG5	Putative cobalt-precorrin-4 C(11)-methyltransferase		29.045	270	D6ELG5	218	D6ELG5_STRLI Putative cobalt-precorrin-4 C(11)-methyltransferase OS=Streptomyces lividans TK24 OX=457428 GN=cbiF PE=4 SV=1	D6ELG5	218	218	K	ELVVRCTIGTLEETVKEHRLWKHTLFLVGPA	142.08	96.464	CTIGTLEETVK(1)EHR	CTIGTLEETVK(96.46)EHR	11	3	0.43706	34330000		49319000	5484600
D6ELG9	Cob(I)yrinic acid a,c-diamide adenosyltransferase	SSPG_05697	22.237	199	D6ELG9	107	D6ELG9_STRLI Cob(I)yrinic acid a,c-diamide adenosyltransferase OS=Streptomyces lividans TK24 OX=457428 GN=SLIV_28460 PE=4 SV=1	D6ELG9	107	107	K	GWSWVQRDAQMDNEEKAREGWEQVKRDLAAE	209.6	94.409	DAQMDNEEK(1)AR	DAQMDNEEK(94.41)AR	9	2	1.0558	25151000	18357000	30149000	18871000
D6ELH1	Aerobic cobaltochelatase subunit CobN		130.95	1217	D6ELH1	711	D6ELH1_STRLI Aerobic cobaltochelatase subunit CobN OS=Streptomyces lividans TK24 OX=457428 GN=cobN PE=4 SV=1	D6ELH1	711	711	K	GLVEKELLAAPGAPVKVPAELTDLVDGPARS	148.97	106.45	ELLAAPGAPVK(1)VPAELTDLVDGPAR	ELLAAPGAPVK(106.45)VPAELTDLVDGPAR	11	3	1.843	195470000	50825000	137140000	82344000
D6ELH1	Aerobic cobaltochelatase subunit CobN		130.95	1217	D6ELH1	1091	D6ELH1_STRLI Aerobic cobaltochelatase subunit CobN OS=Streptomyces lividans TK24 OX=457428 GN=cobN PE=4 SV=1	D6ELH1	1091	1091	K	SPEAYVGDSATPDQVKTRTLGEETHRVFRAR	113.24	113.24	HLTGNSPEAYVGDSATPDQVK(1)TR	HLTGNSPEAYVGDSATPDQVK(113.24)TR	21	3	-0.55286	27814000		29030000
D6ELI3	Uncharacterized protein		7.6697	73	D6ELI3	18	D6ELI3_STRLI Uncharacterized protein OS=Streptomyces lividans TK24 OX=457428 GN=SLIV_28520 PE=4 SV=1	D6ELI3	18	18	K	ETLKKGSRVTGAARDKLAADLKKKYDAGASI	66.603	66.603	DK(1)LAADLKK	DK(64.09)LAADLK(-64.09)K(-66.6)	2	3	1.1186	17376000		22965000	3481100
D6ELI3	Uncharacterized protein		7.6697	73	D6ELI3	24	D6ELI3_STRLI Uncharacterized protein OS=Streptomyces lividans TK24 OX=457428 GN=SLIV_28520 PE=4 SV=1	D6ELI3	24	24	K	SRVTGAARDKLAADLKKKYDAGASIRALAEE	146.11	146.11	DKLAADLK(1)K	DK(-112.73)LAADLK(112.73)K(-146.11)	8	2	-0.34678	71592000	7730900	73642000	14932000
D6ELK9	Enoyl-[acyl-carrier-protein] reductase [NADH]		27.153	255	D6ELK9	219	D6ELK9_STRLI Enoyl-[acyl-carrier-protein] reductase [NADH] OS=Streptomyces lividans TK24 OX=457428 GN=SLIV_28650 PE=3 SV=1	D6ELK9	219	219	K	LAAVWDSRSPLEWDLKDPEPAGRGIVALLSD	249.69	37.327	SPLEWDLK(1)DPEPAGR	SPLEWDLK(37.33)DPEPAGR	8	2	-2.7227		32335000	140420000	32642000
D6ELM6	Secreted protein	SSPG_07522	34.663	319	D6ELM6	207	D6ELM6_STRLI Secreted protein OS=Streptomyces lividans TK24 OX=457428 GN=SLIV_28740 PE=4 SV=1	D6ELM6	207	207	K	AEGVRQSEILRAEGEKQSQILRAEGEAKAAA	140.49	77.562	QSEILRAEGEK(1)QSQILR	QSEILRAEGEK(77.56)QSQILR	11	3	0.11105	67201000		76932000	18278000
D6ELM6	Secreted protein	SSPG_07522	34.663	319	D6ELM6	177	D6ELM6_STRLI Secreted protein OS=Streptomyces lividans TK24 OX=457428 GN=SLIV_28740 PE=4 SV=1	D6ELM6	177	177	K	LKAIEPPTSIQDSMEKQMRADRDKRAAILQA	130.1	28.549	AIEPPTSIQDSMEK(1)QMR	AIEPPTSIQDSMEK(28.55)QMR	14	3	3.2831	5022000	6499300	10064000	4835300
D6ELM9	Uncharacterized protein		28.458	260	D6ELM9	68	D6ELM9_STRLI Uncharacterized protein OS=Streptomyces lividans TK24 OX=457428 GN=SLIV_28755 PE=4 SV=1	D6ELM9	68	68	K	GLQAKVEVESGDQEYKQDVEFTKVRLGGAFQ	222.1	59.585	VEVESGDQEYK(1)QDVEFTK	VEVESGDQEYK(59.59)QDVEFTK(-59.59)	11	3	-0.61065	107650000	48327000	95167000	46109000
D6ELM9	Uncharacterized protein		28.458	260	D6ELM9	75	D6ELM9_STRLI Uncharacterized protein OS=Streptomyces lividans TK24 OX=457428 GN=SLIV_28755 PE=4 SV=1	D6ELM9	75	75	K	VESGDQEYKQDVEFTKVRLGGAFQLKAGVVH	150.69	150.69	VEVESGDQEYKQDVEFTK(1)VR	VEVESGDQEYK(-63.96)QDVEFTK(63.96)VR	18	3	-0.1736	50498000	19180000	50908000	24621000
D6ELN7	Secreted solute binding protein	SSPG_01557	34.297	337	D6ELN7	169	D6ELN7_STRLI Secreted solute binding protein OS=Streptomyces lividans TK24 OX=457428 GN=SLIV_07790 PE=4 SV=1	D6ELN7	169	169	K	YFGQDESVAGRAVGDKLDDLRAKHALCVIHE	64.04	64.04	AVGDK(1)LDDLR	AVGDK(64.04)LDDLR	5	2	2.0829
D6ELP0	Uncharacterized protein		12.821	119	D6ELP0	111	D6ELP0_STRLI Uncharacterized protein OS=Streptomyces lividans TK24 OX=457428 GN=SLIV_07805 PE=4 SV=1	D6ELP0	111	111	K	PHPVSRATDDLDLLQKVRDGLGRL_______	70.1	61.353	ATDDLDLLQK(1)VR	ATDDLDLLQK(61.35)VR	10	2	0.077595
D6ELP2	Substrate-binding protein		33.681	320	D6ELP2	208	D6ELP2_STRLI Substrate-binding protein OS=Streptomyces lividans TK24 OX=457428 GN=SLIV_07815 PE=4 SV=1	D6ELP2	208	208	K	TRQQGLKGLESVYGLKFKSFKALDAGGPLTQ	114.84	114.84	GLESVYGLK(1)FK	GLESVYGLK(114.84)FK(-114.84)	9	2	-0.57883	4490300
D6ELP2	Substrate-binding protein		33.681	320	D6ELP2	245	D6ELP2_STRLI Substrate-binding protein OS=Streptomyces lividans TK24 OX=457428 GN=SLIV_07815 PE=4 SV=1	D6ELP2	245	245	K	DVQAADVFTTDPTIIKEKFVVLKDPENLFGH	122.93	122.93	NDVQAADVFTTDPTIIK(1)EK	NDVQAADVFTTDPTIIK(122.93)EK(-122.93)	17	2	0.037176	6398500	5543700		6030700
D6ELP2	Substrate-binding protein		33.681	320	D6ELP2	134	D6ELP2_STRLI Substrate-binding protein OS=Streptomyces lividans TK24 OX=457428 GN=SLIV_07815 PE=4 SV=1	D6ELP2	134	134	K	PKARQKSVEAVNEAAKAKLDKKLTLLESSPA	120.09	120.09	SVEAVNEAAK(1)AK	SVEAVNEAAK(120.09)AK(-120.09)	10	2	0.53424	10302000			8150100
D6ELP6	Peptide-methionine (R)-S-oxide reductase		15.152	135	D6ELP6	109	D6ELP6_STRLI Peptide-methionine (R)-S-oxide reductase OS=Streptomyces lividans TK24 OX=457428 GN=SLIV_07835 PE=3 SV=1	D6ELP6	109	109	K	EVRCARCGSHLGHVFKGEGYPTPTDQRYCIN	72.876	42.639	CGSHLGHVFK(1)GEGYPTPTDQR	CGSHLGHVFK(42.64)GEGYPTPTDQR	10	4	1.2125			5001800
D6ELR5	Uncharacterized protein		28.131	243	D6ELR5	62	D6ELR5_STRLI Uncharacterized protein OS=Streptomyces lividans TK24 OX=457428 GN=SLIV_07930 PE=4 SV=1	D6ELR5	62	62	K	GYADEVQELFDQLAAKDVTIRGTYDLSGLRA	110.75	110.75	AGYADEVQELFDQLAAK(1)DVTIR	AGYADEVQELFDQLAAK(110.75)DVTIR	17	3	-0.34089			12757000
D6ELT3	Fatty acid oxidation complex alpha-subunit	SSPG_01603	75.198	709	D6ELT3	509	D6ELT3_STRLI Fatty acid oxidation complex alpha-subunit OS=Streptomyces lividans TK24 OX=457428 GN=SLIV_08015 PE=4 SV=1	D6ELT3	509	509	K	EQTDEAALATAFGVAKKLKKTAVLVKDAPAF	69.716	69.716	GEQTDEAALATAFGVAK(1)K	GEQTDEAALATAFGVAK(69.72)K(-69.72)	17	2	-4.413
D6ELT3	Fatty acid oxidation complex alpha-subunit	SSPG_01603	75.198	709	D6ELT3	120	D6ELT3_STRLI Fatty acid oxidation complex alpha-subunit OS=Streptomyces lividans TK24 OX=457428 GN=SLIV_08015 PE=4 SV=1	D6ELT3	120	120	K	HEDALAIGKGGHDVLKRLANLAVPSFAYYNG	134.3	50.04	GGHDVLK(1)R	GGHDVLK(50.04)R	7	3	0.84102	56810000	13647000	46201000	20290000
D6ELT3	Fatty acid oxidation complex alpha-subunit	SSPG_01603	75.198	709	D6ELT3	399	D6ELT3_STRLI Fatty acid oxidation complex alpha-subunit OS=Streptomyces lividans TK24 OX=457428 GN=SLIV_08015 PE=4 SV=1	D6ELT3	399	399	K	AEIDKLLGKGRVNQDKANRLKALVTGVLDKA	165.52	125.49	VNQDK(1)ANR	VNQDK(125.49)ANR	5	2	-0.2899	50694000		34855000	24107000
D6ELU7	ABC transporter	SSPG_07226	44.697	430	D6ELU7	47	D6ELU7_STRLI ABC transporter OS=Streptomyces lividans TK24 OX=457428 GN=SLIV_08080 PE=3 SV=1	D6ELU7	47	47	K	LLVREQGFAGYLSEFKRKMKAGDLGSIPVVV	63.073	63.073	EQGFAGYLSEFK(1)R	EQGFAGYLSEFK(63.07)R	12	2	-1.4223	40965000		47589000	8863200
D6ELU7	ABC transporter	SSPG_07226	44.697	430	D6ELU7	5	D6ELU7_STRLI ABC transporter OS=Streptomyces lividans TK24 OX=457428 GN=SLIV_08080 PE=3 SV=1	D6ELU7	5	5	K	___________MSIDKTSTPAEDHAVENPAA	195.01	195.01	SIDK(1)TSTPAEDHAVENPAAAAGAAAAVDPR	SIDK(195.01)TSTPAEDHAVENPAAAAGAAAAVDPR	4	3	-0.13804	68860000		45651000	4588500
D6ELU8	ABC transporter ATP-binding protein	SSPG_06963	28.263	263	D6ELU8	53	D6ELU8_STRLI ABC transporter ATP-binding protein OS=Streptomyces lividans TK24 OX=457428 GN=SLIV_08085 PE=4 SV=1	D6ELU8	53	53	K	VALVGDNGAGKSTLVKTIAGVHPIDEGAIEW	94.449	94.449	STLVK(1)TIAGVHPIDEGAIEWDGR	STLVK(94.45)TIAGVHPIDEGAIEWDGR	5	3	-0.8729	45981000
D6ELV2	Transmembrane transporter	SSPG_07460	38.027	353	D6ELV2	2	D6ELV2_STRLI Transmembrane transporter OS=Streptomyces lividans TK24 OX=457428 GN=SLIV_08105 PE=3 SV=1	D6ELV2	2	2	K	______________MKDTIPTAETASRRPEP	143.97	55.353	MK(1)DTIPTAETASR	MK(55.35)DTIPTAETASR	2	2	0.90894	12814000	15434000	10068000	14517000
D6ELV3	Lipoprotein	SSPG_07403	50.579	469	D6ELV3	210	D6ELV3_STRLI Lipoprotein OS=Streptomyces lividans TK24 OX=457428 GN=SLIV_08110 PE=4 SV=1	D6ELV3	210	210	K	PPKTWDEALDLGQEAKKKGKYLFVHGKEAAT	37.555	37.555	TWDEALDLGQEAK(0.5)K(0.5)K	TWDEALDLGQEAK(0)K(0)K(-37.55)	13	3	-2.0003	2338900
D6ELV3	Lipoprotein	SSPG_07403	50.579	469	D6ELV3	211	D6ELV3_STRLI Lipoprotein OS=Streptomyces lividans TK24 OX=457428 GN=SLIV_08110 PE=4 SV=1	D6ELV3	211	211	K	PKTWDEALDLGQEAKKKGKYLFVHGKEAATY	37.555	37.555	TWDEALDLGQEAK(0.5)K(0.5)K	TWDEALDLGQEAK(0)K(0)K(-37.55)	14	3	-2.0003	2338900
D6ELV9	Aconitate hydratase	SSPG_01802	97.379	904	D6ELV9	702	D6ELV9_STRLI Aconitate hydratase OS=Streptomyces lividans TK24 OX=457428 GN=acnA PE=3 SV=1	D6ELV9	702	702	K	HISPAGAIKADTPAGKYLTEHGVERRDFNSY	102.08	65.949	ADTPAGK(1)YLTEHGVERR	ADTPAGK(65.95)YLTEHGVERR	7	4	0.691	7460200		9078500	5833900
D6EM20	TetR family regulatory protein		21.33	192	D6EM20	10	D6EM20_STRLI TetR family regulatory protein OS=Streptomyces lividans TK24 OX=457428 GN=SLIV_18380 PE=4 SV=1	D6EM20	10	10	K	______MAARDPEATKARIFEAAVAEFARHG	74.46	74.46	AARDPEATK(1)AR	AARDPEATK(74.46)AR	9	3	-0.32102
D6EM42	DUF1775 domain-containing protein		25.842	253	D6EM42	47	D6EM42_STRLI DUF1775 domain-containing protein OS=Streptomyces lividans TK24 OX=457428 GN=SLIV_18485 PE=4 SV=1	D6EM42	47	47	K	PEGAAAKGGYAVVDFKVPNERDNASTTKLEV	96.113	29.444	GGYAVVDFK(1)VPNERDNASTTK	GGYAVVDFK(29.44)VPNERDNASTTK(-29.44)	9	3	-0.15657	13730000		13448000	5139900
D6EM42	DUF1775 domain-containing protein		25.842	253	D6EM42	124	D6EM42_STRLI DUF1775 domain-containing protein OS=Streptomyces lividans TK24 OX=457428 GN=SLIV_18485 PE=4 SV=1	D6EM42	124	124	K	TWTADGKGVEPGYFQKFPVSIGALPEDADQL	103.14	81.151	GVEPGYFQK(1)FPVSIGALPEDADQLVFK	GVEPGYFQK(81.15)FPVSIGALPEDADQLVFK(-81.15)	9	3	0.35086	27472000		45624000
D6EM50	ABC transporter ATP-binding protein	SSPG_06963	33.308	303	D6EM50	74	D6EM50_STRLI ABC transporter ATP-binding protein OS=Streptomyces lividans TK24 OX=457428 GN=SLIV_18530 PE=4 SV=1	D6EM50	74	74	K	VTLDGQPVWRNEDIYKHIGIVPEREAMYDFL	66.246	66.246	NEDIYK(1)HIGIVPER	NEDIYK(66.25)HIGIVPER	6	3	-0.58131	8143400		11239000
D6EM77	Putative cystathionine gamma-lyase		41.38	392	D6EM77	279	D6EM77_STRLI Putative cystathionine gamma-lyase OS=Streptomyces lividans TK24 OX=457428 GN=SLIV_18665 PE=3 SV=1	D6EM77	279	279	K	ATLQLRVDRQDSTALKVAEALRTRPEITGLR	57.499	57.499	VDRQDSTALK(1)VAEALR	VDRQDSTALK(57.5)VAEALR	10	3	-0.010026	3678500		3638400
D6EM88	50S ribosomal protein L9	SSPG_03743	15.968	148	D6EM88	112	D6EM88_STRLI 50S ribosomal protein L9 OS=Streptomyces lividans TK24 OX=457428 GN=rplI PE=3 SV=1	D6EM88	112	112	K	DVASAIKAAGGPEVDKRRIELGSPIKTLGAH	91.867	91.867	AAGGPEVDK(1)R	AAGGPEVDK(91.87)R	9	2	2.3764	16465000		65945000
D6EM88	50S ribosomal protein L9	SSPG_03743	15.968	148	D6EM88	76	D6EM88_STRLI 50S ribosomal protein L9 OS=Streptomyces lividans TK24 OX=457428 GN=rplI PE=3 SV=1	D6EM88	76	76	K	TIEQANQVKAQLEGVKVRLAVRSGDAGRLFG	71.877	71.877	AQLEGVK(1)VR	AQLEGVK(71.88)VR	7	2	-0.73304
D6EM88	50S ribosomal protein L9	SSPG_03743	15.968	148	D6EM88	45	D6EM88_STRLI 50S ribosomal protein L9 OS=Streptomyces lividans TK24 OX=457428 GN=rplI PE=3 SV=1	D6EM88	45	45	K	LIPRKFAIRWTKGGEKDVEQIRRARKIHEIQ	160.33	101.93	GGEK(1)DVEQIRR	GGEK(101.93)DVEQIRR	4	3	0.24098	45456000			17655000
D6EM88	50S ribosomal protein L9	SSPG_03743	15.968	148	D6EM88	2	D6EM88_STRLI 50S ribosomal protein L9 OS=Streptomyces lividans TK24 OX=457428 GN=rplI PE=3 SV=1	D6EM88	2	2	K	______________MKIILTHEVSGLGAAGD	17.358	17.358	MK(1)IILTHEVSGLGAAGDVVDVK(1)DGYAR	MK(17.36)IILTHEVSGLGAAGDVVDVK(17.36)DGYAR	2	3	2.4116	85194000		63698000	28782000
D6EM88	50S ribosomal protein L9	SSPG_03743	15.968	148	D6EM88	22	D6EM88_STRLI 50S ribosomal protein L9 OS=Streptomyces lividans TK24 OX=457428 GN=rplI PE=3 SV=1	D6EM88	22	22	K	HEVSGLGAAGDVVDVKDGYARNYLIPRKFAI	17.358	17.358	MK(1)IILTHEVSGLGAAGDVVDVK(1)DGYAR	MK(17.36)IILTHEVSGLGAAGDVVDVK(17.36)DGYAR	22	3	2.4116	85194000		63698000	28782000
D6EM91	30S ribosomal protein S6	SSPG_03746	11.177	96	D6EM91	39	D6EM91_STRLI 30S ribosomal protein S6 OS=Streptomyces lividans TK24 OX=457428 GN=rpsF PE=3 SV=1	D6EM91	39	39	K	ENFLSVVRDGGGKVEKVDTWGRRRLSYEIKK	133.23	96.668	VEK(1)VDTWGR	VEK(96.67)VDTWGR	3	2	-0.31418	34253000		49445000	9270200
D6EM93	Uncharacterized protein		42.937	373	D6EM93	206	D6EM93_STRLI Uncharacterized protein OS=Streptomyces lividans TK24 OX=457428 GN=SLIV_18745 PE=4 SV=1	D6EM93	206	206	K	KNFNQLWRRNIKKAEKAGVEVVQGGYHDLEE	170.11	110.75	AEK(1)AGVEVVQGGYHDLEEWQR	AEK(110.75)AGVEVVQGGYHDLEEWQR	3	3	-0.077134	60067000	18342000	44349000	21662000
D6EM93	Uncharacterized protein		42.937	373	D6EM93	132	D6EM93_STRLI Uncharacterized protein OS=Streptomyces lividans TK24 OX=457428 GN=SLIV_18745 PE=4 SV=1	D6EM93	132	132	K	WDATSIKKGIQDPDVKRLRDIEADHIEPRAF	123.98	123.98	GIQDPDVK(1)R	GIQDPDVK(123.98)R	8	2	-0.11096	58701000	26010000	54312000	23583000
D6EM93	Uncharacterized protein		42.937	373	D6EM93	203	D6EM93_STRLI Uncharacterized protein OS=Streptomyces lividans TK24 OX=457428 GN=SLIV_18745 PE=4 SV=1	D6EM93	203	203	K	EVHKNFNQLWRRNIKKAEKAGVEVVQGGYHD	62.611	62.611	K(0.812)AEK(0.188)AGVEVVQGGYHDLEEWQR	K(6.36)AEK(-6.36)AGVEVVQGGYHDLEEWQR	1	4	0.57487	6236400		5551000
D6EM93	Uncharacterized protein		42.937	373	D6EM93	191	D6EM93_STRLI Uncharacterized protein OS=Streptomyces lividans TK24 OX=457428 GN=SLIV_18745 PE=4 SV=1	D6EM93	191	191	K	VFQVPLANRSLEEVHKNFNQLWRRNIKKAEK	99.011	99.011	SLEEVHK(1)NFNQLWR	SLEEVHK(99.01)NFNQLWR	7	3	-0.16287	5642300		11170000
D6EM98	Inos-1-P_synth domain-containing protein		39.229	360	D6EM98	173	D6EM98_STRLI Inos-1-P_synth domain-containing protein OS=Streptomyces lividans TK24 OX=457428 GN=SLIV_18770 PE=4 SV=1	D6EM98	173	173	K	NALPVFIAGTKEWADKFTEAGVPIVGDDIKS	107.18	107.18	EWADK(1)FTEAGVPIVGDDIK	EWADK(107.18)FTEAGVPIVGDDIK(-107.18)	5	3	0.43391	67244000		50482000
D6EM98	Inos-1-P_synth domain-containing protein		39.229	360	D6EM98	102	D6EM98_STRLI Inos-1-P_synth domain-containing protein OS=Streptomyces lividans TK24 OX=457428 GN=SLIV_18770 PE=4 SV=1	D6EM98	102	102	K	SGVQVQRGHTHDGLGKYYRQTIEESAEAPVD	62.14	62.14	GHTHDGLGK(1)YYR	GHTHDGLGK(62.14)YYR	9	3	0.33814	15670000		17627000
D6EM98	Inos-1-P_synth domain-containing protein		39.229	360	D6EM98	123	D6EM98_STRLI Inos-1-P_synth domain-containing protein OS=Streptomyces lividans TK24 OX=457428 GN=SLIV_18770 PE=4 SV=1	D6EM98	123	123	K	IEESAEAPVDIVQILKDKQVDVLVCYLPVGS	140.95	122.53	QTIEESAEAPVDIVQILK(1)DK	QTIEESAEAPVDIVQILK(122.53)DK(-122.53)	18	3	-0.43526	53142000		66685000
D6EMA1	RNA nucleotidyltransferase		54.269	483	D6EMA1	312	D6EMA1_STRLI RNA nucleotidyltransferase OS=Streptomyces lividans TK24 OX=457428 GN=SLIV_18785 PE=3 SV=1	D6EMA1	312	312	K	ALLHDIGKPRTRRFEKDGRVSFHHHEVVGAK	92.47	92.47	RFEK(1)DGR	RFEK(92.47)DGR	4	3	0.29737	34208000		80784000
D6EMA1	RNA nucleotidyltransferase		54.269	483	D6EMA1	227	D6EMA1_STRLI RNA nucleotidyltransferase OS=Streptomyces lividans TK24 OX=457428 GN=SLIV_18785 PE=3 SV=1	D6EMA1	227	227	K	RIDIVSAERVRDELNKLILSPHPRKGLSLLV	60.918	60.918	VRDELNK(1)LILSPHPR	VRDELNK(60.92)LILSPHPR	7	4	0.096351			5174000
D6EMA4	Uncharacterized protein		60.252	563	D6EMA4	93	D6EMA4_STRLI Uncharacterized protein OS=Streptomyces lividans TK24 OX=457428 GN=SLIV_18800 PE=4 SV=1	D6EMA4	93	93	K	VTRLDGFSSWRAVDEKLRRAVGVHLLPADHA	92.439	92.439	AVDEK(1)LRR	AVDEK(92.44)LRR	5	3	1.4484	20572000		20030000	6228600
D6EMA7	Thioredoxin reductase	SSPG_00547	34.228	322	D6EMA7	261	D6EMA7_STRLI Thioredoxin reductase OS=Streptomyces lividans TK24 OX=457428 GN=trxB PE=3 SV=1	D6EMA7	261	261	K	ELFKGQLDLDPEGYLKVDAPSTRTNLTGVFG	199.58	100.59	GQLDLDPEGYLK(1)VDAPSTR	GQLDLDPEGYLK(100.59)VDAPSTR	12	3	1.03	19030000		26333000
D6EMA8	Thioredoxin	SSPG_06711	11.891	110	D6EMA8	6	D6EMA8_STRLI Thioredoxin OS=Streptomyces lividans TK24 OX=457428 GN=trxA PE=3 SV=1	D6EMA8	6	6	K	__________MAGTLKHVTDDSFEQDVLKND	30.767	30.767	AGTLK(0.5)HVTDDSFEQDVLK(0.5)NDK	AGTLK(0)HVTDDSFEQDVLK(0)NDK(-30.77)	5	3	-3.0245
D6EMA8	Thioredoxin	SSPG_06711	11.891	110	D6EMA8	19	D6EMA8_STRLI Thioredoxin OS=Streptomyces lividans TK24 OX=457428 GN=trxA PE=3 SV=1	D6EMA8	19	19	K	TLKHVTDDSFEQDVLKNDKPVLVDFWAAWCG	30.767	30.767	AGTLK(0.5)HVTDDSFEQDVLK(0.5)NDK	AGTLK(0)HVTDDSFEQDVLK(0)NDK(-30.77)	18	3	-3.0245
D6EMA8	Thioredoxin	SSPG_06711	11.891	110	D6EMA8	58	D6EMA8_STRLI Thioredoxin OS=Streptomyces lividans TK24 OX=457428 GN=trxA PE=3 SV=1	D6EMA8	58	58	K	LEAIAAEYGDKIEIVKLNIDENPGTAAKYGV	216.62	64.65	IEIVK(1)LNIDENPGTAAK	IEIVK(64.65)LNIDENPGTAAK(-64.65)	5	2	2.1473	207260000		302020000	18791000
D6EMA8	Thioredoxin	SSPG_06711	11.891	110	D6EMA8	53	D6EMA8_STRLI Thioredoxin OS=Streptomyces lividans TK24 OX=457428 GN=trxA PE=3 SV=1	D6EMA8	53	53	K	QIAPSLEAIAAEYGDKIEIVKLNIDENPGTA	21.275	21.275	QIAPSLEAIAAEYGDK(0.5)IEIVK(0.5)LNIDENPGTAAK	QIAPSLEAIAAEYGDK(0)IEIVK(0)LNIDENPGTAAK(-21.28)	16	3	0.98625				12537000
D6EMB3	Jag	SSPG_03768	18.368	170	D6EMB3	61	D6EMB3_STRLI Jag OS=Streptomyces lividans TK24 OX=457428 GN=SLIV_18845 PE=4 SV=1	D6EMB3	61	61	K	DVEADRASVSIISDSKSRDLEKLVGRDGEVL	56.548	56.548	ASVSIISDSK(1)SR	ASVSIISDSK(56.55)SR	10	2	-0.061861
D6EMB3	Jag	SSPG_03768	18.368	170	D6EMB3	67	D6EMB3_STRLI Jag OS=Streptomyces lividans TK24 OX=457428 GN=SLIV_18845 PE=4 SV=1	D6EMB3	67	67	K	ASVSIISDSKSRDLEKLVGRDGEVLEALQEL	110.81	45.257	SRDLEK(1)LVGR	SRDLEK(45.26)LVGR	6	3	-0.085325	13171000		14387000
D6EMB4	Membrane protein insertase		47.388	431	D6EMB4	207	D6EMB4_STRLI Membrane protein insertase OS=Streptomyces lividans TK24 OX=457428 GN=SLIV_18850 PE=3 SV=1	D6EMB4	207	207	K	FTQRQLMTKNVDTSVKTPFMQQQKMLMYVFP	42.629	42.629	NVDTSVK(1)TPFMQQQK	NVDTSVK(42.63)TPFMQQQK(-42.63)	7	2	-1.9213		3761200	5092600	3500500
D6EMB4	Membrane protein insertase		47.388	431	D6EMB4	94	D6EMB4_STRLI Membrane protein insertase OS=Streptomyces lividans TK24 OX=457428 GN=SLIV_18850 PE=3 SV=1	D6EMB4	94	94	K	ERYKNDKQRQSEEMMKLYKETGTNPLSSCLP	68.224	66.27	QSEEMMK(1)LYK	QSEEMMK(66.27)LYK(-66.27)	7	2	1.1002	5941800
D6EMC0	Beta sliding clamp		39.956	376	D6EMC0	246	D6EMC0_STRLI Beta sliding clamp OS=Streptomyces lividans TK24 OX=457428 GN=dnaN PE=3 SV=1	D6EMC0	246	246	K	AGRRTTTRLLEGDLPKYKTLFPTEFNSVAVI	73.26	73.26	LLEGDLPK(1)YK	LLEGDLPK(73.26)YK(-73.26)	8	2	-0.18441
D6EMC0	Beta sliding clamp		39.956	376	D6EMC0	271	D6EMC0_STRLI Beta sliding clamp OS=Streptomyces lividans TK24 OX=457428 GN=dnaN PE=3 SV=1	D6EMC0	271	271	K	NSVAVIETAPFVEAVKRVALVAERNTPVRLS	143.91	143.91	TLFPTEFNSVAVIETAPFVEAVK(1)R	TLFPTEFNSVAVIETAPFVEAVK(143.91)R	23	3	1.0268			27227000
D6EMC1	6-phosphogluconate dehydrogenase	SSPG_06622	31.471	291	D6EMC1	47	D6EMC1_STRLI 6-phosphogluconate dehydrogenase OS=Streptomyces lividans TK24 OX=457428 GN=SLIV_18875 PE=4 SV=1	D6EMC1	47	47	K	NPDLADVHSLEELVGKLSAPRVVWVMVPAGE	163.09	116.57	AGHTVVGYDRNPDLADVHSLEELVGK(1)LSAPR	AGHTVVGYDRNPDLADVHSLEELVGK(116.57)LSAPR	26	4	-1.0694			34525000
D6EMC4	DNA gyrase subunit B		76.396	694	D6EMC4	260	D6EMC4_STRLI DNA gyrase subunit B OS=Streptomyces lividans TK24 OX=457428 GN=gyrB PE=3 SV=1	D6EMC4	260	260	K	SAKATAGADEAGEDEKHEVKSVSYHYEGGIV	96.544	96.544	ATAGADEAGEDEK(1)HEVK	ATAGADEAGEDEK(96.54)HEVK(-96.54)	13	3	-0.77187	14342000		42320000
D6EMC4	DNA gyrase subunit B		76.396	694	D6EMC4	361	D6EMC4_STRLI DNA gyrase subunit B OS=Streptomyces lividans TK24 OX=457428 GN=gyrB PE=3 SV=1	D6EMC4	361	361	K	SLINKYARDKKLLREKDDNLTGDDIREGLTA	118.4	118.4	EK(1)DDNLTGDDIR	EK(118.4)DDNLTGDDIR	2	2	-0.51775	11894000	3022800	12767000
D6EME6	Cell division protein CrgA		9.1878	84	D6EME6	18	D6EME6_STRLI Cell division protein CrgA OS=Streptomyces lividans TK24 OX=457428 GN=crgA PE=3 SV=1	D6EME6	18	18	K	KSRIRKKADYTPPPSKQATSIKLTSRGWVAP	49.632	49.632	ADYTPPPSK(1)QATSIK	ADYTPPPSK(49.63)QATSIK(-49.63)	9	2	0.35563	2479400		9520700
D6EMF2	Iron-siderophore uptake system transmembrane component	SSPG_05765	35.811	348	D6EMF2	20	D6EMF2_STRLI Iron-siderophore uptake system transmembrane component OS=Streptomyces lividans TK24 OX=457428 GN=SLIV_28800 PE=3 SV=1	D6EMF2	20	20	K	SPPEQRAETAPAPPSKRRVLRAAGLPVSVAA	69.915	69.915	AETAPAPPSK(1)R	AETAPAPPSK(69.91)R	10	2	-0.075746	14277000		8078600
D6EMG6	CTP synthase	SSPG_05778	60.074	549	D6EMG6	227	D6EMG6_STRLI CTP synthase OS=Streptomyces lividans TK24 OX=457428 GN=pyrG PE=3 SV=1	D6EMG6	227	227	K	DAIVLRCDREVPTAIKRKISLMCDVDEAAVV	57.225	57.225	CDREVPTAIK(1)R	CDREVPTAIK(57.23)R	10	3	0.27386		3492700	5122400
D6EMG7	Nudix hydrolase domain-containing protein		23.197	211	D6EMG7	108	D6EMG7_STRLI Nudix hydrolase domain-containing protein OS=Streptomyces lividans TK24 OX=457428 GN=SLIV_28865 PE=4 SV=1	D6EMG7	108	108	K	PLHAAQRELYEEAHVKAEDWRVLTDVYTTPG	91.207	30.961	ELYEEAHVK(1)AEDWR	ELYEEAHVK(30.96)AEDWR	9	3	-0.41873	44082000	15845000	44094000	10083000
D6EMI1	Cytidylate kinase	SSPG_05793	23.658	231	D6EMI1	171	D6EMI1_STRLI Cytidylate kinase OS=Streptomyces lividans TK24 OX=457428 GN=cmk PE=3 SV=1	D6EMI1	171	171	K	TASAEARAARRSGELKGADVHATREALIKRD	84.468	84.468	SGELK(1)GADVHATR	SGELK(84.47)GADVHATR	5	3	-0.33985	22700000		15504000
D6EMI3	GTPase Der		53.232	492	D6EMI3	84	D6EMI3_STRLI GTPase Der OS=Streptomyces lividans TK24 OX=457428 GN=der PE=3 SV=1	D6EMI3	84	84	K	LVNRIIGRREAVVEDKPGVTRDRVTYEAEWA	89.171	84.658	EAVVEDK(1)PGVTR	EAVVEDK(84.66)PGVTR	7	2	0.27263	57397000	20652000	78877000	19265000
D6EMJ4	Cell division protein SepF		15.888	146	D6EMJ4	54	D6EMJ4_STRLI Cell division protein SepF OS=Streptomyces lividans TK24 OX=457428 GN=sepF1 PE=3 SV=1	D6EMJ4	54	54	K	VTDPRVKVASDVAEEKGRRIATVTPDSFRDA	60.91	60.91	VASDVAEEK(1)GR	VASDVAEEK(60.91)GR	9	2	-0.48439	113750000	52403000	64513000	47289000
D6EMM7	GntR family transcriptional regulator		28.008	249	D6EMM7	143	D6EMM7_STRLI GntR family transcriptional regulator OS=Streptomyces lividans TK24 OX=457428 GN=SLIV_29165 PE=4 SV=1	D6EMM7	143	143	K	QVPEVALYHRLRCDEKTGEPTNHARNYVRPE	115.37	115.37	CDEK(1)TGEPTNHAR	CDEK(115.37)TGEPTNHAR	4	3	-0.9069		13454000		6168800
D6EMP4	MaoC-like domain-containing protein		16.486	153	D6EMP4	140	D6EMP4_STRLI MaoC-like domain-containing protein OS=Streptomyces lividans TK24 OX=457428 GN=SLIV_29250 PE=4 SV=1	D6EMP4	140	140	K	IQVSVAFTVEREGGDKPVCVAESVSRYYL__	69.03	69.03	EGGDK(1)PVCVAESVSR	EGGDK(69.03)PVCVAESVSR	5	2	0.29837	7121600		7501000
D6EN00	Bac_luciferase domain-containing protein		33.164	307	D6EN00	152	D6EN00_STRLI Bac_luciferase domain-containing protein OS=Streptomyces lividans TK24 OX=457428 GN=SLIV_08760 PE=4 SV=1	D6EN00	152	152	K	GLWATETGKTFDFHGKFYDLTDSPALPKPAQ	65.213	65.213	TFDFHGK(1)FYDLTDSPALPKPAQAK	TFDFHGK(56.49)FYDLTDSPALPK(-56.49)PAQAK(-65.21)	7	4	1.4396			41377000
D6EN68	Putative serine/threonine-protein kinase		71.459	673	D6EN68	515	D6EN68_STRLI Putative serine/threonine-protein kinase OS=Streptomyces lividans TK24 OX=457428 GN=SLIV_19030 PE=4 SV=1	D6EN68	515	515	K	EKGSTVTLEVAKAEEKATVPDVVGRTCDEAK	69.451	68.355	AEEK(1)ATVPDVVGR	AEEK(68.36)ATVPDVVGR	4	2	-2.0494		2634900		2242600
D6EN68	Putative serine/threonine-protein kinase		71.459	673	D6EN68	470	D6EN68_STRLI Putative serine/threonine-protein kinase OS=Streptomyces lividans TK24 OX=457428 GN=SLIV_19030 PE=4 SV=1	D6EN68	470	470	K	VIDKNIDEAKKQLEDKGFEVETKQTESSQDE	141.1	84.507	QLEDK(1)GFEVETK	QLEDK(84.51)GFEVETK(-84.51)	5	2	0.11104	6860300	5261400	3428600	7686600
D6EN82	3-hydroxybutyryl-CoA dehydrogenase		53.285	504	D6EN82	60	D6EN82_STRLI 3-hydroxybutyryl-CoA dehydrogenase OS=Streptomyces lividans TK24 OX=457428 GN=SLIV_19105 PE=4 SV=1	D6EN82	60	60	K	EAADAIGARLDRLVEKDRLTGAERDAARARL	57.802	57.802	LVEK(1)DRLTGAER	LVEK(57.8)DRLTGAER	4	3	1.1839	5437600		4343500
D6EN93	Quinone oxidoreductase	SSPG_03832	33.777	326	D6EN93	219	D6EN93_STRLI Quinone oxidoreductase OS=Streptomyces lividans TK24 OX=457428 GN=SLIV_19160 PE=4 SV=1	D6EN93	219	219	K	TGGAGADVILDNMGAKYLDRNVQALAVNGRL	302.08	302.08	DATGGAGADVILDNMGAK(1)YLDR	DATGGAGADVILDNMGAK(302.08)YLDR	18	2	-0.53067	22576000	6515200	14068000	6217400
D6ENA0	Branched-chain alpha-keto acid dehydrogenase E1 subunit alpha		45.424	417	D6ENA0	335	D6ENA0_STRLI Branched-chain alpha-keto acid dehydrogenase E1 subunit alpha OS=Streptomyces lividans TK24 OX=457428 GN=SLIV_19195 PE=4 SV=1	D6ENA0	335	335	K	PSRYRHDDERAAWEAKDPILRLRRFLESANH	70.028	70.028	AAWEAK(1)DPILR	AAWEAK(70.03)DPILR	6	2	0.59982	5355300
D6ENA1	Pyruvate dehydrogenase E1 component subunit beta		35.717	326	D6ENA1	254	D6ENA1_STRLI Pyruvate dehydrogenase E1 component subunit beta OS=Streptomyces lividans TK24 OX=457428 GN=pdhB PE=4 SV=1	D6ENA1	254	254	K	SISPVDFDTIQASVEKTRRLIVVHEAPVFLG	60.564	37.237	SISPVDFDTIQASVEK(1)TRR	SISPVDFDTIQASVEK(37.24)TRR	16	3	1.2663			5396400
D6ENB3	Uncharacterized protein		19.026	164	D6ENB3	56	D6ENB3_STRLI Uncharacterized protein OS=Streptomyces lividans TK24 OX=457428 GN=SLIV_19255 PE=4 SV=1	D6ENB3	56	56	K	ELKDPQGRVLIDIHQKMFALRDTMVIERAGE	35.204	35.204	VLIDIHQK(1)MFALR	VLIDIHQK(35.2)MFALR	8	3	1.6023	7303900	4982500	7313700	3929100
D6ENB8	Uncharacterized protein		85.67	797	D6ENB8	187	D6ENB8_STRLI Uncharacterized protein OS=Streptomyces lividans TK24 OX=457428 GN=SLIV_19275 PE=4 SV=1	D6ENB8	187	187	K	ILTRSVTRNLIAHPVKITFEDGTEPVHVLAV	43.956	43.888	NLIAHPVK(1)ITFEDGTEPVHVLAVR	NLIAHPVK(43.89)ITFEDGTEPVHVLAVR	8	3	-0.74028			10361000
D6ENC8	Aspartate--tRNA ligase		66.029	587	D6ENC8	360	D6ENC8_STRLI Aspartate--tRNA ligase OS=Streptomyces lividans TK24 OX=457428 GN=aspS PE=3 SV=1	D6ENC8	360	360	K	QGAKGLAWVRVGEDGKLSGPIAKFLTEENVA	82.489	74.962	VGEDGK(1)LSGPIAK	VGEDGK(74.96)LSGPIAK(-74.96)	6	2	1.0368	6489500
D6ENC8	Aspartate--tRNA ligase		66.029	587	D6ENC8	367	D6ENC8_STRLI Aspartate--tRNA ligase OS=Streptomyces lividans TK24 OX=457428 GN=aspS PE=3 SV=1	D6ENC8	367	367	K	WVRVGEDGKLSGPIAKFLTEENVAELTKRLS	66.36	34.603	VGEDGK(0.042)LSGPIAK(0.958)FLTEENVAELTK	VGEDGK(-13.58)LSGPIAK(13.58)FLTEENVAELTK(-34.6)	13	3	0.40157	32962000		46556000
D6END1	Methionine--tRNA ligase		59.74	538	D6END1	457	D6END1_STRLI Methionine--tRNA ligase OS=Streptomyces lividans TK24 OX=457428 GN=metG PE=3 SV=1	D6END1	457	457	K	EQEPWKVAKDDSPEGKARLATILYTAAEALR	84.743	84.743	DDSPEGK(1)AR	DDSPEGK(84.74)AR	7	2	0.10722
D6END1	Methionine--tRNA ligase		59.74	538	D6END1	51	D6END1_STRLI Methionine--tRNA ligase OS=Streptomyces lividans TK24 OX=457428 GN=metG PE=3 SV=1	D6END1	51	51	K	VAGDVLTRWHRQRGEKVWYLTGTDEHGQKIM	128.74	53.188	QRGEK(1)VWYLTGTDEHGQK	QRGEK(53.19)VWYLTGTDEHGQK(-53.19)	5	3	0.08729	27691000	12900000	37888000	11404000
D6END1	Methionine--tRNA ligase		59.74	538	D6END1	160	D6END1_STRLI Methionine--tRNA ligase OS=Streptomyces lividans TK24 OX=457428 GN=metG PE=3 SV=1	D6END1	160	160	K	LPGELLDGEGEYAGQKLCPIHKKPVEILSEE	61.181	61.181	LPGELLDGEGEYAGQK(1)LCPIHK	LPGELLDGEGEYAGQK(61.18)LCPIHK(-61.18)	16	3	3.4968			8567900
D6END1	Methionine--tRNA ligase		59.74	538	D6END1	447	D6END1_STRLI Methionine--tRNA ligase OS=Streptomyces lividans TK24 OX=457428 GN=metG PE=3 SV=1	D6END1	447	447	K	FVKQVNGYITEQEPWKVAKDDSPEGKARLAT	77.593	77.593	QVNGYITEQEPWK(1)VAK	QVNGYITEQEPWK(77.59)VAK(-77.59)	13	2	1.2072	10583000
D6END1	Methionine--tRNA ligase		59.74	538	D6END1	450	D6END1_STRLI Methionine--tRNA ligase OS=Streptomyces lividans TK24 OX=457428 GN=metG PE=3 SV=1	D6END1	450	450	K	QVNGYITEQEPWKVAKDDSPEGKARLATILY	75.112	75.112	QVNGYITEQEPWK(0.035)VAK(0.965)DDSPEGK	QVNGYITEQEPWK(-14.37)VAK(14.37)DDSPEGK(-75.11)	16	3	-0.45503			7770400
D6ENF7	TerB domain-containing protein		16.602	151	D6ENF7	26	D6ENF7_STRLI TerB domain-containing protein OS=Streptomyces lividans TK24 OX=457428 GN=SLIV_19470 PE=4 SV=1	D6ENF7	26	26	K	ASQMQTQLVAKKNDLKSGAFRDASMAMCALV	128.38	83.429	NDLK(1)SGAFR	NDLK(83.43)SGAFR	4	2	1.1643	22593000		27805000	12447000
D6ENJ1	CSD_1 domain-containing protein		7.1899	67	D6ENJ1	47	D6ENJ1_STRLI CSD_1 domain-containing protein OS=Streptomyces lividans TK24 OX=457428 GN=SLIV_19650 PE=4 SV=1	D6ENJ1	47	47	K	SNINAQGFRELLEGQKVTFDIAQGQKGPTAE	44.299	44.299	ELLEGQK(1)VTFDIAQGQK	ELLEGQK(44.3)VTFDIAQGQK(-44.3)	7	2	0.10319	3629100		1796900
D6ENJ1	CSD_1 domain-containing protein		7.1899	67	D6ENJ1	57	D6ENJ1_STRLI CSD_1 domain-containing protein OS=Streptomyces lividans TK24 OX=457428 GN=SLIV_19650 PE=4 SV=1	D6ENJ1	57	57	K	LLEGQKVTFDIAQGQKGPTAENITPA_____	45.28	45.28	VTFDIAQGQK(1)GPTAENITPA	VTFDIAQGQK(45.28)GPTAENITPA	10	2	-1.7921	4823500
D6ENJ5	Stress response protein	SSPG_03934	20.185	194	D6ENJ5	178	D6ENJ5_STRLI Stress response protein OS=Streptomyces lividans TK24 OX=457428 GN=SLIV_19670 PE=4 SV=1	D6ENJ5	178	178	K	RVGGTWKLEVVNETGKIKQGDEHALMRFAVS	109.66	109.66	LEVVNETGK(1)IK	LEVVNETGK(109.66)IK(-109.66)	9	2	0.514	19928000		19803000	4419100
D6ENJ7	Glycerol kinase	SSPG_07091	55.984	512	D6ENJ7	80	D6ENJ7_STRLI Glycerol kinase OS=Streptomyces lividans TK24 OX=457428 GN=glpK1 PE=3 SV=1	D6ENJ7	80	80	K	VAGAVEKAGITRDDIKAIGITNQRETTLVWD	96.171	79.659	DDIK(1)AIGITNQR	DDIK(79.66)AIGITNQR	4	2	-0.21231	6415600		8366300
D6ENJ7	Glycerol kinase	SSPG_07091	55.984	512	D6ENJ7	495	D6ENJ7_STRLI Glycerol kinase OS=Streptomyces lividans TK24 OX=457428 GN=glpK1 PE=3 SV=1	D6ENJ7	495	495	K	EWTPRMDADIRDREYKSWLKAVERTMGWLED	125.74	125.74	DREYK(1)SWLK	DREYK(125.74)SWLK(-125.74)	5	2	-0.74376	17314000		24150000	3147300
D6ENJ7	Glycerol kinase	SSPG_07091	55.984	512	D6ENJ7	118	D6ENJ7_STRLI Glycerol kinase OS=Streptomyces lividans TK24 OX=457428 GN=glpK1 PE=3 SV=1	D6ENJ7	118	118	K	HNAIVWQDTRTDALCKELGRNVGQDRFRRET	111.61	111.61	TDALCK(1)ELGR	TDALCK(111.61)ELGR	6	2	0.17648	27484000	7793800	20357000	5999400
D6ENK0	Methionine synthase	SSPG_05897	128.29	1170	D6ENK0	438	D6ENK0_STRLI Methionine synthase OS=Streptomyces lividans TK24 OX=457428 GN=metH PE=4 SV=1	D6ENK0	438	438	K	VLDSTEVDVIRAGLEKLGGRAVINSVNYEDG	71.692	71.692	AGLEK(1)LGGR	AGLEK(71.69)LGGR	5	2	-2.1587
D6ENK0	Methionine synthase	SSPG_05897	128.29	1170	D6ENK0	490	D6ENK0_STRLI Methionine synthase OS=Streptomyces lividans TK24 OX=457428 GN=metH PE=4 SV=1	D6ENK0	490	490	K	IALTIDEVGQARTAEKKVEIAERLIDDLTGN	79.492	79.492	TAEK(0.978)K(0.022)VEIAER	TAEK(16.4)K(-16.4)VEIAER	4	3	-0.94401	13618000		11699000	5275500
D6ENK2	Lipoprotein oligopeptide binding protein	SSPG_05899	57.716	534	D6ENK2	111	D6ENK2_STRLI Lipoprotein oligopeptide binding protein OS=Streptomyces lividans TK24 OX=457428 GN=SLIV_29470 PE=4 SV=1	D6ENK2	111	111	K	DTGNERYACTLRDGLKFANGDPVTAEDVKYS	97.69	84.297	DGLK(1)FANGDPVTAEDVK	DGLK(84.3)FANGDPVTAEDVK(-84.3)	4	2	-0.14368			2578200
D6ENK2	Lipoprotein oligopeptide binding protein	SSPG_05899	57.716	534	D6ENK2	413	D6ENK2_STRLI Lipoprotein oligopeptide binding protein OS=Streptomyces lividans TK24 OX=457428 GN=SLIV_29470 PE=4 SV=1	D6ENK2	413	413	K	DSGLFEVDIKGTPWEKFHKAERNREYDVFGM	51.445	51.445	GTPWEK(1)FHK	GTPWEK(51.45)FHK(-51.45)	6	3	0.14269	6648200		4992200
D6ENL0	AAA ATPase forming ring-shaped complexes		65.189	588	D6ENL0	85	D6ENL0_STRLI AAA ATPase forming ring-shaped complexes OS=Streptomyces lividans TK24 OX=457428 GN=arc PE=3 SV=1	D6ENL0	85	85	K	LAGTLREARDQIVALKEEVDRLAQPPAGFGV	201.09	69.451	DQIVALK(1)EEVDR	DQIVALK(69.45)EEVDR	7	2	0.41529	23014000		27442000	3013500
D6ENL0	AAA ATPase forming ring-shaped complexes		65.189	588	D6ENL0	318	D6ENL0_STRLI AAA ATPase forming ring-shaped complexes OS=Streptomyces lividans TK24 OX=457428 GN=arc PE=3 SV=1	D6ENL0	318	318	K	GKSFFLNIKGPELLNKYVGETERQIRLVFQR	100.55	95.401	GPELLNK(1)YVGETER	GPELLNK(95.4)YVGETER	7	2	-0.3668	3911800
D6ENL0	AAA ATPase forming ring-shaped complexes		65.189	588	D6ENL0	424	D6ENL0_STRLI AAA ATPase forming ring-shaped complexes OS=Streptomyces lividans TK24 OX=457428 GN=arc PE=3 SV=1	D6ENL0	424	424	K	LDVKIKIERPDAEAAKDIFGKYLTERLPLHS	80.609	38.261	IERPDAEAAK(1)DIFGK	IERPDAEAAK(38.26)DIFGK(-38.26)	10	3	0.24487	13375000		10448000	3897600
D6ENL8	Pup--protein ligase		52.096	453	D6ENL8	285	D6ENL8_STRLI Pup--protein ligase OS=Streptomyces lividans TK24 OX=457428 GN=pafA PE=3 SV=1	D6ENL8	285	285	K	GREASALEVQREYYEKAVDFCERRGIRTGTV	158.47	53.751	EYYEK(1)AVDFCERR	EYYEK(53.75)AVDFCERR	5	2	-0.051421	14743000	7003200	8548500	5128400
D6ENL8	Pup--protein ligase		52.096	453	D6ENL8	385	D6ENL8_STRLI Pup--protein ligase OS=Streptomyces lividans TK24 OX=457428 GN=pafA PE=3 SV=1	D6ENL8	385	385	K	LLEKKGQAARVANDLKIFEGKSVPPQTTRAR	88.134	88.134	VANDLK(1)IFEGK	VANDLK(88.13)IFEGK(-88.13)	6	2	-2.6345
D6ENL9	Peptidylprolyl isomerase		34.936	335	D6ENL9;A5CLI3	64;64	D6ENL9_STRLI Peptidylprolyl isomerase OS=Streptomyces lividans TK24 OX=457428 GN=SLIV_29545 PE=4 SV=1;A5CLI3_STRLI Peptidylprolyl isomerase OS=Streptomyces lividans OX=1916 GN=fkbp PE=4 SV=2	D6ENL9	64	64	K	PKIVDGPLPAITAGTKFDEKPTVAKGSGEPS	80.683	80.683	IVDGPLPAITAGTK(0.986)FDEK(0.014)PTVAK	IVDGPLPAITAGTK(18.62)FDEK(-18.62)PTVAK(-80.68)	14	3	-0.57159	12548000		12128000
D6ENM8	HATPase_c domain-containing protein		58.611	541	D6ENM8	326	D6ENM8_STRLI HATPase_c domain-containing protein OS=Streptomyces lividans TK24 OX=457428 GN=SLIV_29590 PE=4 SV=1	D6ENM8	326	326	K	SEESRGRIEGLLEQAKRGTDVQDLAHHPRLG	83.948	83.948	IEGLLEQAK(1)R	IEGLLEQAK(83.95)R	9	2	0.31914
D6ENM9	Robl_LC7 domain-containing protein		14.423	135	D6ENM9	7	D6ENM9_STRLI Robl_LC7 domain-containing protein OS=Streptomyces lividans TK24 OX=457428 GN=SLIV_29595 PE=4 SV=1	D6ENM9	7	7	K	_________MIEQQGKFDWMLRDLYDGVPGI	174.4	134.13	IEQQGK(1)FDWMLR	IEQQGK(134.13)FDWMLR	6	2	0.089651	80536000		111320000	15842000
D6ENN1	ATP-GTP binding protein	SSPG_05928	22.524	206	D6ENN1	4	D6ENN1_STRLI ATP-GTP binding protein OS=Streptomyces lividans TK24 OX=457428 GN=SLIV_29605 PE=4 SV=1	D6ENN1	4	4	K	____________MDFKSSDTIPGPRTEDRLP	206.36	52.391	MDFK(1)SSDTIPGPR	MDFK(52.39)SSDTIPGPR	4	2	0.61372	400310000	37242000	308200000	32288000
D6ENR1	Phenylalanine--tRNA ligase alpha subunit		40.72	373	D6ENR1	265	D6ENR1_STRLI Phenylalanine--tRNA ligase alpha subunit OS=Streptomyces lividans TK24 OX=457428 GN=pheS PE=3 SV=1	D6ENR1	265	265	K	GTLDHMVQSLFGAEMKTRLRPNFFPFTEPSA	85.937	85.937	GTLDHMVQSLFGAEMK(1)TR	GTLDHMVQSLFGAEMK(85.94)TR	16	3	0.40032			18430000
D6ENR2	Phenylalanine--tRNA ligase beta subunit		89.896	840	D6ENR2	295	D6ENR2_STRLI Phenylalanine--tRNA ligase beta subunit OS=Streptomyces lividans TK24 OX=457428 GN=pheT PE=3 SV=1	D6ENR2	295	295	K	LVQGTIGVRRAQEGEKIVTLDGTERKLHAED	113.69	27.714	RAQEGEK(1)IVTLDGTER	RAQEGEK(27.71)IVTLDGTER	7	3	1.5253	31122000	3037000	45790000	4427700
D6ENR2	Phenylalanine--tRNA ligase beta subunit		89.896	840	D6ENR2	64	D6ENR2_STRLI Phenylalanine--tRNA ligase beta subunit OS=Streptomyces lividans TK24 OX=457428 GN=pheT PE=3 SV=1	D6ENR2	64	64	K	VVGQVLTIEELEGFKKPIRFCTVNVGQANGT	103.26	103.26	GPLVVGQVLTIEELEGFK(0.455)K(0.545)PIR	GPLVVGQVLTIEELEGFK(-0.78)K(0.78)PIR	19	3	1.7356			13346000
D6ENS7	Arginine biosynthesis bifunctional protein ArgJ		39.51	383	D6ENS7	263	D6ENS7_STRLI Arginine biosynthesis bifunctional protein ArgJ OS=Streptomyces lividans TK24 OX=457428 GN=argJ PE=3 SV=1	D6ENS7	263	263	K	DDLGQQLIRDAEGASKDIKVEVVNAATEDEA	72.035	72.035	DAEGASK(0.56)DIK(0.44)VEVVNAATEDEAVQVGR	DAEGASK(1.05)DIK(-1.05)VEVVNAATEDEAVQVGR	7	3	0.47895
D6ENS7	Arginine biosynthesis bifunctional protein ArgJ		39.51	383	D6ENS7	266	D6ENS7_STRLI Arginine biosynthesis bifunctional protein ArgJ OS=Streptomyces lividans TK24 OX=457428 GN=argJ PE=3 SV=1	D6ENS7	266	266	K	GQQLIRDAEGASKDIKVEVVNAATEDEAVQV	187.78	187.78	DAEGASK(0.005)DIK(0.995)VEVVNAATEDEAVQVGR	DAEGASK(-22.95)DIK(22.95)VEVVNAATEDEAVQVGR	10	3	1.2356	52924000	17098000	36134000
D6ENT0	Arginine repressor	SSPG_05977	19.223	179	D6ENT0	68	D6ENT0_STRLI Arginine repressor OS=Streptomyces lividans TK24 OX=457428 GN=argR PE=3 SV=1	D6ENT0	68	68	K	TQATLSRDLDELNAVKIRNTDGDLIYAVPSE	129.42	103.55	DLDELNAVK(1)IR	DLDELNAVK(103.55)IR	9	2	-0.76917	19220000		19058000	2830700
D6ENU8	ABC transporter permease	SSPG_06788	25.912	245	D6ENU8	243	D6ENU8_STRLI ABC transporter permease OS=Streptomyces lividans TK24 OX=457428 GN=SLIV_29935 PE=3 SV=1	D6ENU8	243	243	K	LRLLRAKEPAAADVGKVA_____________	63.624	63.624	AKEPAAADVGK(1)VA	AK(-46.6)EPAAADVGK(46.6)VA	11	2	0.17158	15376000		11659000	6950900
D6ENU9	Lipoprotein	SSPG_07403	29.045	275	D6ENU9	238	D6ENU9_STRLI Lipoprotein OS=Streptomyces lividans TK24 OX=457428 GN=SLIV_29940 PE=3 SV=1	D6ENU9	238	238	K	LESAKGNPNSNLLAVKEGHEDDPRVKKLAKL	32.981	22.585	GNPNSNLLAVK(1)EGHEDDPRVK	GNPNSNLLAVK(22.58)EGHEDDPRVK(-22.58)	11	4	-0.056175	9818900	4817300	6897000	5338900
D6ENW9	Putative RNA methyltransferase		49.546	458	D6ENW9	256	D6ENW9_STRLI Putative RNA methyltransferase OS=Streptomyces lividans TK24 OX=457428 GN=SLIV_09095 PE=3 SV=1	D6ENW9	256	256	K	IVELDRPVSVMRVEEKDGGVHRVHGRPFVRE	139.39	93.325	VEEK(1)DGGVHR	VEEK(93.32)DGGVHR	4	2	-0.71875	70581000	43154000	55070000	38532000
D6ENW9	Putative RNA methyltransferase		49.546	458	D6ENW9	343	D6ENW9_STRLI Putative RNA methyltransferase OS=Streptomyces lividans TK24 OX=457428 GN=SLIV_09095 PE=3 SV=1	D6ENW9	343	343	K	DRVGDQGAVLGIESGKRAVEDARHNLAAFDR	95.417	51.013	VGDQGAVLGIESGK(1)R	VGDQGAVLGIESGK(51.01)R	14	2	0.32398	9373400
D6ENZ8	Uncharacterized protein		29.616	272	D6ENZ8	6	D6ENZ8_STRLI Uncharacterized protein OS=Streptomyces lividans TK24 OX=457428 GN=SLIV_09235 PE=4 SV=1	D6ENZ8	6	6	K	__________MTSLDKPTEETTEADDARAVT	109	109	TSLDK(1)PTEETTEADDAR	TSLDK(109)PTEETTEADDAR	5	2	-0.39714
D6EP11	Inositol-1-monophosphatase		28.691	272	D6EP11	15	D6EP11_STRLI Inositol-1-monophosphatase OS=Streptomyces lividans TK24 OX=457428 GN=SLIV_09305 PE=3 SV=1	D6EP11	15	15	K	_MTDVTPDPLRADLLKIAQEAAHRAGELLRD	123.19	102.45	TDVTPDPLRADLLK(1)IAQEAAHR	TDVTPDPLRADLLK(102.45)IAQEAAHR	14	3	2.4024	4827600		11641000
D6EP35	Zinc protease	SSPG_01892	49.045	450	D6EP35	417	D6EP35_STRLI Zinc protease OS=Streptomyces lividans TK24 OX=457428 GN=SLIV_09420 PE=4 SV=1	D6EP35	417	417	K	QRVLEVTAEEVQEVAKARLRPDNRAVLVYEP	144.57	144.57	VLEVTAEEVQEVAK(1)AR	VLEVTAEEVQEVAK(144.57)AR	14	2	-0.58914	3848200		3949000
D6EP36	DNA topoisomerase (ATP-hydrolyzing)		88.626	818	D6EP36	419	D6EP36_STRLI DNA topoisomerase (ATP-hydrolyzing) OS=Streptomyces lividans TK24 OX=457428 GN=SLIV_09425 PE=3 SV=1	D6EP36	419	419	K	EVIRLIRSSENSAQAKQRLMERFSLSDVQTQ	266.99	266.99	SSENSAQAK(1)QR	SSENSAQAK(266.99)QR	9	2	0.41621	19158000		16551000
D6EP36	DNA topoisomerase (ATP-hydrolyzing)		88.626	818	D6EP36	7	D6EP36_STRLI DNA topoisomerase (ATP-hydrolyzing) OS=Streptomyces lividans TK24 OX=457428 GN=SLIV_09425 PE=3 SV=1	D6EP36	7	7	K	_________MARRSTKTPPPDDSYEERILDI	90.653	78.342	STK(1)TPPPDDSYEER	STK(78.34)TPPPDDSYEER	3	2	-2.323	5242100
D6EP36	DNA topoisomerase (ATP-hydrolyzing)		88.626	818	D6EP36	545	D6EP36_STRLI DNA topoisomerase (ATP-hydrolyzing) OS=Streptomyces lividans TK24 OX=457428 GN=SLIV_09425 PE=3 SV=1	D6EP36	545	545	K	ARTANDEPLVTEAGAKRVKHDLIVSAVPATA	142.12	24.538	TANDEPLVTEAGAK(1)R	TANDEPLVTEAGAK(24.54)R	14	3	0.052019	21935000		23175000
D6EP50	DNA topoisomerase (ATP-hydrolyzing)		77.269	707	D6EP50	178	D6EP50_STRLI DNA topoisomerase (ATP-hydrolyzing) OS=Streptomyces lividans TK24 OX=457428 GN=SLIV_09495 PE=4 SV=1	D6EP50	178	178	K	RRGVPGTFAKAGPDAKFEAGSGLRKVKKVPK	56.122	56.122	AGPDAK(1)FEAGSGLR	AGPDAK(56.12)FEAGSGLR	6	2	-0.41635
D6EP53	RNA polymerase sigma factor SigA		55.934	511	D6EP53	317	D6EP53_STRLI RNA polymerase sigma factor SigA OS=Streptomyces lividans TK24 OX=457428 GN=hrdB PE=3 SV=1	D6EP53	317	317	K	DLIQEGNLGLIRAVEKFDYTKGYKFSTYATW	97.431	78.264	AVEK(1)FDYTK	AVEK(78.26)FDYTK(-78.26)	4	2	0.86866	76947000	13463000	78700000	24568000
D6EP53	RNA polymerase sigma factor SigA		55.934	511	D6EP53	392	D6EP53_STRLI RNA polymerase sigma factor SigA OS=Streptomyces lividans TK24 OX=457428 GN=hrdB PE=3 SV=1	D6EP53	392	392	K	PTPEELAKELDMTPEKVIEVQKYGREPISLH	169.52	117.09	ELDMTPEK(1)VIEVQK	ELDMTPEK(117.09)VIEVQK(-117.09)	8	2	-0.14031	19546000	6943600	19698000	3201800
D6EP53	RNA polymerase sigma factor SigA		55.934	511	D6EP53	255	D6EP53_STRLI RNA polymerase sigma factor SigA OS=Streptomyces lividans TK24 OX=457428 GN=hrdB PE=3 SV=1	D6EP53	255	255	K	IEAGLFAEDKLANSDKLAPKLKRELEIIAED	30.21	30.21	IEAGLFAEDK(0.321)LANSDK(0.679)LAPK	IEAGLFAEDK(-3.25)LANSDK(3.25)LAPK(-30.21)	16	3	-0.91438	4072000
D6EP53	RNA polymerase sigma factor SigA		55.934	511	D6EP53	224	D6EP53_STRLI RNA polymerase sigma factor SigA OS=Streptomyces lividans TK24 OX=457428 GN=hrdB PE=3 SV=1	D6EP53	224	224	K	GATADPVKDYLKQIGKVPLLNAEQEVELAKR	49.036	49.036	QIGK(0.997)VPLLNAEQEVELAK(0.003)R	QIGK(25.31)VPLLNAEQEVELAK(-25.31)R	4	3	-0.20422
D6EP53	RNA polymerase sigma factor SigA		55.934	511	D6EP53	238	D6EP53_STRLI RNA polymerase sigma factor SigA OS=Streptomyces lividans TK24 OX=457428 GN=hrdB PE=3 SV=1	D6EP53	238	238	K	GKVPLLNAEQEVELAKRIEAGLFAEDKLANS	24.407	24.407	QIGK(0.132)VPLLNAEQEVELAK(0.868)R	QIGK(-8.18)VPLLNAEQEVELAK(8.18)R	18	3	0.045795			5584500
D6EP68	Vitamin B12-dependent ribonucleotide reductase	SSPG_01925	105.3	967	D6EP68	306	D6EP68_STRLI Vitamin B12-dependent ribonucleotide reductase OS=Streptomyces lividans TK24 OX=457428 GN=nrdJ PE=3 SV=1	D6EP68	306	306	K	VRVNDTFMKAVQDGGKFGLTSRMTGEVIEEV	113.22	113.22	AVQDGGK(1)FGLTSR	AVQDGGK(113.22)FGLTSR	7	2	0.76451	4590700		24859000
D6EP68	Vitamin B12-dependent ribonucleotide reductase	SSPG_01925	105.3	967	D6EP68	393	D6EP68_STRLI Vitamin B12-dependent ribonucleotide reductase OS=Streptomyces lividans TK24 OX=457428 GN=nrdJ PE=3 SV=1	D6EP68	393	393	K	NLASLNLMKFLKDDGKGNQSFDAERFSKVVE	98.898	80.014	DDGK(1)GNQSFDAER	DDGK(80.01)GNQSFDAER	4	2	-0.13827	6805300
D6EP68	Vitamin B12-dependent ribonucleotide reductase	SSPG_01925	105.3	967	D6EP68	702	D6EP68_STRLI Vitamin B12-dependent ribonucleotide reductase OS=Streptomyces lividans TK24 OX=457428 GN=nrdJ PE=3 SV=1	D6EP68	702	702	K	WKMGVKALAIYRDNCKVGQPLSAKTKTVKDT	135.56	84.821	DNCK(1)VGQPLSAK	DNCK(84.82)VGQPLSAK(-84.82)	4	2	-0.76322	18146000		41613000
D6EP68	Vitamin B12-dependent ribonucleotide reductase	SSPG_01925	105.3	967	D6EP68	719	D6EP68_STRLI Vitamin B12-dependent ribonucleotide reductase OS=Streptomyces lividans TK24 OX=457428 GN=nrdJ PE=3 SV=1	D6EP68	719	719	K	GQPLSAKTKTVKDTEKAEITEKTEAAIRETV	181.98	181.98	TVKDTEK(1)AEITEK	TVK(-79.93)DTEK(79.93)AEITEK(-181.98)	7	2	0.2262	246480000	12064000	200990000	16036000
D6EP68	Vitamin B12-dependent ribonucleotide reductase	SSPG_01925	105.3	967	D6EP68	725	D6EP68_STRLI Vitamin B12-dependent ribonucleotide reductase OS=Streptomyces lividans TK24 OX=457428 GN=nrdJ PE=3 SV=1	D6EP68	725	725	K	KTKTVKDTEKAEITEKTEAAIRETVEKVVEY	130.23	99.011	DTEKAEITEK(1)TEAAIR	DTEK(-83.25)AEITEK(83.25)TEAAIR	10	2	0.68284	34937000		42519000	6687400
D6EP68	Vitamin B12-dependent ribonucleotide reductase	SSPG_01925	105.3	967	D6EP68	736	D6EP68_STRLI Vitamin B12-dependent ribonucleotide reductase OS=Streptomyces lividans TK24 OX=457428 GN=nrdJ PE=3 SV=1	D6EP68	736	736	K	EITEKTEAAIRETVEKVVEYRPVRKRLPKGR	274.53	46.481	ETVEK(1)VVEYRPVR	ETVEK(46.48)VVEYRPVR	5	3	0.27721	388880000	6025600	395630000	14259000
D6EP68	Vitamin B12-dependent ribonucleotide reductase	SSPG_01925	105.3	967	D6EP68	97	D6EP68_STRLI Vitamin B12-dependent ribonucleotide reductase OS=Streptomyces lividans TK24 OX=457428 GN=nrdJ PE=3 SV=1	D6EP68	97	97	K	YFRGAVGTPQREVSLKQLIDRIVKTYRKAGE	90.15	79.986	EVSLK(1)QLIDR	EVSLK(79.99)QLIDR	5	2	0.64369	12893000		17492000
D6EP68	Vitamin B12-dependent ribonucleotide reductase	SSPG_01925	105.3	967	D6EP68	227	D6EP68_STRLI Vitamin B12-dependent ribonucleotide reductase OS=Streptomyces lividans TK24 OX=457428 GN=nrdJ PE=3 SV=1	D6EP68	227	227	K	PVSFMRGADASAGTIKSGGATRRAAKMVILD	186.17	141.55	GADASAGTIK(1)SGGATRR	GADASAGTIK(141.55)SGGATRR	10	3	-0.71221	22800000		25113000
D6EP68	Vitamin B12-dependent ribonucleotide reductase	SSPG_01925	105.3	967	D6EP68	513	D6EP68_STRLI Vitamin B12-dependent ribonucleotide reductase OS=Streptomyces lividans TK24 OX=457428 GN=nrdJ PE=3 SV=1	D6EP68	513	513	K	KPHLRVMKQHSDENAKAVRMDDLDTPIWAAA	244.8	209.21	QHSDENAK(1)AVR	QHSDENAK(209.21)AVR	8	2	-0.90253			18536000
D6EP68	Vitamin B12-dependent ribonucleotide reductase	SSPG_01925	105.3	967	D6EP68	261	D6EP68_STRLI Vitamin B12-dependent ribonucleotide reductase OS=Streptomyces lividans TK24 OX=457428 GN=nrdJ PE=3 SV=1	D6EP68	261	261	K	PDIEDFIQTKVKEEEKIRALRDAGFDMDLGG	83.647	83.647	VKEEEK(1)IR	VK(-53.39)EEEK(53.39)IR	6	3	0.3795	137390000		93848000
D6EP68	Vitamin B12-dependent ribonucleotide reductase	SSPG_01925	105.3	967	D6EP68	299	D6EP68_STRLI Vitamin B12-dependent ribonucleotide reductase OS=Streptomyces lividans TK24 OX=457428 GN=nrdJ PE=3 SV=1	D6EP68	299	299	K	YQNANNSVRVNDTFMKAVQDGGKFGLTSRMT	147.33	89.805	VNDTFMK(1)AVQDGGK	VNDTFMK(89.8)AVQDGGK(-89.8)	7	2	0.78084	19791000		6085600
D6EP90	Histidine kinase	SSPG_07049	37.642	358	D6EP90	15	D6EP90_STRLI Histidine kinase OS=Streptomyces lividans TK24 OX=457428 GN=SLIV_09695 PE=4 SV=1	D6EP90	15	15	K	_MGVVTDIRSRSRSAKLAAGVSCEKAGRSGK	66.498	66.498	SAK(1)LAAGVSCEK	SAK(66.5)LAAGVSCEK(-66.5)	3	2	0.46422			10065000
D6EP97	Glutamate transport ATP-binding protein GluA		28.133	258	D6EP97	8	D6EP97_STRLI Glutamate transport ATP-binding protein GluA OS=Streptomyces lividans TK24 OX=457428 GN=gluA PE=4 SV=1	D6EP97	8	8	K	________MTEVSVAKEDKAATGELVVLKSV	132.01	38.567	TEVSVAK(1)EDK	TEVSVAK(38.57)EDK(-38.57)	7	2	0.52948	21042000	5900300	21151000	7755400
D6EP97	Glutamate transport ATP-binding protein GluA		28.133	258	D6EP97	11	D6EP97_STRLI Glutamate transport ATP-binding protein GluA OS=Streptomyces lividans TK24 OX=457428 GN=gluA PE=4 SV=1	D6EP97	11	11	K	_____MTEVSVAKEDKAATGELVVLKSVNKH	156.17	156.17	TEVSVAKEDK(1)AATGELVVLK	TEVSVAK(-37.65)EDK(37.65)AATGELVVLK(-156.17)	10	2	-1.2613	7533000		4684500
D6EP97	Glutamate transport ATP-binding protein GluA		28.133	258	D6EP97	79	D6EP97_STRLI Glutamate transport ATP-binding protein GluA OS=Streptomyces lividans TK24 OX=457428 GN=gluA PE=4 SV=1	D6EP97	79	79	K	NRLETVDDGSITIDGKPLPAEGKELARLRAD	33.263	33.263	TINRLETVDDGSITIDGK(1)PLPAEGK	TINRLETVDDGSITIDGK(33.26)PLPAEGK(-33.26)	18	3	-0.51576	7294700		3837400
D6EP98	Glutamate binding protein	SSPG_01955	29.555	278	D6EP98	138	D6EP98_STRLI Glutamate binding protein OS=Streptomyces lividans TK24 OX=457428 GN=SLIV_09735 PE=3 SV=1	D6EP98	138	138	K	YLLAHQDVLIRADDDKIKSPEDLNDAKLCSV	85.362	70.167	ADDDK(0.992)IK(0.008)SPEDLNDAK	ADDDK(20.7)IK(-20.7)SPEDLNDAK(-70.17)	5	3	0.36549	18017000	9706900		11621000
D6EP98	Glutamate binding protein	SSPG_01955	29.555	278	D6EP98	140	D6EP98_STRLI Glutamate binding protein OS=Streptomyces lividans TK24 OX=457428 GN=SLIV_09735 PE=3 SV=1	D6EP98	140	140	K	LAHQDVLIRADDDKIKSPEDLNDAKLCSVTG	92.264	92.264	ADDDK(0.004)IK(0.996)SPEDLNDAK	ADDDK(-23.94)IK(23.94)SPEDLNDAK(-92.26)	7	3	2.1294	19391000
D6EP98	Glutamate binding protein	SSPG_01955	29.555	278	D6EP98	149	D6EP98_STRLI Glutamate binding protein OS=Streptomyces lividans TK24 OX=457428 GN=SLIV_09735 PE=3 SV=1	D6EP98	149	149	K	ADDDKIKSPEDLNDAKLCSVTGSTSAQNVKD	28.156	28.156	SPEDLNDAK(1)LCSVTGSTSAQNVK	SPEDLNDAK(28.16)LCSVTGSTSAQNVK(-28.16)	9	3	-1.093	3616500		3245800
D6EPF7	Chaperone protein DnaK		66.27	618	D6EPF7	110	D6EPF7_STRLI Chaperone protein DnaK OS=Streptomyces lividans TK24 OX=457428 GN=dnaK PE=2 SV=1	D6EPF7	110	110	K	VLQKLKRDAESYLGEKVTDAVITVPAYFNDA	155.95	125.12	RDAESYLGEK(1)VTDAVITVPAYFNDAER	RDAESYLGEK(125.12)VTDAVITVPAYFNDAER	10	3	-0.98698	132670000	8462300	112020000	9511600
D6EPF7	Chaperone protein DnaK		66.27	618	D6EPF7	466	D6EPF7_STRLI Chaperone protein DnaK OS=Streptomyces lividans TK24 OX=457428 GN=dnaK PE=2 SV=1	D6EPF7	466	466	K	ANGIMHVTAKDLGTGKEQKMTVTGGSSLPKD	28.65	28.65	DLGTGK(0.5)EQK(0.5)MTVTGGSSLPK	DLGTGK(0)EQK(0)MTVTGGSSLPK(-28.65)	6	3	0.98689			4327200
D6EPF7	Chaperone protein DnaK		66.27	618	D6EPF7	469	D6EPF7_STRLI Chaperone protein DnaK OS=Streptomyces lividans TK24 OX=457428 GN=dnaK PE=2 SV=1	D6EPF7	469	469	K	IMHVTAKDLGTGKEQKMTVTGGSSLPKDEVD	115.46	115.46	EQK(1)MTVTGGSSLPKDEVDR	EQK(98.32)MTVTGGSSLPK(-98.32)DEVDR	3	3	0.029476	7885800		11827000
D6EPF7	Chaperone protein DnaK		66.27	618	D6EPF7	527	D6EPF7_STRLI Chaperone protein DnaK OS=Streptomyces lividans TK24 OX=457428 GN=dnaK PE=2 SV=1	D6EPF7	527	527	K	QLVYQTEKFLKDNEDKVPGEVKTEVESAVAE	132.57	78.136	DNEDK(1)VPGEVK	DNEDK(78.14)VPGEVK(-78.14)	5	2	-0.32435	15690000	24158000	9659200	18016000
D6EPF7	Chaperone protein DnaK		66.27	618	D6EPF7	546	D6EPF7_STRLI Chaperone protein DnaK OS=Streptomyces lividans TK24 OX=457428 GN=dnaK PE=2 SV=1	D6EPF7	546	546	K	EVKTEVESAVAELKEKLKGEDTAEIRTATEK	101.39	101.39	EK(1)LKGEDTAEIR	EK(39.44)LK(-39.44)GEDTAEIR	2	2	0.00012451	94211000	19878000	89851000	28952000
D6EPF7	Chaperone protein DnaK		66.27	618	D6EPF7	614	D6EPF7_STRLI Chaperone protein DnaK OS=Streptomyces lividans TK24 OX=457428 GN=dnaK PE=2 SV=1	D6EPF7	614	614	K	ADDDVVDAEIVDDERKDGAA___________	157.86	57.414	GADDDVVDAEIVDDERK(1)DGAA	GADDDVVDAEIVDDERK(57.41)DGAA	17	2	0.53104	18196000	3947200	15607000
D6EPF7	Chaperone protein DnaK		66.27	618	D6EPF7	492	D6EPF7_STRLI Chaperone protein DnaK OS=Streptomyces lividans TK24 OX=457428 GN=dnaK PE=2 SV=1	D6EPF7	492	492	K	SLPKDEVDRMRQEAEKYAEEDHARREAAESR	272.1	66.784	QEAEK(1)YAEEDHARR	QEAEK(66.78)YAEEDHARR	5	4	-0.05585	217280000	114410000	179490000	120790000
D6EPF7	Chaperone protein DnaK		66.27	618	D6EPF7	55	D6EPF7_STRLI Chaperone protein DnaK OS=Streptomyces lividans TK24 OX=457428 GN=dnaK PE=2 SV=1	D6EPF7	55	55	K	VAFAKNGEVLVGEVAKRQAVTNVDRTIRSVK	125.74	104.79	NGEVLVGEVAK(1)R	NGEVLVGEVAK(104.79)R	11	2	0.20641	16650000		23334000	3155300
D6EPF7	Chaperone protein DnaK		66.27	618	D6EPF7	561	D6EPF7_STRLI Chaperone protein DnaK OS=Streptomyces lividans TK24 OX=457428 GN=dnaK PE=2 SV=1	D6EPF7	561	561	K	KLKGEDTAEIRTATEKVAAVSQKLGQAMYAD	155.98	64.439	TATEK(1)VAAVSQK	TATEK(64.44)VAAVSQK(-64.44)	5	2	0.17453	18194000		54257000
D6EPF7	Chaperone protein DnaK		66.27	618	D6EPF7	544	D6EPF7_STRLI Chaperone protein DnaK OS=Streptomyces lividans TK24 OX=457428 GN=dnaK PE=2 SV=1	D6EPF7	544	544	K	PGEVKTEVESAVAELKEKLKGEDTAEIRTAT	146.16	52.265	TEVESAVAELK(1)EK	TEVESAVAELK(52.27)EK(-52.27)	11	3	0.051243	17388000	3106700	16433000	3641900
D6EPF7	Chaperone protein DnaK		66.27	618	D6EPF7	212	D6EPF7_STRLI Chaperone protein DnaK OS=Streptomyces lividans TK24 OX=457428 GN=dnaK PE=2 SV=1	D6EPF7	212	212	K	LGGDDWDQRVVDYLVKQFQSGHGVDLAKDKM	167.16	167.16	VVDYLVK(1)QFQSGHGVDLAKDK	VVDYLVK(92.64)QFQSGHGVDLAK(-92.64)DK(-167.16)	7	3	0.72724	32815000		56498000
D6EPF8	Protein GrpE		23.874	225	D6EPF8	117	D6EPF8_STRLI Protein GrpE OS=Streptomyces lividans TK24 OX=457428 GN=grpE PE=3 SV=1	D6EPF8	117	117	K	DVGRAREHGELVGGFKSVAESLETTVAKLGL	79.622	79.622	EHGELVGGFK(1)SVAESLETTVAK	EHGELVGGFK(79.62)SVAESLETTVAK(-79.62)	10	3	-1.9392	57038000		70191000
D6EPF9	Chaperone protein DnaJ		41.337	399	D6EPF9	27	D6EPF9_STRLI Chaperone protein DnaJ OS=Streptomyces lividans TK24 OX=457428 GN=dnaJ1 PE=3 SV=1	D6EPF9	27	27	K	YKVLGVPKDATEAEIKKAYRKLARENHPDAN	102.51	101.43	DATEAEIK(1)K	DATEAEIK(101.43)K(-101.43)	8	2	0.66891		13448000		12994000
D6EPF9	Chaperone protein DnaJ		41.337	399	D6EPF9	9	D6EPF9_STRLI Chaperone protein DnaJ OS=Streptomyces lividans TK24 OX=457428 GN=dnaJ1 PE=3 SV=1	D6EPF9	9	9	K	_______MSTKDFIEKDYYKVLGVPKDATEA	69.954	69.954	DFIEK(1)DYYK	DFIEK(69.95)DYYK(-69.95)	5	2	-0.18982
D6EPF9	Chaperone protein DnaJ		41.337	399	D6EPF9	66	D6EPF9_STRLI Chaperone protein DnaJ OS=Streptomyces lividans TK24 OX=457428 GN=dnaJ1 PE=3 SV=1	D6EPF9	66	66	K	RFKEISEANDILGDPKKRKEYDEARALFGNG	72.29	72.29	EISEANDILGDPK(1)K	EISEANDILGDPK(72.29)K(-72.29)	13	2	2.0869
D6EPG1	Solute-binding protein	SSPG_07308	39.726	372	D6EPG1	81	D6EPG1_STRLI Solute-binding protein OS=Streptomyces lividans TK24 OX=457428 GN=SLIV_19965 PE=4 SV=1	D6EPG1	81	81	K	FKKKVGELTRDEGIVKYANAEASATKQADQM	97.352	26.477	VGELTRDEGIVK(1)YANAEASATK	VGELTRDEGIVK(26.48)YANAEASATK(-26.48)	12	3	0.46436	11288000	1249200	10239000	2813500
D6EPG7	Chaperone protein ClpB		94.437	865	D6EPG7	164	D6EPG7_STRLI Chaperone protein ClpB OS=Streptomyces lividans TK24 OX=457428 GN=clpB PE=3 SV=1	D6EPG7	164	164	K	RVTTADPEGQYKALEKFGTDLTAAARDGKLD	119.39	119.39	ALEK(1)FGTDLTAAAR	ALEK(119.39)FGTDLTAAAR	4	2	0.79743	19655000		44760000
D6EPG7	Chaperone protein ClpB		94.437	865	D6EPG7	502	D6EPG7_STRLI Chaperone protein ClpB OS=Streptomyces lividans TK24 OX=457428 GN=clpB PE=3 SV=1	D6EPG7	502	502	K	QAERAQRDGDFDTASKLLYGEIPDLERDLEA	66.045	47.499	DGDFDTASK(1)LLYGEIPDLER	DGDFDTASK(47.5)LLYGEIPDLER	9	3	-0.56022	12215000		17633000
D6EPG7	Chaperone protein ClpB		94.437	865	D6EPG7	177	D6EPG7_STRLI Chaperone protein ClpB OS=Streptomyces lividans TK24 OX=457428 GN=clpB PE=3 SV=1	D6EPG7	177	177	K	LEKFGTDLTAAARDGKLDPVIGRDQEIRRVV	80.231	70.26	DGK(1)LDPVIGRDQEIR	DGK(70.26)LDPVIGRDQEIR	3	3	-0.29133	8807700		7581500
D6EPG7	Chaperone protein ClpB		94.437	865	D6EPG7	453	D6EPG7_STRLI Chaperone protein ClpB OS=Streptomyces lividans TK24 OX=457428 GN=clpB PE=3 SV=1	D6EPG7	453	453	K	ASLERLERLRRDLADKEEELRGLTARWEKEK	149.72	57.328	DLADK(1)EEELRGLTAR	DLADK(57.33)EEELRGLTAR	5	3	-0.035944	17723000	3676200	19128000	4038400
D6EPG7	Chaperone protein ClpB		94.437	865	D6EPG7	480	D6EPG7_STRLI Chaperone protein ClpB OS=Streptomyces lividans TK24 OX=457428 GN=clpB PE=3 SV=1	D6EPG7	480	480	K	EKEKQSLNRVGELKEKLDELRGQAERAQRDG	70.412	70.412	EK(1)LDELRGQAER	EK(70.41)LDELRGQAER	2	3	0.94668	9799600		7240800
D6EPG7	Chaperone protein ClpB		94.437	865	D6EPG7	135	D6EPG7_STRLI Chaperone protein ClpB OS=Streptomyces lividans TK24 OX=457428 GN=clpB PE=3 SV=1	D6EPG7	135	135	K	GGAAGEVLEGQGASAKKLQEAFRKARGGRRV	130.1	130.1	GGAAGEVLEGQGASAK(1)K	GGAAGEVLEGQGASAK(130.1)K(-130.1)	16	2	-0.13628	13789000		24780000
D6EPG7	Chaperone protein ClpB		94.437	865	D6EPG7	644	D6EPG7_STRLI Chaperone protein ClpB OS=Streptomyces lividans TK24 OX=457428 GN=clpB PE=3 SV=1	D6EPG7	644	644	K	DERAMVRIDMSEYSEKHSVARLVGAPPGYVG	112.72	112.72	IDMSEYSEK(1)HSVAR	IDMSEYSEK(112.72)HSVAR	9	3	-0.43702	11606000		37610000
D6EPG7	Chaperone protein ClpB		94.437	865	D6EPG7	327	D6EPG7_STRLI Chaperone protein ClpB OS=Streptomyces lividans TK24 OX=457428 GN=clpB PE=3 SV=1	D6EPG7	327	327	K	MVGATTLDEYRERIEKDPALERRFQQVLVAE	51.092	51.092	IEK(1)DPALERR	IEK(51.09)DPALERR	3	3	0.29028
D6EPG7	Chaperone protein ClpB		94.437	865	D6EPG7	572	D6EPG7_STRLI Chaperone protein ClpB OS=Streptomyces lividans TK24 OX=457428 GN=clpB PE=3 SV=1	D6EPG7	572	572	K	EGETQKLLRMEDELGKRLIGQTQAVRAVSDA	161.11	101.28	MEDELGK(1)R	MEDELGK(101.28)R	7	2	-0.055538	36588000	10587000	34743000	14122000
D6EPG8	Uncharacterized protein		20.381	178	D6EPG8	90	D6EPG8_STRLI Uncharacterized protein OS=Streptomyces lividans TK24 OX=457428 GN=SLIV_19995 PE=4 SV=1	D6EPG8	90	90	K	FSVRTFYDRSHQIDEKPQLLESVDDWNRRTL	65.25	50.883	SHQIDEK(1)PQLLESVDDWNRR	SHQIDEK(50.88)PQLLESVDDWNRR	7	3	-2.0019	9000100	4089500	12167000	5937600
D6EPH8	Fructose-bisphosphate aldolase		36.899	343	D6EPH8	237	D6EPH8_STRLI Fructose-bisphosphate aldolase OS=Streptomyces lividans TK24 OX=457428 GN=fba PE=3 SV=1	D6EPH8	237	237	K	LRPELLKELNEGIASKYGQPAGSKPFDFVFH	230.43	53.448	ELNEGIASK(1)YGQPAGSK	ELNEGIASK(53.45)YGQPAGSK(-53.45)	9	2	-1.45	428260000		685030000	57878000
D6EPH8	Fructose-bisphosphate aldolase		36.899	343	D6EPH8	300	D6EPH8_STRLI Fructose-bisphosphate aldolase OS=Streptomyces lividans TK24 OX=457428 GN=fba PE=3 SV=1	D6EPH8	300	300	K	RPVVDHMFRNYDGVLKVDGEVGNKKTYDPRT	147.83	147.83	NYDGVLK(1)VDGEVGNKK	NYDGVLK(76.3)VDGEVGNK(-76.3)K(-147.83)	7	3	0.15175	76755000	4195700	41303000	8443800
D6EPH8	Fructose-bisphosphate aldolase		36.899	343	D6EPH8	308	D6EPH8_STRLI Fructose-bisphosphate aldolase OS=Streptomyces lividans TK24 OX=457428 GN=fba PE=3 SV=1	D6EPH8	308	308	K	RNYDGVLKVDGEVGNKKTYDPRTWGKLAEAG	167.24	153.04	VDGEVGNK(1)K	VDGEVGNK(153.04)K(-153.04)	8	2	-0.57707	223720000	282940000	124530000	290620000
D6EPH8	Fructose-bisphosphate aldolase		36.899	343	D6EPH8	309	D6EPH8_STRLI Fructose-bisphosphate aldolase OS=Streptomyces lividans TK24 OX=457428 GN=fba PE=3 SV=1	D6EPH8	309	309	K	NYDGVLKVDGEVGNKKTYDPRTWGKLAEAGM	99.5	54.276	VDGEVGNK(0.208)K(0.792)TYDPR	VDGEVGNK(-5.81)K(5.81)TYDPR	9	3	0.3931	16085000	56602000		24047000
D6EPH8	Fructose-bisphosphate aldolase		36.899	343	D6EPH8	199	D6EPH8_STRLI Fructose-bisphosphate aldolase OS=Streptomyces lividans TK24 OX=457428 GN=fba PE=3 SV=1	D6EPH8	199	199	K	VDDAVRTVEALGLGEKGRYLLAASFGNVHGV	90.685	90.685	TVEALGLGEK(1)GR	TVEALGLGEK(90.69)GR	10	2	0.80272	21220000		28463000
D6EPH8	Fructose-bisphosphate aldolase		36.899	343	D6EPH8	318	D6EPH8_STRLI Fructose-bisphosphate aldolase OS=Streptomyces lividans TK24 OX=457428 GN=fba PE=3 SV=1	D6EPH8	318	318	K	GEVGNKKTYDPRTWGKLAEAGMAARVVEACG	69.01	69.01	TWGK(1)LAEAGMAAR	TWGK(69.01)LAEAGMAAR	4	2	1.6725			4381800
D6EPI0	Uncharacterized protein		14.871	137	D6EPI0	126	D6EPI0_STRLI Uncharacterized protein OS=Streptomyces lividans TK24 OX=457428 GN=SLIV_20055 PE=4 SV=1	D6EPI0	126	126	K	AIGEKEEYERCSQFLKDSSPEAAEVLG____	44.616	44.616	CSQFLK(1)DSSPEAAEVLG	CSQFLK(44.62)DSSPEAAEVLG	6	2	2.5474			2437000
D6EPI0	Uncharacterized protein		14.871	137	D6EPI0	38	D6EPI0_STRLI Uncharacterized protein OS=Streptomyces lividans TK24 OX=457428 GN=SLIV_20055 PE=4 SV=1	D6EPI0	38	38	K	RELLAGGTSPADVAAKYPTSSLAWARLADEA	120.33	120.33	ELLAGGTSPADVAAK(1)YPTSSLAWAR	ELLAGGTSPADVAAK(120.33)YPTSSLAWAR	15	3	-1.4923			76514000
D6EPI1	Tryptophan 2,3-dioxygenase	SSPG_04013	30.338	271	D6EPI1	79	D6EPI1_STRLI Tryptophan 2,3-dioxygenase OS=Streptomyces lividans TK24 OX=457428 GN=kynA PE=3 SV=1	D6EPI1	79	79	K	RALREDRIPVATDALKRSVRELEALNASWTP	36.529	36.529	EDRIPVATDALK(1)R	EDRIPVATDALK(36.53)R	12	3	-1.7872	4033600
D6EPI2	Kynureninase	SSPG_04014	43.298	410	D6EPI2	366	D6EPI2_STRLI Kynureninase OS=Streptomyces lividans TK24 OX=457428 GN=kynU PE=3 SV=1	D6EPI2	366	366	K	GSQVALRCDDAGEVMKRLIERGVVGDYRAPD	69.275	63.076	CDDAGEVMK(1)R	CDDAGEVMK(63.08)R	9	2	-4.4151	5853000		4594400
D6EPJ9	Adenylosuccinate synthetase	SSPG_04031	45.833	427	D6EPJ9	382	D6EPJ9_STRLI Adenylosuccinate synthetase OS=Streptomyces lividans TK24 OX=457428 GN=purA PE=3 SV=1	D6EPJ9	382	382	K	KPVYETLPGWSEDITKAKSFSDLPKNAQAYV	58.345	58.345	VEELPYSQSDFHHAKPVYETLPGWSEDITK(1)AK	VEELPYSQSDFHHAK(-47.26)PVYETLPGWSEDITK(47.26)AK(-58.35)	30	4	-0.30836	11769000	5920200	10372000	10995000
D6EPL3	Aspartokinase		44.779	425	D6EPL3	331	D6EPL3_STRLI Aspartokinase OS=Streptomyces lividans TK24 OX=457428 GN=ask PE=3 SV=1	D6EPL3	331	331	K	TLPKSEGRKAIDALEKNRPGIGFDSLRYDDQ	104.44	70.942	AIDALEK(1)NRPGIGFDSLR	AIDALEK(70.94)NRPGIGFDSLR	7	3	-0.35769	64915000	5736300	109980000	7118600
D6EPL3	Aspartokinase		44.779	425	D6EPL3	251	D6EPL3_STRLI Aspartokinase OS=Streptomyces lividans TK24 OX=457428 GN=ask PE=3 SV=1	D6EPL3	251	251	K	LQGTWVSSEPIKQGEKHVEQALISGVAHDTS	78.354	78.354	QGEK(1)HVEQALISGVAHDTSEAK	QGEK(78.35)HVEQALISGVAHDTSEAK(-78.35)	4	4	0.20186	12237000		12852000
D6EPL3	Aspartokinase		44.779	425	D6EPL3	349	D6EPL3_STRLI Aspartokinase OS=Streptomyces lividans TK24 OX=457428 GN=ask PE=3 SV=1	D6EPL3	349	349	K	PGIGFDSLRYDDQIGKISLVGAGMKSNPGVT	72.958	48.513	YDDQIGK(1)ISLVGAGMK	YDDQIGK(48.51)ISLVGAGMK(-48.51)	7	2	1.3713	13069000		12722000
D6EPL8	Peptide hydrolase	SSPG_04050	65.725	606	D6EPL8	346	D6EPL8_STRLI Peptide hydrolase OS=Streptomyces lividans TK24 OX=457428 GN=SLIV_20245 PE=4 SV=1	D6EPL8	346	346	K	VRSTTGRVVLDPPGLKSPRSVPVEDVWVEGP	76.228	68.847	VVLDPPGLK(1)SPR	VVLDPPGLK(68.85)SPR	9	2	0.046494	7323900		6536000
D6EPP7	Threonine--tRNA ligase		74.564	658	D6EPP7	647	D6EPP7_STRLI Threonine--tRNA ligase OS=Streptomyces lividans TK24 OX=457428 GN=thrS2 PE=3 SV=1	D6EPP7	647	647	K	DGSQENGIPRDQALAKLVDVVERRIQV____	171.32	51.939	DQALAK(1)LVDVVERR	DQALAK(51.94)LVDVVERR	6	3	-0.47074	22038000		19252000
D6EPP7	Threonine--tRNA ligase		74.564	658	D6EPP7	467	D6EPP7_STRLI Threonine--tRNA ligase OS=Streptomyces lividans TK24 OX=457428 GN=thrS2 PE=3 SV=1	D6EPP7	467	467	K	EAWEEATETLRQVAEKQNLELVADPGGAAFY	112.36	58.457	QVAEK(1)QNLELVADPGGAAFYGPK	QVAEK(58.46)QNLELVADPGGAAFYGPK(-58.46)	5	3	1.6729	11999000		15463000
D6EPP7	Threonine--tRNA ligase		74.564	658	D6EPP7	195	D6EPP7_STRLI Threonine--tRNA ligase OS=Streptomyces lividans TK24 OX=457428 GN=thrS2 PE=3 SV=1	D6EPP7	195	195	K	TIYDNLDAKTGELCWKDLCRGPHLPTTRNIP	107.21	61.353	TGELCWK(1)DLCR	TGELCWK(61.35)DLCR	7	2	2.6446	6341400	1868200	8437100
D6EPP7	Threonine--tRNA ligase		74.564	658	D6EPP7	600	D6EPP7_STRLI Threonine--tRNA ligase OS=Streptomyces lividans TK24 OX=457428 GN=thrS2 PE=3 SV=1	D6EPP7	600	600	K	KGLRVDVDASSDRMQKKIRTQQKQKVPFMII	99.011	99.011	VDVDASSDRMQK(1)K	VDVDASSDRMQK(99.01)K(-99.01)	12	3	-1.4601	13231000		11429000
D6EPP9	Uncharacterized protein		61.183	551	D6EPP9	44	D6EPP9_STRLI Uncharacterized protein OS=Streptomyces lividans TK24 OX=457428 GN=SLIV_30130 PE=4 SV=1	D6EPP9	44	44	K	LASAAYRDSEAEEILKANSEWHKSAVSKPRI	58.814	58.079	DSEAEEILK(1)ANSEWHK	DSEAEEILK(58.08)ANSEWHK(-58.08)	9	3	-0.56929	9405700	4642200	17047000	6227000
D6EPP9	Uncharacterized protein		61.183	551	D6EPP9	300	D6EPP9_STRLI Uncharacterized protein OS=Streptomyces lividans TK24 OX=457428 GN=SLIV_30130 PE=4 SV=1	D6EPP9	300	300	K	DPDREINPFRSWDVIKAIHDRLRMLERGPLH	46.88	46.88	SWDVIK(1)AIHDR	SWDVIK(46.88)AIHDR	6	3	0.2234	5860700		7429400	4739300
D6EPP9	Uncharacterized protein		61.183	551	D6EPP9	440	D6EPP9_STRLI Uncharacterized protein OS=Streptomyces lividans TK24 OX=457428 GN=SLIV_30130 PE=4 SV=1	D6EPP9	440	440	K	KQVQKSVKFWETRTVKLPLVDTDEVVRLAAR	96.64	96.64	TVK(1)LPLVDTDEVVR	TVK(96.64)LPLVDTDEVVR	3	2	-0.18046	7757500	5912700	8965500	7529600
D6EPQ5	Pyridoxal 5'-phosphate synthase subunit PdxS		32.201	303	D6EPQ5	196	D6EPQ5_STRLI Pyridoxal 5'-phosphate synthase subunit PdxS OS=Streptomyces lividans TK24 OX=457428 GN=pdxS PE=3 SV=1	D6EPQ5	196	196	K	ARLRGYDNNELYAAAKELRAPYELVKEVSEL	178.15	43.791	GYDNNELYAAAK(1)ELR	GYDNNELYAAAK(43.79)ELR	12	3	-0.42416	28600000	2041600	35402000	2345800
D6EPQ7	Probable transcriptional regulatory protein SLIV_30170		26.831	250	D6EPQ7	71	D6EPQ7_STRLI Probable transcriptional regulatory protein SLIV_30170 OS=Streptomyces lividans TK24 OX=457428 GN=SLIV_30170 PE=3 SV=1	D6EPQ7	71	71	K	AKKQSVPNKNIDSAVKRGGGLEAGGADYETI	119.29	107.9	NIDSAVK(1)R	NIDSAVK(107.9)R	7	2	1.0119	410360000	22586000	432400000	86113000
D6EPR0	Holliday junction ATP-dependent DNA helicase RuvB		37.973	357	D6EPR0	45	D6EPR0_STRLI Holliday junction ATP-dependent DNA helicase RuvB OS=Streptomyces lividans TK24 OX=457428 GN=ruvB PE=3 SV=1	D6EPR0	45	45	K	AALRPKDLGEFIGQEKVREQLDLVLRAARAR	97.456	74.841	DLGEFIGQEK(1)VR	DLGEFIGQEK(74.84)VR	10	2	-3.0497	5730400	1905000	5867000
D6EPR1	Secreted protein	SSPG_07522	17.839	169	D6EPR1	154	D6EPR1_STRLI Secreted protein OS=Streptomyces lividans TK24 OX=457428 GN=SLIV_30190 PE=4 SV=1	D6EPR1	154	154	K	ETADEPKADAAPAEAKTDEQAKKSDGGSEAK	38.537	38.537	AEPADETADEPK(0.022)ADAAPAEAK(0.978)TDEQAK	AEPADETADEPK(-16.44)ADAAPAEAK(16.44)TDEQAK(-38.54)	21	3	-0.51384	7026500
D6EPR1	Secreted protein	SSPG_07522	17.839	169	D6EPR1	126	D6EPR1_STRLI Secreted protein OS=Streptomyces lividans TK24 OX=457428 GN=SLIV_30190 PE=4 SV=1	D6EPR1	126	126	K	SLTETDASADDASDDKSVDLGKKAEPADETA	34.013	34.013	SDADVVPDDASSLTETDASADDASDDK(0.511)SVDLGK(0.489)K	SDADVVPDDASSLTETDASADDASDDK(0.2)SVDLGK(-0.2)K(-34.01)	27	3	-0.41529				9743600
D6EPR1	Secreted protein	SSPG_07522	17.839	169	D6EPR1	132	D6EPR1_STRLI Secreted protein OS=Streptomyces lividans TK24 OX=457428 GN=SLIV_30190 PE=4 SV=1	D6EPR1	132	132	K	ASADDASDDKSVDLGKKAEPADETADEPKAD	96.219	96.219	SDADVVPDDASSLTETDASADDASDDK(0.026)SVDLGK(0.974)K	SDADVVPDDASSLTETDASADDASDDK(-15.71)SVDLGK(15.71)K(-96.22)	33	3	0.31009	69335000	9917800	22090000
D6EPR3	Protein-export membrane protein SecF		39.71	373	D6EPR3	310	D6EPR3_STRLI Protein-export membrane protein SecF OS=Streptomyces lividans TK24 OX=457428 GN=secF PE=3 SV=1	D6EPR3	310	310	K	ATPLVADLKEAEPQMKALKKRVLAKRAQGAA	60.074	60.074	EAEPQMK(1)ALK	EAEPQMK(60.07)ALK(-60.07)	7	2	-1.1049
D6EPR7	Peptidyl-prolyl cis-trans isomerase	SSPG_06045	29.486	277	D6EPR7	87	D6EPR7_STRLI Peptidyl-prolyl cis-trans isomerase OS=Streptomyces lividans TK24 OX=457428 GN=SLIV_30220 PE=4 SV=1	D6EPR7	87	87	K	TPSASAPSKAPDPCDKPADGKVKTQTWKKEP	94.465	55.401	APDPCDK(1)PADGK	APDPCDK(55.4)PADGK(-55.4)	7	2	-0.87772
D6EPS1	Putative AAA domain-containing protein		48.078	451	D6EPS1	391	D6EPS1_STRLI Putative AAA domain-containing protein OS=Streptomyces lividans TK24 OX=457428 GN=SLIV_30240 PE=4 SV=1	D6EPS1	391	391	K	PVPAHLRDSHYKGAGKLGHGQGYVYPHDLPE	44.267	44.267	GAGK(1)LGHGQGYVYPHDLPEGIAAQQYAPDGLKDR	GAGK(42.81)LGHGQGYVYPHDLPEGIAAQQYAPDGLK(-42.81)DR	4	5	0.47368			8017600
D6EPS5	Uncharacterized protein		13.187	118	D6EPS5	78	D6EPS5_STRLI Uncharacterized protein OS=Streptomyces lividans TK24 OX=457428 GN=SLIV_30260 PE=4 SV=1	D6EPS5	78	78	K	NMAQREAELDDALGLKAPVDRELPAPRHHAA	96.131	96.131	EAELDDALGLK(1)APVDRELPAPR	EAELDDALGLK(96.13)APVDRELPAPR	11	3	-1.0987	18997000	5683900	13801000
D6EPS6	Alanine--tRNA ligase		95.785	890	D6EPS6	443	D6EPS6_STRLI Alanine--tRNA ligase OS=Streptomyces lividans TK24 OX=457428 GN=alaS PE=3 SV=1	D6EPS6	443	443	K	LMKEQRERAKADAQAKKTGHAGAGAYREIAD	31.42	31.42	ADAQAK(1)K(1)TGHAGAGAYR	ADAQAK(31.42)K(31.42)TGHAGAGAYR	6	3	-0.41577	56188000
D6EPS6	Alanine--tRNA ligase		95.785	890	D6EPS6	444	D6EPS6_STRLI Alanine--tRNA ligase OS=Streptomyces lividans TK24 OX=457428 GN=alaS PE=3 SV=1	D6EPS6	444	444	K	MKEQRERAKADAQAKKTGHAGAGAYREIADK	31.42	31.42	ADAQAK(1)K(1)TGHAGAGAYR	ADAQAK(31.42)K(31.42)TGHAGAGAYR	7	3	-0.41577	56188000
D6EPS6	Alanine--tRNA ligase		95.785	890	D6EPS6	646	D6EPS6_STRLI Alanine--tRNA ligase OS=Streptomyces lividans TK24 OX=457428 GN=alaS PE=3 SV=1	D6EPS6	646	646	K	RDLDVRADVMGIDEAKKQGAIAEFGEKYGER	58.37	58.37	ADVMGIDEAK(1)K	ADVMGIDEAK(58.37)K(-58.37)	10	2	-0.36959
D6EPS6	Alanine--tRNA ligase		95.785	890	D6EPS6	757	D6EPS6_STRLI Alanine--tRNA ligase OS=Streptomyces lividans TK24 OX=457428 GN=alaS PE=3 SV=1	D6EPS6	757	757	K	SAMLGKLKDAEKEIEKFRAEKVLQAAGGLAD	95.523	95.523	DAEKEIEK(1)FR	DAEK(-64.1)EIEK(64.1)FR	8	2	3.5231	9581900		9633300
D6EPS6	Alanine--tRNA ligase		95.785	890	D6EPS6	355	D6EPS6_STRLI Alanine--tRNA ligase OS=Streptomyces lividans TK24 OX=457428 GN=alaS PE=3 SV=1	D6EPS6	355	355	K	GQQYPELVTDRERIEKVALAEENAFLKTLKA	134.49	39.266	IEK(1)VALAEENAFLK	IEK(39.27)VALAEENAFLK(-39.27)	3	2	4.4086	14326000		16625000
D6EPS6	Alanine--tRNA ligase		95.785	890	D6EPS6	657	D6EPS6_STRLI Alanine--tRNA ligase OS=Streptomyces lividans TK24 OX=457428 GN=alaS PE=3 SV=1	D6EPS6	657	657	K	IDEAKKQGAIAEFGEKYGERVRVVTIGDFSK	46.592	46.592	QGAIAEFGEK(1)YGER	QGAIAEFGEK(46.59)YGER	10	2	0.79064
D6EPS6	Alanine--tRNA ligase		95.785	890	D6EPS6	369	D6EPS6_STRLI Alanine--tRNA ligase OS=Streptomyces lividans TK24 OX=457428 GN=alaS PE=3 SV=1	D6EPS6	369	369	K	EKVALAEENAFLKTLKAGTNILDTAVSDTKA	119.96	44.577	TLK(1)AGTNILDTAVSDTK	TLK(44.58)AGTNILDTAVSDTK(-44.58)	3	3	1.544	17443000		16410000
D6EPS6	Alanine--tRNA ligase		95.785	890	D6EPS6	76	D6EPS6_STRLI Alanine--tRNA ligase OS=Streptomyces lividans TK24 OX=457428 GN=alaS PE=3 SV=1	D6EPS6	76	76	K	SVQKCVRTPDIEEVGKTTRHGTFFQMCGNFS	164.65	129.82	TPDIEEVGK(1)TTR	TPDIEEVGK(129.82)TTR	9	2	0.28456	22841000	10039000	16734000	8191500
D6EPT1	Chorismate synthase	SSPG_06059	41.577	394	D6EPT1	327	D6EPT1_STRLI Chorismate synthase OS=Streptomyces lividans TK24 OX=457428 GN=aroC PE=3 SV=1	D6EPT1	327	327	K	VRAAMKPIATVPRALKTVDVATGEAAQAHHQ	69.081	52.731	ALK(1)TVDVATGEAAQAHHQR	ALK(52.73)TVDVATGEAAQAHHQR	3	3	0.29197			23325000
D6EPT3	3-dehydroquinate synthase	SSPG_06061	38.153	363	D6EPT3	239	D6EPT3_STRLI 3-dehydroquinate synthase OS=Streptomyces lividans TK24 OX=457428 GN=aroB PE=3 SV=1	D6EPT3	239	239	K	VRSIKVKAEVVSSDLKEAGLREILNYGHTLG	80.69	58.274	AEVVSSDLK(1)EAGLR	AEVVSSDLK(58.27)EAGLR	9	2	0.22152	3417900		3868400
D6EPT3	3-dehydroquinate synthase	SSPG_06061	38.153	363	D6EPT3	259	D6EPT3_STRLI 3-dehydroquinate synthase OS=Streptomyces lividans TK24 OX=457428 GN=aroB PE=3 SV=1	D6EPT3	259	259	K	REILNYGHTLGHAIEKNERYKWRHGAAVSVG	126.19	126.19	EILNYGHTLGHAIEK(1)NER	EILNYGHTLGHAIEK(126.19)NER	15	3	0.023414	25057000	10226000	36729000	17330000
D6EPT8	DNA-binding protein	SSPG_07498	18.178	167	D6EPT8	7	D6EPT8_STRLI DNA-binding protein OS=Streptomyces lividans TK24 OX=457428 GN=SLIV_30325 PE=4 SV=1	D6EPT8	7	7	K	_________MSSEYAKQLGAKLRAIRTQQGL	36.447	36.447	SSEYAK(1)QLGAK	SSEYAK(36.45)QLGAK(-36.45)	6	2	-0.83634
D6EPU4	Carbamoyl-phosphate synthase large chain		117.91	1102	D6EPU4	493	D6EPU4_STRLI Carbamoyl-phosphate synthase large chain OS=Streptomyces lividans TK24 OX=457428 GN=carB PE=3 SV=1	D6EPU4	493	493	K	IAESRELTADLLTEAKRHGFSDQQIAEISGL	106.29	106.29	ELTADLLTEAK(1)R	ELTADLLTEAK(106.29)R	11	2	0.65973
D6EPU7	Uncharacterized protein		11.555	107	D6EPU7	44	D6EPU7_STRLI Uncharacterized protein OS=Streptomyces lividans TK24 OX=457428 GN=SLIV_30370 PE=4 SV=1	D6EPU7	44	44	K	KNRLKHSGASLHEVIKQGQENDVIGKMKVSA	268.09	120.4	HSGASLHEVIK(1)QGQENDVIGK	HSGASLHEVIK(120.4)QGQENDVIGK(-120.4)	11	4	-0.33904	51892000		75854000	4509200
D6EPU7	Uncharacterized protein		11.555	107	D6EPU7	54	D6EPU7_STRLI Uncharacterized protein OS=Streptomyces lividans TK24 OX=457428 GN=SLIV_30370 PE=4 SV=1	D6EPU7	54	54	K	LHEVIKQGQENDVIGKMKVSALLESLPGVGK	196.27	61.593	QGQENDVIGK(1)MK	QGQENDVIGK(61.59)MK(-61.59)	10	2	-1.5255	194170000	29812000	191110000	28993000
D6EPV1	S-adenosylmethionine synthase		43.46	402	D6EPV1;B6V2A7	232;232	D6EPV1_STRLI S-adenosylmethionine synthase OS=Streptomyces lividans TK24 OX=457428 GN=metK PE=3 SV=1;B6V2A7_STRLI S-adenosylmethionine synthase OS=Streptomyces lividans OX=1916 GN=metK PE=3 SV=1	D6EPV1	232	232	K	FVVEPELKALLEDGIKIDTENYRLLVNPTGR	136.7	136.7	ALLEDGIK(1)IDTENYR	ALLEDGIK(136.7)IDTENYR	8	2	0.44011
D6EPV1	S-adenosylmethionine synthase		43.46	402	D6EPV1;B6V2A7	82;82	D6EPV1_STRLI S-adenosylmethionine synthase OS=Streptomyces lividans TK24 OX=457428 GN=metK PE=3 SV=1;B6V2A7_STRLI S-adenosylmethionine synthase OS=Streptomyces lividans OX=1916 GN=metK PE=3 SV=1	D6EPV1	82	82	K	NLVRGKILEIGYDSSKKGFDGASCGVSVSIG	111.06	111.06	ILEIGYDSSK(1)K	ILEIGYDSSK(111.06)K(-111.06)	10	2	0.36126	46515000		72689000
D6EPV1	S-adenosylmethionine synthase		43.46	402	D6EPV1;B6V2A7	342;342	D6EPV1_STRLI S-adenosylmethionine synthase OS=Streptomyces lividans TK24 OX=457428 GN=metK PE=3 SV=1;B6V2A7_STRLI S-adenosylmethionine synthase OS=Streptomyces lividans OX=1916 GN=metK PE=3 SV=1	D6EPV1	342	342	K	GLFVETFGTAKVDTEKIEKAIDEVFDLRPAA	109.71	103.87	VDTEK(1)IEK	VDTEK(103.87)IEK(-103.87)	5	2	-1.6767	228370000	87650000	231830000	119280000
D6EPX3	Bac_luciferase domain-containing protein		33.347	310	D6EPX3	295	D6EPX3_STRLI Bac_luciferase domain-containing protein OS=Streptomyces lividans TK24 OX=457428 GN=SLIV_30500 PE=4 SV=1	D6EPX3	295	295	K	ILVDVQSTVRDAEELKDVAALVHEKARAAGV	84.365	84.365	DAEELK(1)DVAALVHEK	DAEELK(84.36)DVAALVHEK(-84.36)	6	2	1.1851	11516000		8609900
D6EPX3	Bac_luciferase domain-containing protein		33.347	310	D6EPX3	304	D6EPX3_STRLI Bac_luciferase domain-containing protein OS=Streptomyces lividans TK24 OX=457428 GN=SLIV_30500 PE=4 SV=1	D6EPX3	304	304	K	RDAEELKDVAALVHEKARAAGV_________	134.29	134.29	DAEELKDVAALVHEK(1)AR	DAEELK(-84.23)DVAALVHEK(84.23)AR	15	3	0.19618	53268000	12027000	75520000	15474000
D6EPX6	Uracyl permease	SSPG_06104	49.256	478	D6EPX6	457	D6EPX6_STRLI Uracyl permease OS=Streptomyces lividans TK24 OX=457428 GN=SLIV_30515 PE=4 SV=1	D6EPX6	457	457	K	TQQPLLDEGTSSYDAKTGSGGAGGDGGGDGG	57.417	53.728	TQQPLLDEGTSSYDAK(1)TGSGGAGGDGGGDGGAQR	TQQPLLDEGTSSYDAK(53.73)TGSGGAGGDGGGDGGAQR	16	3	-0.86334	9057600	8670600	6133800
D6EQ50	Ribonuclease J		61.063	561	D6EQ50	437	D6EQ50_STRLI Ribonuclease J OS=Streptomyces lividans TK24 OX=457428 GN=rnj PE=3 SV=1	D6EQ50	437	437	K	IVIAEDGVVVDLVEGKAKITGKVQAGYVYVD	66.977	66.977	IVIAEDGVVVDLVEGK(1)AK	IVIAEDGVVVDLVEGK(66.98)AK(-66.98)	16	3	1.8316			14137000
D6EQ52	Flavin-dependent thymidylate synthase		27.754	246	D6EQ52	207	D6EQ52_STRLI Flavin-dependent thymidylate synthase OS=Streptomyces lividans TK24 OX=457428 GN=thyX PE=3 SV=1	D6EQ52	207	207	K	SLMHFLGLRTQHELAKVPSFPQREIEMAGEK	77.279	27.263	TQHELAK(1)VPSFPQR	TQHELAK(27.26)VPSFPQR	7	3	-0.64283	37455000		41358000
D6EQ58	Polyribonucleotide nucleotidyltransferase	SSPG_01999	79.359	739	D6EQ58	586	D6EQ58_STRLI Polyribonucleotide nucleotidyltransferase OS=Streptomyces lividans TK24 OX=457428 GN=pnp PE=3 SV=1	D6EQ58	586	586	K	TPDEMSPNAPRIITVKIPVDKIGEVIGPKGK	126.31	126.31	IITVK(1)IPVDK	IITVK(126.31)IPVDK(-126.31)	5	2	-0.13842	9589100		20487000
D6EQ58	Polyribonucleotide nucleotidyltransferase	SSPG_01999	79.359	739	D6EQ58	591	D6EQ58_STRLI Polyribonucleotide nucleotidyltransferase OS=Streptomyces lividans TK24 OX=457428 GN=pnp PE=3 SV=1	D6EQ58	591	591	K	SPNAPRIITVKIPVDKIGEVIGPKGKMINQI	162.68	83.045	IPVDK(1)IGEVIGPK	IPVDK(83.05)IGEVIGPK(-83.05)	5	2	-0.64592	104450000	30047000	98543000	45663000
D6EQ58	Polyribonucleotide nucleotidyltransferase	SSPG_01999	79.359	739	D6EQ58	211	D6EQ58_STRLI Polyribonucleotide nucleotidyltransferase OS=Streptomyces lividans TK24 OX=457428 GN=pnp PE=3 SV=1	D6EQ58	211	211	K	VAIMMVEAEATDKTIKLVEGGAEAPTEEVVA	165.34	131.13	TIK(1)LVEGGAEAPTEEVVAAGLDAAKPFIK	TIK(124.74)LVEGGAEAPTEEVVAAGLDAAK(-124.74)PFIK(-131.13)	3	3	0.13469	108020000	14428000	400330000	26676000
D6EQ59	30S ribosomal protein S15	SSPG_02000	10.79	95	D6EQ59	44	D6EQ59_STRLI 30S ribosomal protein S15 OS=Streptomyces lividans TK24 OX=457428 GN=rpsO PE=3 SV=1	D6EQ59	44	44	K	VALLSRRISDLTEHLKTHKHDHHSRRGLLIL	80.312	38.799	ISDLTEHLK(1)THK	ISDLTEHLK(38.8)THK(-38.8)	9	4	-0.25246	10287000		13701000
D6EQ64	Uncharacterized protein		12.752	115	D6EQ64	14	D6EQ64_STRLI Uncharacterized protein OS=Streptomyces lividans TK24 OX=457428 GN=SLIV_09980 PE=3 SV=1	D6EQ64	14	14	K	__MAVDQKLEDAAVVKLQKDMYEKFESIRKR	39.531	39.531	AVDQK(0.001)LEDAAVVK(0.999)LQK	AVDQK(-29.43)LEDAAVVK(29.43)LQK(-39.53)	13	3	-1.6945
D6EQ66	Uncharacterized protein		58.486	564	D6EQ66	192	D6EQ66_STRLI Uncharacterized protein OS=Streptomyces lividans TK24 OX=457428 GN=SLIV_09990 PE=4 SV=1	D6EQ66	192	192	K	QVDGNREYAEAVRVEKNRQEAINQMNRLSSY	31.526	31.526	VEK(1)NRQEAINQMNR	VEK(31.53)NRQEAINQMNR	3	3	-0.64024			4285400
D6EQ69	AG1 protein	SSPG_02010	18.744	170	D6EQ69	35	D6EQ69_STRLI AG1 protein OS=Streptomyces lividans TK24 OX=457428 GN=SLIV_10005 PE=4 SV=1	D6EQ69	35	35	K	GSAHMQLNQLDGGPVKPPSRYGDLKVKNDAL	37.896	37.896	QQGGSAHMQLNQLDGGPVK(1)PPSR	QQGGSAHMQLNQLDGGPVK(37.9)PPSR	19	3	-0.33487			17641000
D6EQ70	AG2 protein	SSPG_02011	83.196	770	D6EQ70	264	D6EQ70_STRLI AG2 protein OS=Streptomyces lividans TK24 OX=457428 GN=SLIV_10010 PE=4 SV=1	D6EQ70	264	264	K	DPQRGNWDLGRERLEKFDDLQRSLGMTLATA	86.911	86.911	ERLEK(1)FDDLQR	ERLEK(86.91)FDDLQR	5	3	3.126	6414600		9648200
D6EQ71	Uncharacterized protein		21.84	208	D6EQ71	197	D6EQ71_STRLI Uncharacterized protein OS=Streptomyces lividans TK24 OX=457428 GN=SLIV_10015 PE=4 SV=1	D6EQ71	197	197	K	SLIELAKGAAEYAQDKGKCNAPSELSA____	96.665	96.665	GAAEYAQDK(1)GK	GAAEYAQDK(96.67)GK(-96.67)	9	2	-0.90055	12452000
D6EQ78	Peptide transport system secreted peptide binding protein	SSPG_02019	67.504	621	D6EQ78	497	D6EQ78_STRLI Peptide transport system secreted peptide binding protein OS=Streptomyces lividans TK24 OX=457428 GN=SLIV_10050 PE=4 SV=1	D6EQ78	497	497	K	ATPKDTGATDNFICDKKYDDLYARQLGEYDA	113.53	74.962	DTGATDNFICDK(1)K	DTGATDNFICDK(74.96)K(-74.96)	12	2	-0.27886	8243900	4649400	5261400	2420700
D6EQ78	Peptide transport system secreted peptide binding protein	SSPG_02019	67.504	621	D6EQ78	498	D6EQ78_STRLI Peptide transport system secreted peptide binding protein OS=Streptomyces lividans TK24 OX=457428 GN=SLIV_10050 PE=4 SV=1	D6EQ78	498	498	K	TPKDTGATDNFICDKKYDDLYARQLGEYDAG	150.29	150.29	DTGATDNFICDK(0.104)K(0.896)YDDLYAR	DTGATDNFICDK(-9.33)K(9.33)YDDLYAR	13	3	0.36064	4677000			5745900
D6EQ83	Riboflavin biosynthesis protein		34.587	318	D6EQ83	100	D6EQ83_STRLI Riboflavin biosynthesis protein OS=Streptomyces lividans TK24 OX=457428 GN=ribF PE=3 SV=1	D6EQ83	100	100	K	GVDAVLILPFTKEFSKLSAADFVVKVLVDRL	92.866	92.866	EFSK(1)LSAADFVVK	EFSK(92.87)LSAADFVVK(-92.87)	4	2	-0.4152	8574700		5383300
D6EQ86	Ribosome-binding factor A	SSPG_02027	17.39	160	D6EQ86	112	D6EQ86_STRLI Ribosome-binding factor A OS=Streptomyces lividans TK24 OX=457428 GN=rbfA PE=3 SV=1	D6EQ86	112	112	K	DALPDTARNIEDLLDKARQSDEKVREASAGA	159.11	78.655	NIEDLLDK(1)AR	NIEDLLDK(78.66)AR	8	2	-0.25728	68402000	3178300	76626000	4538900
D6EQ90	Transcription termination/antitermination protein NusA		36.987	340	D6EQ90	60	D6EQ90_STRLI Transcription termination/antitermination protein NusA OS=Streptomyces lividans TK24 OX=457428 GN=nusA PE=3 SV=1	D6EQ90	60	60	K	RVELDRNTGHVTVWAKEDPDDLEEGQAAREF	112.34	51.22	VELDRNTGHVTVWAK(1)EDPDDLEEGQAAR	VELDRNTGHVTVWAK(51.22)EDPDDLEEGQAAR	15	3	-0.71553	13979000	3109800	12564000	5295100
D6EQ95	Proline--tRNA ligase		61.252	567	D6EQ95	406	D6EQ95_STRLI Proline--tRNA ligase OS=Streptomyces lividans TK24 OX=457428 GN=proS PE=3 SV=1	D6EQ95	406	406	K	VVREGDPCPNCGTGLKLDRAIEIGHIFQLGR	119.69	119.69	EGDPCPNCGTGLK(1)LDR	EGDPCPNCGTGLK(119.69)LDR	13	2	-0.55224	26367000	12616000	22698000	12236000
D6EQ95	Proline--tRNA ligase		61.252	567	D6EQ95	546	D6EQ95_STRLI Proline--tRNA ligase OS=Streptomyces lividans TK24 OX=457428 GN=proS PE=3 SV=1	D6EQ95	546	546	K	ILVAGRRSGEGVVELKDRRTGEREEVTVEEA	138.24	67.519	SGEGVVELK(1)DRR	SGEGVVELK(67.52)DRR	9	3	1.3418	285860000	77024000	357650000
D6EQC5	Spermidine/putrescine import ATP-binding protein PotA		42.352	397	D6EQC5	268	D6EQC5_STRLI Spermidine/putrescine import ATP-binding protein PotA OS=Streptomyces lividans TK24 OX=457428 GN=potA PE=3 SV=1	D6EQC5	268	268	K	IEAEVDTRSGDDVVVKAAGDKLVLPGARCSA	93.684	93.684	SGDDVVVK(1)AAGDKLVLPGAR	SGDDVVVK(33.65)AAGDK(-33.65)LVLPGAR	8	3	-0.46854	6383300		8102100
D6EQD2	Glycerophosphoryl diester phosphodiesterase	SSPG_05988	25.936	237	D6EQD2	59	D6EQD2_STRLI Glycerophosphoryl diester phosphodiesterase OS=Streptomyces lividans TK24 OX=457428 GN=SLIV_10320 PE=4 SV=1	D6EQD2	59	59	K	LTRDGVPVLLHDETLKRLWQHDRPLRSLSAE	37.555	37.555	DGVPVLLHDETLK(1)R	DGVPVLLHDETLK(37.55)R	13	3	1.2109	4404100		6074200
D6EQE1	VOC domain-containing protein		14.803	135	D6EQE1	85	D6EQE1_STRLI VOC domain-containing protein OS=Streptomyces lividans TK24 OX=457428 GN=SLIV_10365 PE=4 SV=1	D6EQE1	85	85	K	KTSEVLIALSAESREKVDELVEKAVAAGGSV	87.308	87.308	EK(1)VDELVEK	EK(87.31)VDELVEK(-87.31)	2	2	-0.076442	10209000	13073000		9110700
D6EQF6	Metallophos domain-containing protein		33.442	309	D6EQF6	192	D6EQF6_STRLI Metallophos domain-containing protein OS=Streptomyces lividans TK24 OX=457428 GN=SLIV_20380 PE=4 SV=1	D6EQF6	192	192	K	EGVSVELTGLDDPHIKRDRYTEVSGGPSPTA	58.577	58.577	IEGVSVELTGLDDPHIK(1)R	IEGVSVELTGLDDPHIK(58.58)R	17	3	-0.15152	4633600		5744700
D6EQF7	Uncharacterized protein		16.488	154	D6EQF7	83	D6EQF7_STRLI Uncharacterized protein OS=Streptomyces lividans TK24 OX=457428 GN=SLIV_20385 PE=4 SV=1	D6EQF7	83	83	K	EAFAQGGRAEQAEREKAEGEVLAAYLPKQLS	81.017	81.017	EK(1)AEGEVLAAYLPK	EK(81.02)AEGEVLAAYLPK(-81.02)	2	2	-2.049
D6EQF7	Uncharacterized protein		16.488	154	D6EQF7	42	D6EQF7_STRLI Uncharacterized protein OS=Streptomyces lividans TK24 OX=457428 GN=SLIV_20385 PE=4 SV=1	D6EQF7	42	42	K	LRLTLAAITKEEVAGKEKRELSDDEVQKVII	172.21	78.556	EEVAGK(0.997)EK(0.003)R	EEVAGK(24.81)EK(-24.81)R	6	3	0.47781	62892000	62607000	33790000	37750000
D6EQF7	Uncharacterized protein		16.488	154	D6EQF7	54	D6EQF7_STRLI Uncharacterized protein OS=Streptomyces lividans TK24 OX=457428 GN=SLIV_20385 PE=4 SV=1	D6EQF7	54	54	K	VAGKEKRELSDDEVQKVIIREAKKRREAAEA	250.92	74.944	ELSDDEVQK(1)VIIR	ELSDDEVQK(74.94)VIIR	9	2	0.077475	114300000	9770000	104420000	17322000
D6EQF7	Uncharacterized protein		16.488	154	D6EQF7	114	D6EQF7_STRLI Uncharacterized protein OS=Streptomyces lividans TK24 OX=457428 GN=SLIV_20385 PE=4 SV=1	D6EQF7	114	114	K	DDELNAIVAQAVQEAKAAGAEGPRAMGAVMK	73.839	73.839	QLSDDELNAIVAQAVQEAK(1)AAGAEGPR	QLSDDELNAIVAQAVQEAK(73.84)AAGAEGPR	19	3	-0.50732			32465000
D6EQG3	YjgF_endoribonc domain-containing protein		15.704	155	D6EQG3	64	D6EQG3_STRLI YjgF_endoribonc domain-containing protein OS=Streptomyces lividans TK24 OX=457428 GN=SLIV_20415 PE=4 SV=1	D6EQG3	64	64	K	PVTGKVGAEVTPDEAKELARTCALNALAAVK	83.397	55.806	VGAEVTPDEAK(1)ELAR	VGAEVTPDEAK(55.81)ELAR	11	2	2.0802
D6EQG7	cAMP receptor protein		24.675	224	D6EQG7	193	D6EQG7_STRLI cAMP receptor protein OS=Streptomyces lividans TK24 OX=457428 GN=crp PE=4 SV=1	D6EQG7	193	193	K	EELAQLVGASRETVNKALADFAQRGWLRLEA	151.79	148.19	ETVNK(1)ALADFAQR	ETVNK(148.19)ALADFAQR	5	2	0.65248	67331000	4619300	64879000	5318500
D6EQG7	cAMP receptor protein		24.675	224	D6EQG7	54	D6EQG7_STRLI cAMP receptor protein OS=Streptomyces lividans TK24 OX=457428 GN=crp PE=4 SV=1	D6EQG7	54	54	K	HEGDPGDRLYVVTEGKVKLHRTSPDGRENML	103.58	26.417	GDTLFHEGDPGDRLYVVTEGK(1)VK	GDTLFHEGDPGDRLYVVTEGK(26.42)VK(-26.42)	21	4	-0.078027	23151000	5621200	31760000	3721200
D6EQH5	Acetyl-coenzyme A synthetase	SSPG_01436	71.044	651	D6EQH5	496	D6EQH5_STRLI Acetyl-coenzyme A synthetase OS=Streptomyces lividans TK24 OX=457428 GN=acsA PE=3 SV=1	D6EQH5	496	496	K	DDQRFIDTYWSRFEGKYFAGDGAKKDDDGDI	84.658	84.658	FEGK(1)YFAGDGAK	FEGK(84.66)YFAGDGAK(-84.66)	4	2	0.75757	7644100		7730000
D6EQH5	Acetyl-coenzyme A synthetase	SSPG_01436	71.044	651	D6EQH5	11	D6EQH5_STRLI Acetyl-coenzyme A synthetase OS=Streptomyces lividans TK24 OX=457428 GN=acsA PE=3 SV=1	D6EQH5	11	11	K	_____MSNESLANLLKEERRFAPPADLAANA	136.53	108.56	SNESLANLLK(1)EER	SNESLANLLK(108.56)EER	10	2	-0.92201	8639800		10408000
D6EQJ1	Uncharacterized protein		20.366	196	D6EQJ1	110	D6EQJ1_STRLI Uncharacterized protein OS=Streptomyces lividans TK24 OX=457428 GN=SLIV_20555 PE=4 SV=1	D6EQJ1	110	110	K	ATVQKAGPPDVDDGEKKQKDAVTELNGLSAS	70.977	70.977	AGPPDVDDGEK(1)K	AGPPDVDDGEK(70.98)K(-70.98)	11	2	0.99309	22941000	14230000	10175000	21590000
D6EQJ1	Uncharacterized protein		20.366	196	D6EQJ1	111	D6EQJ1_STRLI Uncharacterized protein OS=Streptomyces lividans TK24 OX=457428 GN=SLIV_20555 PE=4 SV=1	D6EQJ1	111	111	K	TVQKAGPPDVDDGEKKQKDAVTELNGLSASY	56.599	56.599	AGPPDVDDGEK(0.5)K(0.5)QK	AGPPDVDDGEK(0)K(0)QK(-56.6)	12	3	0.5123	22941000
D6EQJ1	Uncharacterized protein		20.366	196	D6EQJ1	77	D6EQJ1_STRLI Uncharacterized protein OS=Streptomyces lividans TK24 OX=457428 GN=SLIV_20555 PE=4 SV=1	D6EQJ1	77	77	K	IQKETSDNSTPAEVQKTDAKAFQDMSDAYKA	139.3	139.3	ETSDNSTPAEVQK(1)TDAK	ETSDNSTPAEVQK(139.3)TDAK(-139.3)	13	2	0.66626	8073500
D6EQJ1	Uncharacterized protein		20.366	196	D6EQJ1	180	D6EQJ1_STRLI Uncharacterized protein OS=Streptomyces lividans TK24 OX=457428 GN=SLIV_20555 PE=4 SV=1	D6EQJ1	180	180	K	ALKTLEEGDVGQAMAKQPSCKSASVTPSAAE	95.417	72.705	TLEEGDVGQAMAK(1)QPSCK	TLEEGDVGQAMAK(72.7)QPSCK(-72.7)	13	2	-0.64909	6411400		5962900
D6EQJ4	DNA topoisomerase 1		103.61	952	D6EQJ4	56	D6EQJ4_STRLI DNA topoisomerase 1 OS=Streptomyces lividans TK24 OX=457428 GN=topA PE=3 SV=1	D6EQJ4	56	56	K	GHIRDLPSGAAEVPEKYTGEVRRLGVDVEHD	111.83	52.612	DLPSGAAEVPEK(1)YTGEVRR	DLPSGAAEVPEK(52.61)YTGEVRR	12	3	0.26906	29967000	6263500	27109000
D6EQJ4	DNA topoisomerase 1		103.61	952	D6EQJ4	839	D6EQJ4_STRLI DNA topoisomerase 1 OS=Streptomyces lividans TK24 OX=457428 GN=topA PE=3 SV=1	D6EQJ4	839	839	K	AKPPLKELGTDPVSEKPVVVKDGRFGPYVTD	88.338	88.338	ELGTDPVSEK(1)PVVVK	ELGTDPVSEK(88.34)PVVVK(-88.34)	10	2	-0.094953	5082900
D6EQJ4	DNA topoisomerase 1		103.61	952	D6EQJ4	844	D6EQJ4_STRLI DNA topoisomerase 1 OS=Streptomyces lividans TK24 OX=457428 GN=topA PE=3 SV=1	D6EQJ4	844	844	K	KELGTDPVSEKPVVVKDGRFGPYVTDGETNA	105.77	105.77	ELGTDPVSEKPVVVK(1)DGR	ELGTDPVSEK(-36.95)PVVVK(36.95)DGR	15	3	-0.60309	52221000	19663000	48622000	22124000
D6EQJ4	DNA topoisomerase 1		103.61	952	D6EQJ4	152	D6EQJ4_STRLI DNA topoisomerase 1 OS=Streptomyces lividans TK24 OX=457428 GN=topA PE=3 SV=1	D6EQJ4	152	152	K	DAIRAAVANPRELNQKLVDAQETRRILDRLY	37.013	37.013	ELNQK(1)LVDAQETR	ELNQK(37.01)LVDAQETR	5	3	0.35298			3416900
D6EQJ4	DNA topoisomerase 1		103.61	952	D6EQJ4	646	D6EQJ4_STRLI DNA topoisomerase 1 OS=Streptomyces lividans TK24 OX=457428 GN=topA PE=3 SV=1	D6EQJ4	646	646	K	IDAREVSSFPVGNDIKLRVGRYGPYVERGEK	154.15	73.499	EVSSFPVGNDIK(1)LR	EVSSFPVGNDIK(73.5)LR	12	2	0.74602	48464000	7926200	54093000	7974500
D6EQJ4	DNA topoisomerase 1		103.61	952	D6EQJ4	661	D6EQJ4_STRLI DNA topoisomerase 1 OS=Streptomyces lividans TK24 OX=457428 GN=topA PE=3 SV=1	D6EQJ4	661	661	K	KLRVGRYGPYVERGEKDAENHQRADVPEDLA	198.25	82.831	GEK(1)DAENHQR	GEK(82.83)DAENHQR	3	3	-0.46748	42679000	22785000	62356000	22122000
D6EQJ4	DNA topoisomerase 1		103.61	952	D6EQJ4	882	D6EQJ4_STRLI DNA topoisomerase 1 OS=Streptomyces lividans TK24 OX=457428 GN=topA PE=3 SV=1	D6EQJ4	882	882	K	VEEITPERGYELLAEKRAKGPAKKTAKKAVK	103.95	103.95	SDDSVEEITPERGYELLAEK(1)R	SDDSVEEITPERGYELLAEK(103.95)R	20	3	-1.4621	11758000		23435000
D6EQJ4	DNA topoisomerase 1		103.61	952	D6EQJ4	499	D6EQJ4_STRLI DNA topoisomerase 1 OS=Streptomyces lividans TK24 OX=457428 GN=topA PE=3 SV=1	D6EQJ4	499	499	K	DALTAEEITVDGHATKPPARYTEASLVKELE	182.89	51.851	RLPQVAEGDALTAEEITVDGHATK(1)PPAR	RLPQVAEGDALTAEEITVDGHATK(51.85)PPAR	24	4	1.1621	68093000	5249200	95065000	17742000
D6EQJ5	Thymidylate kinase		117.68	1107	D6EQJ5	553	D6EQJ5_STRLI Thymidylate kinase OS=Streptomyces lividans TK24 OX=457428 GN=tmk PE=3 SV=1	D6EQJ5	553	553	K	HEVVLTREPGATPVGKRLRSILLDVSSAGLS	97.431	88.37	EPGATPVGK(1)R	EPGATPVGK(88.37)R	9	2	-0.0211	102140000		143300000	12717000
D6EQJ5	Thymidylate kinase		117.68	1107	D6EQJ5	717	D6EQJ5_STRLI Thymidylate kinase OS=Streptomyces lividans TK24 OX=457428 GN=tmk PE=3 SV=1	D6EQJ5	717	717	K	RHRLDQVLPLSEAEIKAREEARRKAEEEARR	86.222	32.926	HRLDQVLPLSEAEIK(1)AR	HRLDQVLPLSEAEIK(32.93)AR	15	4	-0.25453	4577600		16852000
D6EQJ6	DNA polymerase III subunit delta		42.525	401	D6EQJ6	310	D6EQJ6_STRLI DNA polymerase III subunit delta OS=Streptomyces lividans TK24 OX=457428 GN=SLIV_20580 PE=4 SV=1	D6EQJ6	310	310	K	PRGTAGVIKDLEADQKRRKARTQRNSLDLAL	101.28	101.28	DLEADQK(1)R	DLEADQK(101.28)R	7	2	-0.072811	13407000		24483000
D6EQL5	Putative aldehyde dehydrogenase		51.91	486	D6EQL5	453	D6EQL5_STRLI Putative aldehyde dehydrogenase OS=Streptomyces lividans TK24 OX=457428 GN=SLIV_20670 PE=3 SV=1	D6EQL5	453	453	K	DGTVHDEPIVPFGGEKHSGLGRLNGDTMLDA	27.328	27.328	QIDTGMFHVNDGTVHDEPIVPFGGEK(1)HSGLGR	QIDTGMFHVNDGTVHDEPIVPFGGEK(27.33)HSGLGR	26	5	0.65102			7056100
D6EQM6	Inorganic pyrophosphatase		18.694	163	D6EQM6	133	D6EQM6_STRLI Inorganic pyrophosphatase OS=Streptomyces lividans TK24 OX=457428 GN=ppa PE=3 SV=1	D6EQM6	133	133	K	EIQHFFEVYKDLEPGKSVEGADWVGRTEAEA	104.24	46.839	DLEPGK(1)SVEGADWVGRTEAEAEIER	DLEPGK(46.84)SVEGADWVGRTEAEAEIER	6	3	0.94799	3715800
D6EQM6	Inorganic pyrophosphatase		18.694	163	D6EQM6	91	D6EQM6_STRLI Inorganic pyrophosphatase OS=Streptomyces lividans TK24 OX=457428 GN=ppa PE=3 SV=1	D6EQM6	91	91	K	AIGMFRMTDEAGGDDKLLCVPSTDPRVEHLR	32.305	32.305	MTDEAGGDDK(1)LLCVPSTDPR	MTDEAGGDDK(32.31)LLCVPSTDPR	10	3	0.85578
D6EQM6	Inorganic pyrophosphatase		18.694	163	D6EQM6	16	D6EQM6_STRLI Inorganic pyrophosphatase OS=Streptomyces lividans TK24 OX=457428 GN=ppa PE=3 SV=1	D6EQM6	16	16	K	MEFDVTIEIPKGSRNKYEVDHETGRIRLDRR	185.99	74.987	NK(1)YEVDHETGRIR	NK(74.99)YEVDHETGRIR	2	4	-0.020937	8347100000	917300000	10368000000	970340000
D6EQP5	Two component sensor kinase	SSPG_06599	43.101	401	D6EQP5	289	D6EQP5_STRLI Two component sensor kinase OS=Streptomyces lividans TK24 OX=457428 GN=SLIV_20820 PE=4 SV=1	D6EQP5	289	289	K	DLVEQCRTSGLPVDFKIEGTPRQLPSGVELT	72.089	69.815	TSGLPVDFK(1)IEGTPR	TSGLPVDFK(69.82)IEGTPR	9	2	1.5147
D6EQR0	Lsr2-like protein		11.779	111	D6EQR0	52	D6EQR0_STRLI Lsr2-like protein OS=Streptomyces lividans TK24 OX=457428 GN=SLIV_20895 PE=4 SV=1	D6EQR0	52	52	K	TANADKLRGLLDPYLKGGRRTGGRASGGRGK	87.308	87.308	GLLDPYLK(1)GGR	GLLDPYLK(87.31)GGR	8	2	0.11819	3442000		3490900
D6EQR0	Lsr2-like protein		11.779	111	D6EQR0	42	D6EQR0_STRLI Lsr2-like protein OS=Streptomyces lividans TK24 OX=457428 GN=SLIV_20895 PE=4 SV=1	D6EQR0	42	42	K	DGKTYEIDLTTANADKLRGLLDPYLKGGRRT	206.1	106.01	TYEIDLTTANADK(1)LR	TYEIDLTTANADK(106.01)LR	13	2	-1.2791	55777000		38889000
D6EQR3	Putative ATP-dependent Clp protease ATP-binding subunit		93.013	841	D6EQR3	449	D6EQR3_STRLI Putative ATP-dependent Clp protease ATP-binding subunit OS=Streptomyces lividans TK24 OX=457428 GN=SLIV_20905 PE=3 SV=1	D6EQR3	449	449	K	AIDSQDFEKAASLRDKEKQLLAAKAKREKEW	47.894	47.894	DK(0.617)EK(0.383)QLLAAK	DK(2.06)EK(-2.06)QLLAAK(-47.89)	2	3	0.57417			21547000
D6EQR3	Putative ATP-dependent Clp protease ATP-binding subunit		93.013	841	D6EQR3	451	D6EQR3_STRLI Putative ATP-dependent Clp protease ATP-binding subunit OS=Streptomyces lividans TK24 OX=457428 GN=SLIV_20905 PE=3 SV=1	D6EQR3	451	451	K	DSQDFEKAASLRDKEKQLLAAKAKREKEWKA	129.89	129.89	DKEK(1)QLLAAK	DK(-44.53)EK(44.53)QLLAAK(-129.89)	4	2	0.52692			25423000
D6EQR3	Putative ATP-dependent Clp protease ATP-binding subunit		93.013	841	D6EQR3	431	D6EQR3_STRLI Putative ATP-dependent Clp protease ATP-binding subunit OS=Streptomyces lividans TK24 OX=457428 GN=SLIV_20905 PE=3 SV=1	D6EQR3	431	431	K	DLREFDEKIAGVRRDKESAIDSQDFEKAASL	97.911	97.911	DK(1)ESAIDSQDFEK	DK(97.91)ESAIDSQDFEK(-97.91)	2	2	0.37327	7180400	6290200	7361300
D6EQR3	Putative ATP-dependent Clp protease ATP-binding subunit		93.013	841	D6EQR3	442	D6EQR3_STRLI Putative ATP-dependent Clp protease ATP-binding subunit OS=Streptomyces lividans TK24 OX=457428 GN=SLIV_20905 PE=3 SV=1	D6EQR3	442	442	K	VRRDKESAIDSQDFEKAASLRDKEKQLLAAK	212.72	121.79	DKESAIDSQDFEK(1)AASLR	DK(-113.61)ESAIDSQDFEK(113.61)AASLR	13	2	-2.4772	114280000	7275400	124280000	8507400
D6EQR3	Putative ATP-dependent Clp protease ATP-binding subunit		93.013	841	D6EQR3	423	D6EQR3_STRLI Putative ATP-dependent Clp protease ATP-binding subunit OS=Streptomyces lividans TK24 OX=457428 GN=SLIV_20905 PE=3 SV=1	D6EQR3	423	423	K	IRRMTAPPDLREFDEKIAGVRRDKESAIDSQ	120.15	78.113	EFDEK(1)IAGVRR	EFDEK(78.11)IAGVRR	5	2	1.68	128260000	10092000	141290000	13785000
D6EQR3	Putative ATP-dependent Clp protease ATP-binding subunit		93.013	841	D6EQR3	182	D6EQR3_STRLI Putative ATP-dependent Clp protease ATP-binding subunit OS=Streptomyces lividans TK24 OX=457428 GN=SLIV_20905 PE=3 SV=1	D6EQR3	182	182	K	LDQFGRNLTQAARESKLDPVIGREKEIERVM	100.09	95.502	ESK(1)LDPVIGR	ESK(95.5)LDPVIGR	3	2	0.067819	254530000	13124000	261530000	30233000
D6EQR3	Putative ATP-dependent Clp protease ATP-binding subunit		93.013	841	D6EQR3	330	D6EQR3_STRLI Putative ATP-dependent Clp protease ATP-binding subunit OS=Streptomyces lividans TK24 OX=457428 GN=SLIV_20905 PE=3 SV=1	D6EQR3	330	330	K	TIGATTLDEYRKHLEKDAALERRFQPIQVAE	117.2	110.98	HLEK(1)DAALERR	HLEK(110.98)DAALERR	4	3	0.064565	39444000	6479400	33479000	8108900
D6EQR3	Putative ATP-dependent Clp protease ATP-binding subunit		93.013	841	D6EQR3	512	D6EQR3_STRLI Putative ATP-dependent Clp protease ATP-binding subunit OS=Streptomyces lividans TK24 OX=457428 GN=SLIV_20905 PE=3 SV=1	D6EQR3	512	512	K	EEESSRLLRMEDELHKRVIGQKDAVKALSKA	157.33	78.149	MEDELHK(1)R	MEDELHK(78.15)R	7	3	-0.33855	64545000	11479000	58128000	15668000
D6EQS0	Exporter	SSPG_04189	55.388	533	D6EQS0	4	D6EQS0_STRLI Exporter OS=Streptomyces lividans TK24 OX=457428 GN=SLIV_20940 PE=3 SV=1	D6EQS0	4	4	K	____________MAEKTEAATGGAGAGKQPR	149.97	149.97	AEK(1)TEAATGGAGAGKQPR	AEK(131.51)TEAATGGAGAGK(-131.51)QPR	3	3	3.782	10515000	7775300		9333300
D6EQU8	Acetyl-coenzyme A synthetase 1		72.256	658	D6EQU8	617	D6EQU8_STRLI Acetyl-coenzyme A synthetase 1 OS=Streptomyces lividans TK24 OX=457428 GN=acsA1 PE=1 SV=1	D6EQU8	617	617	K	DEVIEVPGIPHTLTGKRIEVPVKRLLQGTPL	174.59	37.552	HVPDEVIEVPGIPHTLTGK(1)R	HVPDEVIEVPGIPHTLTGK(37.55)R	19	3	0.10839	2078200000	26316000	4351600000	152240000
D6EQX3	Uncharacterized protein		56.235	505	D6EQX3	116	D6EQX3_STRLI Uncharacterized protein OS=Streptomyces lividans TK24 OX=457428 GN=SLIV_30910 PE=4 SV=1	D6EQX3	116	116	K	RLAEEIRTSLAYADRKAGEVDAGIAMIGILP	39.166	39.166	K(1)AGEVDAGIAMIGILPTLDR	K(39.17)AGEVDAGIAMIGILPTLDR	1	2	-3.5851	13729000		11126000
D6EQY5	Uncharacterized protein		24.387	228	D6EQY5	178	D6EQY5_STRLI Uncharacterized protein OS=Streptomyces lividans TK24 OX=457428 GN=SLIV_30970 PE=4 SV=1	D6EQY5	178	178	K	AATAVIRLDLNEVSAKLRTGGVNDEPEDLSL	93.096	61.353	LDLNEVSAK(1)LR	LDLNEVSAK(61.35)LR	9	2	0.63418	4647600		9512500
D6ER36	Siderophore binding protein	SSPG_06249	18.099	178	D6ER36	4	D6ER36_STRLI Siderophore binding protein OS=Streptomyces lividans TK24 OX=457428 GN=SLIV_31215 PE=4 SV=1	D6ER36	4	4	K	____________MTQKALITGIGGKDPKVDA	21.873	21.873	MTQK(1)ALITGIGGK(1)DPK	MTQK(21.87)ALITGIGGK(21.87)DPK(-21.87)	4	2	-2.2648			6053900
D6ER36	Siderophore binding protein	SSPG_06249	18.099	178	D6ER36	13	D6ER36_STRLI Siderophore binding protein OS=Streptomyces lividans TK24 OX=457428 GN=SLIV_31215 PE=4 SV=1	D6ER36	13	13	K	___MTQKALITGIGGKDPKVDAEVFVAPTAS	21.873	21.873	MTQK(1)ALITGIGGK(1)DPK	MTQK(21.87)ALITGIGGK(21.87)DPK(-21.87)	13	2	-2.2648			6053900
D6ER40	tRNA_edit domain-containing protein		19.334	185	D6ER40	77	D6ER40_STRLI tRNA_edit domain-containing protein OS=Streptomyces lividans TK24 OX=457428 GN=SLIV_31235 PE=4 SV=1	D6ER40	77	77	K	RELLEQSANCVVVTGKRGGGTTLAACVVLST	134.08	134.08	ELLEQSANCVVVTGK(1)R	ELLEQSANCVVVTGK(134.08)R	15	2	0.15953	5007600		6641300
D6ER57	Uncharacterized protein		62.533	562	D6ER57	5	D6ER57_STRLI Uncharacterized protein OS=Streptomyces lividans TK24 OX=457428 GN=SLIV_31310 PE=4 SV=1	D6ER57	5	5	K	___________MSETKSPLPREVADAYVDEL	114.64	36.447	SETK(1)SPLPR	SETK(36.45)SPLPR	4	2	1.4203	44941000		42322000	15538000
D6ERF8	Ribosome-recycling factor		20.786	185	D6ERF8	158	D6ERF8_STRLI Ribosome-recycling factor OS=Streptomyces lividans TK24 OX=457428 GN=frr PE=3 SV=1	D6ERF8	158	158	K	VKDGEVGEDEGRRAEKELDDTTAKYVAQVDE	160.86	122.18	RAEK(1)ELDDTTAK	RAEK(122.18)ELDDTTAK(-122.18)	4	2	-0.12687	97166000	104780000	71924000	72512000
D6ERF8	Ribosome-recycling factor		20.786	185	D6ERF8	166	D6ERF8_STRLI Ribosome-recycling factor OS=Streptomyces lividans TK24 OX=457428 GN=frr PE=3 SV=1	D6ERF8	166	166	K	DEGRRAEKELDDTTAKYVAQVDELLKHKEAE	108.08	50.493	ELDDTTAK(1)YVAQVDELLK	ELDDTTAK(50.49)YVAQVDELLK(-50.49)	8	3	0.26109	84861000	32344000	71105000
D6ERF8	Ribosome-recycling factor		20.786	185	D6ERF8	141	D6ERF8_STRLI Ribosome-recycling factor OS=Streptomyces lividans TK24 OX=457428 GN=frr PE=3 SV=1	D6ERF8	141	141	K	VSIRSVRRKAKDSIDKMVKDGEVGEDEGRRA	30.587	30.587	DSIDK(0.583)MVK(0.417)DGEVGEDEGR	DSIDK(1.46)MVK(-1.46)DGEVGEDEGR	5	3	0.06693	15524000		12469000
D6ERF8	Ribosome-recycling factor		20.786	185	D6ERF8	144	D6ERF8_STRLI Ribosome-recycling factor OS=Streptomyces lividans TK24 OX=457428 GN=frr PE=3 SV=1	D6ERF8	144	144	K	RSVRRKAKDSIDKMVKDGEVGEDEGRRAEKE	57.41	57.41	DSIDK(0.111)MVK(0.889)DGEVGEDEGR	DSIDK(-9.03)MVK(9.03)DGEVGEDEGR	8	3	0.45454	17016000		11510000
D6ERF8	Ribosome-recycling factor		20.786	185	D6ERF8	12	D6ERF8_STRLI Ribosome-recycling factor OS=Streptomyces lividans TK24 OX=457428 GN=frr PE=3 SV=1	D6ERF8	12	12	K	____MIEETLLEAEEKMEKAVVVAKEDFAAI	188.27	43.548	IEETLLEAEEK(1)MEK	IEETLLEAEEK(43.55)MEK(-43.55)	11	3	-0.49754	84817000	20534000	78790000	17675000
D6ERF8	Ribosome-recycling factor		20.786	185	D6ERF8	15	D6ERF8_STRLI Ribosome-recycling factor OS=Streptomyces lividans TK24 OX=457428 GN=frr PE=3 SV=1	D6ERF8	15	15	K	_MIEETLLEAEEKMEKAVVVAKEDFAAIRTG	204.18	186.05	IEETLLEAEEK(0.001)MEK(0.999)AVVVAK	IEETLLEAEEK(-32.19)MEK(32.19)AVVVAK(-186.05)	14	3	0.13777	160100000	47076000	196940000	60298000
D6ERF9	Uridylate kinase		26.833	253	D6ERF9	8	D6ERF9_STRLI Uridylate kinase OS=Streptomyces lividans TK24 OX=457428 GN=pyrH PE=3 SV=1	D6ERF9	8	8	K	________MSSTKAEKSDDGKVSGRFMLKLS	203.51	203.51	AEK(1)SDDGKVSGR	AEK(108.82)SDDGK(-108.82)VSGR	3	2	-0.062115	20696000		27186000
D6ERF9	Uridylate kinase		26.833	253	D6ERF9	241	D6ERF9_STRLI Uridylate kinase OS=Streptomyces lividans TK24 OX=457428 GN=pyrH PE=3 SV=1	D6ERF9	241	241	K	ELLKEGNIARAVKGEKIGTLVGDQGSRD___	105.17	105.17	GEK(1)IGTLVGDQGSRD	GEK(105.17)IGTLVGDQGSRD	3	2	0.91308	40193000	4562300	46604000
D6ERF9	Uridylate kinase		26.833	253	D6ERF9	190	D6ERF9_STRLI Uridylate kinase OS=Streptomyces lividans TK24 OX=457428 GN=pyrH PE=3 SV=1	D6ERF9	190	190	K	DGVYDSDPKTNPDAVKFDALGYGEVITRDLK	224.55	131.54	TNPDAVK(1)FDALGYGEVITR	TNPDAVK(131.54)FDALGYGEVITR	7	3	-0.46872	62068000		43491000	11061000
D6ERG0	Elongation factor Ts		29.848	278	D6ERG0	36	D6ERG0_STRLI Elongation factor Ts OS=Streptomyces lividans TK24 OX=457428 GN=tsf PE=3 SV=1	D6ERG0	36	36	K	MDCKKALDEAEGNVEKAVEALRIKGQKGVAK	252.14	142.88	KALDEAEGNVEK(1)AVEALR	K(-103.76)ALDEAEGNVEK(103.76)AVEALR	12	3	-0.0076125	660130000	110600000	533380000	78961000
D6ERG0	Elongation factor Ts		29.848	278	D6ERG0	87	D6ERG0_STRLI Elongation factor Ts OS=Streptomyces lividans TK24 OX=457428 GN=tsf PE=3 SV=1	D6ERG0	87	87	K	SGVLVELKCETDFVAKGEKFQNVATAIAEHV	114.15	51.762	CETDFVAK(1)GEK	CETDFVAK(51.76)GEK(-51.76)	8	2	1.0044	14786000		15286000
D6ERG0	Elongation factor Ts		29.848	278	D6ERG0	90	D6ERG0_STRLI Elongation factor Ts OS=Streptomyces lividans TK24 OX=457428 GN=tsf PE=3 SV=1	D6ERG0	90	90	K	LVELKCETDFVAKGEKFQNVATAIAEHVAKA	192.75	131.45	GEK(1)FQNVATAIAEHVAK	GEK(131.45)FQNVATAIAEHVAK(-131.45)	3	3	0.055914	367820000	1884100	771220000	3981300
D6ERG0	Elongation factor Ts		29.848	278	D6ERG0	254	D6ERG0_STRLI Elongation factor Ts OS=Streptomyces lividans TK24 OX=457428 GN=tsf PE=3 SV=1	D6ERG0	254	254	K	FKDATLLGQPYALDNKKSVQKVLEEAGVSLK	204	51.979	DATLLGQPYALDNK(1)K	DATLLGQPYALDNK(51.98)K(-51.98)	14	2	-1.7441	25266000	1770400	30048000	2215400
D6ERG0	Elongation factor Ts		29.848	278	D6ERG0	24	D6ERG0_STRLI Elongation factor Ts OS=Streptomyces lividans TK24 OX=457428 GN=tsf PE=3 SV=1	D6ERG0	24	24	K	VKKLRELTGAGMMDCKKALDEAEGNVEKAVE	119.53	90.685	ELTGAGMMDCK(1)K	ELTGAGMMDCK(90.69)K(-90.69)	11	2	-0.60614	50224000		51719000
D6ERG0	Elongation factor Ts		29.848	278	D6ERG0	175	D6ERG0_STRLI Elongation factor Ts OS=Streptomyces lividans TK24 OX=457428 GN=tsf PE=3 SV=1	D6ERG0	175	175	K	MPDLPPQIGVLVELDKPNAEIAKGVAQHIAA	92.518	76.909	TMPDLPPQIGVLVELDK(1)PNAEIAK	TMPDLPPQIGVLVELDK(76.91)PNAEIAK(-76.91)	17	3	0.74197			22574000
D6ERG0	Elongation factor Ts		29.848	278	D6ERG0	138	D6ERG0_STRLI Elongation factor Ts OS=Streptomyces lividans TK24 OX=457428 GN=tsf PE=3 SV=1	D6ERG0	138	138	K	TVQAYVDEANANLGEKIVLDRFAQFSGGFVT	240.63	121.47	TVQAYVDEANANLGEK(1)IVLDR	TVQAYVDEANANLGEK(121.47)IVLDR	16	3	-0.55194	86414000		164570000
D6ERG0	Elongation factor Ts		29.848	278	D6ERG0	269	D6ERG0_STRLI Elongation factor Ts OS=Streptomyces lividans TK24 OX=457428 GN=tsf PE=3 SV=1	D6ERG0	269	269	K	KKSVQKVLEEAGVSLKRFSRIKVGI______	145.89	80.688	VLEEAGVSLK(1)R	VLEEAGVSLK(80.69)R	10	2	-0.083139	131080000	2559600	214280000	10486000
D6ERG1	30S ribosomal protein S2	SSPG_02095	34.061	315	D6ERG1	258	D6ERG1_STRLI 30S ribosomal protein S2 OS=Streptomyces lividans TK24 OX=457428 GN=rpsB PE=3 SV=1	D6ERG1	258	258	K	GEPLAAWERDLLEGEKAEKKDDAEAAEKPAE	93.111	81.972	DLLEGEK(1)AEK	DLLEGEK(81.97)AEK(-81.97)	7	2	0.24504	75962000		97116000	9815800
D6ERG1	30S ribosomal protein S2	SSPG_02095	34.061	315	D6ERG1	261	D6ERG1_STRLI 30S ribosomal protein S2 OS=Streptomyces lividans TK24 OX=457428 GN=rpsB PE=3 SV=1	D6ERG1	261	261	K	LAAWERDLLEGEKAEKKDDAEAAEKPAEAPA	141.71	141.71	DLLEGEKAEK(1)K	DLLEGEK(-48.04)AEK(48.04)K(-141.71)	10	2	1.4764			22075000
D6ERG1	30S ribosomal protein S2	SSPG_02095	34.061	315	D6ERG1	132	D6ERG1_STRLI 30S ribosomal protein S2 OS=Streptomyces lividans TK24 OX=457428 GN=rpsB PE=3 SV=1	D6ERG1	132	132	K	LEQIDFEDVAASGLTKKELLVLSREKAKLEK	242.07	122.22	ELEQIDFEDVAASGLTK(1)K	ELEQIDFEDVAASGLTK(122.22)K(-122.22)	17	3	0.83442	75954000	11522000	64432000
D6ERG1	30S ribosomal protein S2	SSPG_02095	34.061	315	D6ERG1	240	D6ERG1_STRLI 30S ribosomal protein S2 OS=Streptomyces lividans TK24 OX=457428 GN=rpsB PE=3 SV=1	D6ERG1	240	240	K	GLIARSGAAGGAKGDKAAGEPLAAWERDLLE	208.27	208.27	GDK(1)AAGEPLAAWER	GDK(208.27)AAGEPLAAWER	3	2	0.88643	89006000		102230000
D6ERG1	30S ribosomal protein S2	SSPG_02095	34.061	315	D6ERG1	200	D6ERG1_STRLI 30S ribosomal protein S2 OS=Streptomyces lividans TK24 OX=457428 GN=rpsB PE=3 SV=1	D6ERG1	200	200	K	VAILDTNCDPDEVDYKIPGNDDAIRSVTLLT	89.954	89.954	KLNIPVVAILDTNCDPDEVDYK(1)IPGNDDAIR	K(-71.63)LNIPVVAILDTNCDPDEVDYK(71.63)IPGNDDAIR	22	3	0.90172			34025000
D6ERI5	Nitrogen regulatory protein P-II	SSPG_02119	12.232	112	D6ERI5	85	D6ERI5_STRLI Nitrogen regulatory protein P-II OS=Streptomyces lividans TK24 OX=457428 GN=SLIV_10550 PE=4 SV=1	D6ERI5	85	85	K	AEQLIDVVVKAARTGKIGDGKVWAVPVDTAV	45.88	45.88	TGK(0.924)IGDGK(0.076)VWAVPVDTAVR	TGK(10.86)IGDGK(-10.86)VWAVPVDTAVR	3	3	0.5801	5978000		11211000
D6ERK0	Ribonuclease 3		29.141	276	D6ERK0	99	D6ERK0_STRLI Ribonuclease 3 OS=Streptomyces lividans TK24 OX=457428 GN=rnc PE=3 SV=1	D6ERK0	99	99	K	TLYRTHPDLPEGQLAKLRAAVVNSRALAEVG	96.866	72.681	THPDLPEGQLAK(1)LR	THPDLPEGQLAK(72.68)LR	12	3	-0.065227	11449000		23513000
D6ERK5	ATP-dependent DNA helicase RecG		80.065	742	D6ERK5	523	D6ERK5_STRLI ATP-dependent DNA helicase RecG OS=Streptomyces lividans TK24 OX=457428 GN=recG PE=3 SV=1	D6ERK5	523	523	K	YVVCPRIGDEDDDPGKGAKQSKQPPEGDADK	180.19	117.25	IGDEDDDPGK(1)GAK	IGDEDDDPGK(117.25)GAK(-117.25)	10	2	0.70344	20075000	6814900	19354000
D6ERK5	ATP-dependent DNA helicase RecG		80.065	742	D6ERK5	741	D6ERK5_STRLI ATP-dependent DNA helicase RecG OS=Streptomyces lividans TK24 OX=457428 GN=recG PE=3 SV=1	D6ERK5	741	741	K	ALEALLDEEREQYLEKG______________	141.37	31.765	TALEALLDEEREQYLEK(1)G	TALEALLDEEREQYLEK(31.77)G	17	3	-1.0908	21669000		36050000
D6ERM5	Glutamate--tRNA ligase		54.916	494	D6ERM5	448	D6ERM5_STRLI Glutamate--tRNA ligase OS=Streptomyces lividans TK24 OX=457428 GN=gltX PE=3 SV=1	D6ERM5	448	448	K	ALKEAVLAAGEAHGLKLGKAQAPVRVAVTGR	149.69	149.69	EAVLAAGEAHGLK(1)LGK	EAVLAAGEAHGLK(149.69)LGK(-149.69)	13	2	0.2366	41507000	4504800	74516000	7090600
D6ERM5	Glutamate--tRNA ligase		54.916	494	D6ERM5	422	D6ERM5_STRLI Glutamate--tRNA ligase OS=Streptomyces lividans TK24 OX=457428 GN=gltX PE=3 SV=1	D6ERM5	422	422	K	AMKEGSDALLTTAREKLDAADWTSPEALKEA	110.75	110.75	EK(1)LDAADWTSPEALKEAVLAAGEAHGLK	EK(73.4)LDAADWTSPEALK(-73.4)EAVLAAGEAHGLK(-110.75)	2	4	0.84083	37429000		45282000
D6ERM5	Glutamate--tRNA ligase		54.916	494	D6ERM5	435	D6ERM5_STRLI Glutamate--tRNA ligase OS=Streptomyces lividans TK24 OX=457428 GN=gltX PE=3 SV=1	D6ERM5	435	435	K	REKLDAADWTSPEALKEAVLAAGEAHGLKLG	101.3	101.3	EKLDAADWTSPEALK(1)EAVLAAGEAHGLK	EK(-64.77)LDAADWTSPEALK(64.77)EAVLAAGEAHGLK(-101.3)	15	4	0.25601	23040000		74442000	9429600
D6ERM5	Glutamate--tRNA ligase		54.916	494	D6ERM5	102	D6ERM5_STRLI Glutamate--tRNA ligase OS=Streptomyces lividans TK24 OX=457428 GN=gltX PE=3 SV=1	D6ERM5	102	102	K	YRQSQRMDIYQDVAQKLLDAGHAYRCYCSQE	101.92	101.92	MDIYQDVAQK(1)LLDAGHAYR	MDIYQDVAQK(101.92)LLDAGHAYR	10	3	0.21083	15379000		29237000
D6ERQ0	Branched-chain-amino-acid aminotransferase		39.263	362	D6ERQ0	9	D6ERQ0_STRLI Branched-chain-amino-acid aminotransferase OS=Streptomyces lividans TK24 OX=457428 GN=ilvE PE=3 SV=1	D6ERQ0	9	9	K	_______MTTPTIELKPSAHPLSDSERAAIL	111.12	61.767	TTPTIELK(1)PSAHPLSDSER	TTPTIELK(61.77)PSAHPLSDSER	8	3	0.30411	7530700	2107000	7600900	3303600
D6ERQ3	Delta-1-pyrroline-5-carboxylate dehydrogenase		59.362	546	D6ERQ3	50	D6ERQ3_STRLI Delta-1-pyrroline-5-carboxylate dehydrogenase OS=Streptomyces lividans TK24 OX=457428 GN=prnC PE=4 SV=1	D6ERQ3	50	50	K	LADNPIDLPCTIGGEKRMGGGERFDVVQPHN	276.51	61.212	ELADNPIDLPCTIGGEK(1)R	ELADNPIDLPCTIGGEK(61.21)R	17	2	2.4975	81852000	24659000	75972000	23126000
D6ERQ3	Delta-1-pyrroline-5-carboxylate dehydrogenase		59.362	546	D6ERQ3	67	D6ERQ3_STRLI Delta-1-pyrroline-5-carboxylate dehydrogenase OS=Streptomyces lividans TK24 OX=457428 GN=prnC PE=4 SV=1	D6ERQ3	67	67	K	MGGGERFDVVQPHNHKSRLGTYANATQADAQ	93.623	93.623	FDVVQPHNHK(1)SR	FDVVQPHNHK(93.62)SR	10	3	-0.73315			41459000
D6ERQ3	Delta-1-pyrroline-5-carboxylate dehydrogenase		59.362	546	D6ERQ3	284	D6ERQ3_STRLI Delta-1-pyrroline-5-carboxylate dehydrogenase OS=Streptomyces lividans TK24 OX=457428 GN=prnC PE=4 SV=1	D6ERQ3	284	284	K	KTFQHLWKTVGNNIEKYRTYPRLVGETGGKD	164.68	139.38	TVGNNIEK(1)YR	TVGNNIEK(139.38)YR	8	2	0.72352	26171000		27169000	3841900
D6ERQ8	D-3-phosphoglycerate dehydrogenase		55.046	529	D6ERQ8	247	D6ERQ8_STRLI D-3-phosphoglycerate dehydrogenase OS=Streptomyces lividans TK24 OX=457428 GN=serA PE=3 SV=1	D6ERQ8	247	247	K	ARGGIVDEEALYSALKEGRVAGAGLDVYAKE	301.16	218.02	GGIVDEEALYSALK(1)EGR	GGIVDEEALYSALK(218.02)EGR	14	2	0.16284	106300000	7021600	134250000
D6ERQ8	D-3-phosphoglycerate dehydrogenase		55.046	529	D6ERQ8	65	D6ERQ8_STRLI D-3-phosphoglycerate dehydrogenase OS=Streptomyces lividans TK24 OX=457428 GN=serA PE=3 SV=1	D6ERQ8	65	65	K	VRSATKVDAEAVAAAKKLKVVARAGVGLDNV	125.57	125.57	VDAEAVAAAK(1)K	VDAEAVAAAK(125.57)K(-125.57)	10	2	-0.084012	37451000		40304000	2778200
D6ERQ8	D-3-phosphoglycerate dehydrogenase		55.046	529	D6ERQ8	134	D6ERQ8_STRLI D-3-phosphoglycerate dehydrogenase OS=Streptomyces lividans TK24 OX=457428 GN=serA PE=3 SV=1	D6ERQ8	134	134	K	PQANAALKNGEWKRSKYTGVELAEKTLGVVG	113.63	90.653	SK(1)YTGVELAEK	SK(90.65)YTGVELAEK(-90.65)	2	2	2.1073	225090000		350170000	10692000
D6ERQ9	Ketol-acid reductoisomerase (NADP(+))		36.254	332	D6ERQ9;D6EC76	99;99	D6ERQ9_STRLI Ketol-acid reductoisomerase (NADP(+)) OS=Streptomyces lividans TK24 OX=457428 GN=ilvC1 PE=3 SV=1;D6EC76_STRLI Ketol-acid reductoisomerase (NADP(+)) OS=Streptomyces lividans TK24 OX=457428 GN=ilvC2 PE=3 SV=1	D6ERQ9	99	99	K	PIQAEVYEKDIKDNLKDGDALFFGHGLNIRY	149.84	149.84	DIKDNLK(1)DGDALFFGHGLNIR	DIK(-71.88)DNLK(71.88)DGDALFFGHGLNIR	7	3	0.75635	21964000		54753000
D6ERQ9	Ketol-acid reductoisomerase (NADP(+))		36.254	332	D6ERQ9	276	D6ERQ9_STRLI Ketol-acid reductoisomerase (NADP(+)) OS=Streptomyces lividans TK24 OX=457428 GN=ilvC1 PE=3 SV=1	D6ERQ9	276	276	K	VTGPRIITDATKAEMKKVLAEIQDGTFAKNW	91.858	91.858	IITDATKAEMK(1)K	IITDATK(-39.3)AEMK(39.3)K(-91.86)	11	3	0.43273	12660000		46784000
D6ERQ9	Ketol-acid reductoisomerase (NADP(+))		36.254	332	D6ERQ9;D6EC76	307;307	D6ERQ9_STRLI Ketol-acid reductoisomerase (NADP(+)) OS=Streptomyces lividans TK24 OX=457428 GN=ilvC1 PE=3 SV=1;D6EC76_STRLI Ketol-acid reductoisomerase (NADP(+)) OS=Streptomyces lividans TK24 OX=457428 GN=ilvC2 PE=3 SV=1	D6ERQ9	307	307	K	MDEYHGGLKKYNEYKKQDSEHLLETTGKELR	39.387	39.387	YNEYK(0.5)K(0.5)QDSEHLLETTGK	YNEYK(0)K(0)QDSEHLLETTGK(-39.39)	6	3	1.7063
D6ERQ9	Ketol-acid reductoisomerase (NADP(+))		36.254	332	D6ERQ9;D6EC76	319;319	D6ERQ9_STRLI Ketol-acid reductoisomerase (NADP(+)) OS=Streptomyces lividans TK24 OX=457428 GN=ilvC1 PE=3 SV=1;D6EC76_STRLI Ketol-acid reductoisomerase (NADP(+)) OS=Streptomyces lividans TK24 OX=457428 GN=ilvC2 PE=3 SV=1	D6ERQ9	319	319	K	EYKKQDSEHLLETTGKELRKLMSWVDEEA__	77.506	27.496	QDSEHLLETTGK(1)ELR	QDSEHLLETTGK(27.5)ELR	12	3	-0.5871	11580000	3837000	6239100	3905300
D6ERQ9	Ketol-acid reductoisomerase (NADP(+))		36.254	332	D6ERQ9;D6EC76	300;300	D6ERQ9_STRLI Ketol-acid reductoisomerase (NADP(+)) OS=Streptomyces lividans TK24 OX=457428 GN=ilvC1 PE=3 SV=1;D6EC76_STRLI Ketol-acid reductoisomerase (NADP(+)) OS=Streptomyces lividans TK24 OX=457428 GN=ilvC2 PE=3 SV=1	D6ERQ9	300	300	K	GTFAKNWMDEYHGGLKKYNEYKKQDSEHLLE	46.216	43.991	NWMDEYHGGLK(1)K	NWMDEYHGGLK(43.99)K(-43.99)	11	3	0.53047	7466200		9516200
D6ERQ9	Ketol-acid reductoisomerase (NADP(+))		36.254	332	D6ERQ9;D6EC76	306;306	D6ERQ9_STRLI Ketol-acid reductoisomerase (NADP(+)) OS=Streptomyces lividans TK24 OX=457428 GN=ilvC1 PE=3 SV=1;D6EC76_STRLI Ketol-acid reductoisomerase (NADP(+)) OS=Streptomyces lividans TK24 OX=457428 GN=ilvC2 PE=3 SV=1	D6ERQ9	306	306	K	WMDEYHGGLKKYNEYKKQDSEHLLETTGKEL	39.387	39.387	YNEYK(0.5)K(0.5)QDSEHLLETTGK	YNEYK(0)K(0)QDSEHLLETTGK(-39.39)	5	3	1.7063
D6ERR1	Acetolactate synthase	SSPG_04759	65.222	613	D6ERR1	309	D6ERR1_STRLI Acetolactate synthase OS=Streptomyces lividans TK24 OX=457428 GN=ilvB1 PE=3 SV=1	D6ERR1	309	309	K	LIVALGARFDDRVTGKLDSFAPHAKIVHADI	36.445	36.445	VTGK(1)LDSFAPHAK	VTGK(36.45)LDSFAPHAK(-36.45)	4	3	0.24161			5468700
D6ERS4	Aspartyl/glutamyl-tRNA(Asn/Gln) amidotransferase subunit B		54.484	504	D6ERS4	178	D6ERS4_STRLI Aspartyl/glutamyl-tRNA(Asn/Gln) amidotransferase subunit B OS=Streptomyces lividans TK24 OX=457428 GN=gatB PE=3 SV=1	D6ERS4	178	178	K	LDYNRAGIPLIEIVTKPIEGAGERAPEVARA	88.79	88.79	AGIPLIEIVTK(1)PIEGAGERAPEVAR	AGIPLIEIVTK(88.79)PIEGAGERAPEVAR	11	3	0.41236	22256000		20700000
D6ERS4	Aspartyl/glutamyl-tRNA(Asn/Gln) amidotransferase subunit B		54.484	504	D6ERS4	411	D6ERS4_STRLI Aspartyl/glutamyl-tRNA(Asn/Gln) amidotransferase subunit B OS=Streptomyces lividans TK24 OX=457428 GN=gatB PE=3 SV=1	D6ERS4	411	411	K	VARVAELVTKGELNDKLARQVILGVLAGEGT	116.73	94.114	GELNDK(1)LAR	GELNDK(94.11)LAR	6	2	-0.48726	140460000	43921000	182780000	49208000
D6ERS4	Aspartyl/glutamyl-tRNA(Asn/Gln) amidotransferase subunit B		54.484	504	D6ERS4	433	D6ERS4_STRLI Aspartyl/glutamyl-tRNA(Asn/Gln) amidotransferase subunit B OS=Streptomyces lividans TK24 OX=457428 GN=gatB PE=3 SV=1	D6ERS4	433	433	K	LGVLAGEGTPDEVVDKRGLKVVSDEGALTTA	63.998	63.998	QVILGVLAGEGTPDEVVDK(1)R	QVILGVLAGEGTPDEVVDK(64)R	19	3	0.63639			8577700
D6ERS4	Aspartyl/glutamyl-tRNA(Asn/Gln) amidotransferase subunit B		54.484	504	D6ERS4	405	D6ERS4_STRLI Aspartyl/glutamyl-tRNA(Asn/Gln) amidotransferase subunit B OS=Streptomyces lividans TK24 OX=457428 GN=gatB PE=3 SV=1	D6ERS4	405	405	K	AITPVQVARVAELVTKGELNDKLARQVILGV	56.872	56.872	VAELVTK(0.996)GELNDK(0.004)LAR	VAELVTK(24.17)GELNDK(-24.17)LAR	7	3	0.71933	3231600		2761500
D6ERS4	Aspartyl/glutamyl-tRNA(Asn/Gln) amidotransferase subunit B		54.484	504	D6ERS4	462	D6ERS4_STRLI Aspartyl/glutamyl-tRNA(Asn/Gln) amidotransferase subunit B OS=Streptomyces lividans TK24 OX=457428 GN=gatB PE=3 SV=1	D6ERS4	462	462	K	TAVDEAIAGNPGVADKIRGGKVAAAGALVGA	41.188	41.188	VVSDEGALTTAVDEAIAGNPGVADK(1)IR	VVSDEGALTTAVDEAIAGNPGVADK(41.19)IR	25	3	1.4059	122720000		163720000
D6ERS6	Glutamyl-tRNA(Gln) amidotransferase subunit A		52.27	497	D6ERS6	360	D6ERS6_STRLI Glutamyl-tRNA(Gln) amidotransferase subunit A OS=Streptomyces lividans TK24 OX=457428 GN=gatA PE=3 SV=1	D6ERS6	360	360	K	EVTSLTREAGFGPEVKRRIMLGTYALSSGYY	85.862	42.718	EAGFGPEVK(1)R	EAGFGPEVK(42.72)R	9	3	-2.1013	29836000	16613000		20751000
D6ERS6	Glutamyl-tRNA(Gln) amidotransferase subunit A		52.27	497	D6ERS6	40	D6ERS6_STRLI Glutamyl-tRNA(Gln) amidotransferase subunit A OS=Streptomyces lividans TK24 OX=457428 GN=gatA PE=3 SV=1	D6ERS6	40	40	K	QVTEAHLARIEAVDEKVHAFLHVDREGALAQ	30.249	30.249	IEAVDEK(1)VHAFLHVDREGALAQAR	IEAVDEK(30.25)VHAFLHVDREGALAQAR	7	4	0.026632			4359100
D6ERS6	Glutamyl-tRNA(Gln) amidotransferase subunit A		52.27	497	D6ERS6	6	D6ERS6_STRLI Glutamyl-tRNA(Gln) amidotransferase subunit A OS=Streptomyces lividans TK24 OX=457428 GN=gatA PE=3 SV=1	D6ERS6	6	6	K	__________MSDIIKLTAAEIAAKIASGEL	100.93	100.93	SDIIK(1)LTAAEIAAK	SDIIK(100.93)LTAAEIAAK(-100.93)	5	2	-0.41851	14971000		24677000
D6ERS8	Cupin_2 domain-containing protein		17.422	164	D6ERS8	7	D6ERS8_STRLI Cupin_2 domain-containing protein OS=Streptomyces lividans TK24 OX=457428 GN=SLIV_11020 PE=4 SV=1	D6ERS8	7	7	K	_________MSLFVPKFDESVVVREAEAEVV	95.018	54.343	SLFVPK(1)FDESVVVR	SLFVPK(54.34)FDESVVVR	6	2	-1.2154	68016000	32634000	37475000	23873000
D6ERT1	DNA ligase		80.601	735	D6ERT1	5	D6ERT1_STRLI DNA ligase OS=Streptomyces lividans TK24 OX=457428 GN=ligA1 PE=3 SV=1	D6ERT1	5	5	K	___________MAGDKQGDKQAETTSVPAEA	58.712	9.2141	MAGDK(1)QGDK	MAGDK(9.21)QGDK(-9.21)	5	2	-1.4088
D6ERT1	DNA ligase		80.601	735	D6ERT1	9	D6ERT1_STRLI DNA ligase OS=Streptomyces lividans TK24 OX=457428 GN=ligA1 PE=3 SV=1	D6ERT1	9	9	K	_______MAGDKQGDKQAETTSVPAEARERH	84.365	84.365	QGDK(1)QAETTSVPAEAR	QGDK(84.36)QAETTSVPAEAR	4	2	-2.4345
D6ERT1	DNA ligase		80.601	735	D6ERT1	431	D6ERT1_STRLI DNA ligase OS=Streptomyces lividans TK24 OX=457428 GN=ligA1 PE=3 SV=1	D6ERT1	431	431	K	EFVMPAECPECGTPLKAMKEGDIDLRCPNAR	111.84	33.405	EFVMPAECPECGTPLK(1)AMK	EFVMPAECPECGTPLK(33.4)AMK(-33.4)	16	3	0.12362	6507600		10827000
D6ERT1	DNA ligase		80.601	735	D6ERT1	195	D6ERT1_STRLI DNA ligase OS=Streptomyces lividans TK24 OX=457428 GN=ligA1 PE=3 SV=1	D6ERT1	195	195	K	PDLVEIRGEVYFPMEKFQELNARLNEAGDKP	156.36	122.12	GEVYFPMEK(1)FQELNAR	GEVYFPMEK(122.12)FQELNAR	9	3	-1.2801	32844000		47561000	12880000
D6ERT1	DNA ligase		80.601	735	D6ERT1	528	D6ERT1_STRLI DNA ligase OS=Streptomyces lividans TK24 OX=457428 GN=ligA1 PE=3 SV=1	D6ERT1	528	528	K	PDSGLPKRDPKTGEEKIATVFANKEGEPKKN	70.728	70.728	TGEEK(1)IATVFANK	TGEEK(70.73)IATVFANK(-70.73)	5	2	0.24999			5168600
D6ERT1	DNA ligase		80.601	735	D6ERT1	178	D6ERT1_STRLI DNA ligase OS=Streptomyces lividans TK24 OX=457428 GN=ligA1 PE=3 SV=1	D6ERT1	178	178	K	NVRTIAEIPDRLAGDKVPDLVEIRGEVYFPM	109.85	109.85	TIAEIPDRLAGDK(1)VPDLVEIR	TIAEIPDRLAGDK(109.85)VPDLVEIR	13	3	1.376			30027000
D6ERT1	DNA ligase		80.601	735	D6ERT1	698	D6ERT1_STRLI DNA ligase OS=Streptomyces lividans TK24 OX=457428 GN=ligA1 PE=3 SV=1	D6ERT1	698	698	K	SKKTSFVVVGDNPGSKYDKAMQLKVPVLNED	119.25	57.802	TSFVVVGDNPGSK(1)YDK	TSFVVVGDNPGSK(57.8)YDK(-57.8)	13	2	0.73424	9726000		31850000
D6ERT4	Cytokinin riboside 5'-monophosphate phosphoribohydrolase		19.404	179	D6ERT4	81	D6ERT4_STRLI Cytokinin riboside 5'-monophosphate phosphoribohydrolase OS=Streptomyces lividans TK24 OX=457428 GN=SLIV_11050 PE=3 SV=1	D6ERT4	81	81	K	LAAKAREGADEMVIAKDLAERKRLLLEKADA	108.72	94.191	EGADEMVIAK(1)DLAER	EGADEMVIAK(94.19)DLAER	10	2	-2.1549	4730100		5176300
D6ERT7	DNA integrity scanning protein DisA		40.043	374	D6ERT7	260	D6ERT7_STRLI DNA integrity scanning protein DisA OS=Streptomyces lividans TK24 OX=457428 GN=disA PE=3 SV=1	D6ERT7	260	260	K	ERELVVRDYVPEPTAKRSRTVDEALAELDKL	108.98	105.52	DYVPEPTAK(1)R	DYVPEPTAK(105.52)R	9	2	-0.41658	150620000		129180000	9838500
D6ERX3	Redox-sensing transcriptional repressor Rex		26.809	258	D6ERX3	57	D6ERX3_STRLI Redox-sensing transcriptional repressor Rex OS=Streptomyces lividans TK24 OX=457428 GN=rex PE=3 SV=1	D6ERX3	57	57	K	VSSEELAAAAGVNSAKLRKDFSYLGSYGTRG	37.458	33.79	SVPTVSSEELAAAAGVNSAK(1)LR	SVPTVSSEELAAAAGVNSAK(33.79)LR	20	3	-0.5026
D6ERY2	Delta-aminolevulinic acid dehydratase	SSPG_04248	35.453	330	D6ERY2	221	D6ERY2_STRLI Delta-aminolevulinic acid dehydratase OS=Streptomyces lividans TK24 OX=457428 GN=hemB PE=3 SV=1	D6ERY2	221	221	K	SAFYGPFREAVGSSLKGDRKTYQQDSANARE	68.657	68.657	EAVGSSLK(1)GDR	EAVGSSLK(68.66)GDR	8	2	-2.496	10039000		17460000
D6ERY8	Arginine--tRNA ligase		64.649	586	D6ERY8	218	D6ERY8_STRLI Arginine--tRNA ligase OS=Streptomyces lividans TK24 OX=457428 GN=argS PE=3 SV=1	D6ERY8	218	218	K	VYKASRAVFDTDEEFKERARRRVVALQSGDK	114.4	90.05	AVFDTDEEFK(1)ER	AVFDTDEEFK(90.05)ER	10	2	-0.36204	16035000	6540400	16650000	6309000
D6ERY8	Arginine--tRNA ligase		64.649	586	D6ERY8	317	D6ERY8_STRLI Arginine--tRNA ligase OS=Streptomyces lividans TK24 OX=457428 GN=argS PE=3 SV=1	D6ERY8	317	317	K	EIRGKDDQPVPLIVQKADGGFGYAASDLTAI	28.119	28.119	GK(0.204)DDQPVPLIVQK(0.796)ADGGFGYAASDLTAIR	GK(-5.91)DDQPVPLIVQK(5.91)ADGGFGYAASDLTAIR	13	3	0.32609	38801000		120680000
D6ERY8	Arginine--tRNA ligase		64.649	586	D6ERY8	131	D6ERY8_STRLI Arginine--tRNA ligase OS=Streptomyces lividans TK24 OX=457428 GN=argS PE=3 SV=1	D6ERY8	131	131	K	DAGTTVVDYAQPNVAKEMHVGHLRSAVIGDA	28.404	28.404	QDAGTTVVDYAQPNVAK(1)EMHVGHLR	QDAGTTVVDYAQPNVAK(28.4)EMHVGHLR	17	4	0.6108	3904700
D6ERY8	Arginine--tRNA ligase		64.649	586	D6ERY8	157	D6ERY8_STRLI Arginine--tRNA ligase OS=Streptomyces lividans TK24 OX=457428 GN=argS PE=3 SV=1	D6ERY8	157	157	K	VIGDALRSMLDFTGEKTIGRHHIGDWGTQFG	53.967	53.967	SMLDFTGEK(1)TIGR	SMLDFTGEK(53.97)TIGR	9	2	1.3852	3384000
D6ES51	Uncharacterized protein		16.353	151	D6ES51	122	D6ES51_STRLI Uncharacterized protein OS=Streptomyces lividans TK24 OX=457428 GN=SLIV_21580 PE=4 SV=1	D6ES51	122	122	K	DANKSRIDSAFYEDMKRVCTGYTGEKNTACN	85.355	85.355	IDSAFYEDMK(1)R	IDSAFYEDMK(85.35)R	10	2	-0.60635
D6ESA1	Adenylosuccinate lyase	SSPG_06311	51.764	480	D6ESA1	103	D6ESA1_STRLI Adenylosuccinate lyase OS=Streptomyces lividans TK24 OX=457428 GN=SLIV_31520 PE=3 SV=1	D6ESA1	103	103	K	RIEEFNDLAGHEHVHKGMTSRDLTENVEQLQ	36.679	36.679	IEEFNDLAGHEHVHK(1)GMTSR	IEEFNDLAGHEHVHK(36.68)GMTSR	15	4	-0.54754		5037400		6145400
D6ESA1	Adenylosuccinate lyase	SSPG_06311	51.764	480	D6ESA1	422	D6ESA1_STRLI Adenylosuccinate lyase OS=Streptomyces lividans TK24 OX=457428 GN=SLIV_31520 PE=3 SV=1	D6ESA1	422	422	K	LAMREQGAERNELLDKLAADDRIPLDRAALD	69.422	69.422	NELLDK(1)LAADDRIPLDR	NELLDK(69.42)LAADDRIPLDR	6	3	1.1947	32736000		36148000
D6ESA1	Adenylosuccinate lyase	SSPG_06311	51.764	480	D6ESA1	7	D6ESA1_STRLI Adenylosuccinate lyase OS=Streptomyces lividans TK24 OX=457428 GN=SLIV_31520 PE=3 SV=1	D6ESA1	7	7	K	_________MTSAPAKPRIPNVLAGRYASAE	58.782	58.782	TSAPAK(1)PR	TSAPAK(58.78)PR	6	2	-2.439
D6ESH5	DUF4132 domain-containing protein		31.517	284	D6ESH5	34	D6ESH5_STRLI DUF4132 domain-containing protein OS=Streptomyces lividans TK24 OX=457428 GN=SLIV_31890 PE=4 SV=1	D6ESH5	34	34	K	VCRNATGRRLKSVPAKLADDPAVVGLRQLVE	62.14	54.023	SVPAK(1)LADDPAVVGLR	SVPAK(54.02)LADDPAVVGLR	5	2	-0.72338	17909000	4657200	16101000	4184900
D6ESP9	Nucleotide-binding protein	SSPG_03051	51.747	471	D6ESP9	316	D6ESP9_STRLI Nucleotide-binding protein OS=Streptomyces lividans TK24 OX=457428 GN=SLIV_00805 PE=4 SV=1	D6ESP9	316	316	K	LVNNREFGLLHNADFKQRIQPRTGAPTPDDM	67.726	37.013	EFGLLHNADFK(1)QR	EFGLLHNADFK(37.01)QR	11	3	0.037388	4923200		11694000	2891300
D6ESU5	Secreted protein	SSPG_07522	61.752	585	D6ESU5;C3W778	421;421	D6ESU5_STRLI Secreted protein OS=Streptomyces lividans TK24 OX=457428 GN=SLIV_01030 PE=4 SV=1;C3W778_STRLI HypA protein OS=Streptomyces lividans OX=1916 GN=hypA PE=4 SV=1	D6ESU5	421	421	K	PGKAKMDAYQYFYDAKGKQVGYAPTGTMEWD	47.559	47.559	MDAYQYFYDAK(1)GK	MDAYQYFYDAK(47.56)GK(-47.56)	11	2	3.75
D6ESV5	Calcium binding protein	SSPG_03289	19.45	179	D6ESV5	165	D6ESV5_STRLI Calcium binding protein OS=Streptomyces lividans TK24 OX=457428 GN=SLIV_01080 PE=4 SV=1	D6ESV5	165	165	K	AATWADGIRDYYRPEKSGIPGDHLTAGLSG_	101.17	37.552	DYYRPEK(1)SGIPGDHLTAGLSG	DYYRPEK(37.55)SGIPGDHLTAGLSG	7	3	3.4956	12180000	5607100	15107000
D6ESZ2	Oligopeptide transport ATP-binding protein OppD		40.336	365	D6ESZ2	266	D6ESZ2_STRLI Oligopeptide transport ATP-binding protein OppD OS=Streptomyces lividans TK24 OX=457428 GN=oppD PE=3 SV=1	D6ESZ2	266	266	K	LVMYGGRCVERGPAEKVFYEPRHPYTWGLLG	188.28	125.75	GPAEK(1)VFYEPR	GPAEK(125.75)VFYEPR	5	2	-0.22866	41337000	9559100	52078000	14868000
D6ESZ2	Oligopeptide transport ATP-binding protein OppD		40.336	365	D6ESZ2	31	D6ESZ2_STRLI Oligopeptide transport ATP-binding protein OppD OS=Streptomyces lividans TK24 OX=457428 GN=oppD PE=3 SV=1	D6ESZ2	31	31	K	GSSPAPTAFLEVRDLKVHFPTDDGLVKSVDG	105.14	80.632	DLK(1)VHFPTDDGLVK	DLK(80.63)VHFPTDDGLVK(-80.63)	3	3	0.27174	22509000	10142000	20397000	6986200
D6ESZ2	Oligopeptide transport ATP-binding protein OppD		40.336	365	D6ESZ2	42	D6ESZ2_STRLI Oligopeptide transport ATP-binding protein OppD OS=Streptomyces lividans TK24 OX=457428 GN=oppD PE=3 SV=1	D6ESZ2	42	42	K	VRDLKVHFPTDDGLVKSVDGLSFQLEKGKTL	147.28	88.945	VHFPTDDGLVK(1)SVDGLSFQLEK	VHFPTDDGLVK(88.94)SVDGLSFQLEK(-88.94)	11	3	-0.74182	95936000		122420000
D6ESZ2	Oligopeptide transport ATP-binding protein OppD		40.336	365	D6ESZ2	53	D6ESZ2_STRLI Oligopeptide transport ATP-binding protein OppD OS=Streptomyces lividans TK24 OX=457428 GN=oppD PE=3 SV=1	D6ESZ2	53	53	K	DGLVKSVDGLSFQLEKGKTLGIVGESGSGKS	107.11	45.829	SVDGLSFQLEK(1)GK	SVDGLSFQLEK(45.83)GK(-45.83)	11	2	-0.59502	6867500		6253100
D6ESZ2	Oligopeptide transport ATP-binding protein OppD		40.336	365	D6ESZ2	6	D6ESZ2_STRLI Oligopeptide transport ATP-binding protein OppD OS=Streptomyces lividans TK24 OX=457428 GN=oppD PE=3 SV=1	D6ESZ2	6	6	K	__________MTELSKSGAAVGEPTGSSPAP	35.552	35.552	TELSK(1)SGAAVGEPTGSSPAPTAFLEVR	TELSK(35.55)SGAAVGEPTGSSPAPTAFLEVR	5	3	-0.58537
D6ESZ2	Oligopeptide transport ATP-binding protein OppD		40.336	365	D6ESZ2	171	D6ESZ2_STRLI Oligopeptide transport ATP-binding protein OppD OS=Streptomyces lividans TK24 OX=457428 GN=oppD PE=3 SV=1	D6ESZ2	171	171	K	RAVEMLDRVGIPQPDKRVDSYPHEFSGGMRQ	124.08	118.74	VGIPQPDK(1)R	VGIPQPDK(118.74)R	8	2	-0.36287	59247000	10390000	59214000	41824000
D6ESZ4	Oligopeptide-binding lipoprotein	SSPG_02232	65.313	600	D6ESZ4	150	D6ESZ4_STRLI Oligopeptide-binding lipoprotein OS=Streptomyces lividans TK24 OX=457428 GN=SLIV_11120 PE=4 SV=1	D6ESZ4	150	150	K	LRDGVTWEDGKPITSKDVKYGIERVWAQDVL	44.005	41.412	DGVTWEDGK(0.036)PITSK(0.964)DVK	DGVTWEDGK(-14.26)PITSK(14.26)DVK(-41.41)	14	3	-0.4444	7464100		4111800	5740800
D6ESZ4	Oligopeptide-binding lipoprotein	SSPG_02232	65.313	600	D6ESZ4	187	D6ESZ4_STRLI Oligopeptide-binding lipoprotein OS=Streptomyces lividans TK24 OX=457428 GN=SLIV_11120 PE=4 SV=1	D6ESZ4	187	187	K	LKEVLDPKGEYQGPYKDTSKDKLGLKAIETP	131.69	90.913	GEYQGPYK(1)DTSK	GEYQGPYK(90.91)DTSK(-90.91)	8	2	-0.6099	54693000	28318000	19434000	48963000
D6ESZ4	Oligopeptide-binding lipoprotein	SSPG_02232	65.313	600	D6ESZ4	68	D6ESZ4_STRLI Oligopeptide-binding lipoprotein OS=Streptomyces lividans TK24 OX=457428 GN=SLIV_11120 PE=4 SV=1	D6ESZ4	68	68	K	NKVAQASEAKKGGTLKFASTQDADSWDTTRG	74.769	48.823	GGTLK(1)FASTQDADSWDTTR	GGTLK(48.82)FASTQDADSWDTTR	5	2	-0.22449	5239900		3864600
D6ESZ4	Oligopeptide-binding lipoprotein	SSPG_02232	65.313	600	D6ESZ4	413	D6ESZ4_STRLI Oligopeptide-binding lipoprotein OS=Streptomyces lividans TK24 OX=457428 GN=SLIV_11120 PE=4 SV=1	D6ESZ4	413	413	K	DPYEMSGANKKGNVEKAKEELKACNQPNGFK	303.71	303.71	GNVEK(1)AKEELK	GNVEK(89.01)AK(-89.01)EELK(-303.71)	5	2	0.13769	373770000	184860000	250150000	417960000
D6ESZ4	Oligopeptide-binding lipoprotein	SSPG_02232	65.313	600	D6ESZ4	542	D6ESZ4_STRLI Oligopeptide-binding lipoprotein OS=Streptomyces lividans TK24 OX=457428 GN=SLIV_11120 PE=4 SV=1	D6ESZ4	542	542	K	DGLFADYLTAKDDAGKKQIATEINHKVMEGA	29.172	29.172	IDGLFADYLTAK(0.051)DDAGK(0.949)K	IDGLFADYLTAK(-12.68)DDAGK(12.68)K(-29.17)	17	3	0.34559	8739200		5034000	1287100
D6ESZ4	Oligopeptide-binding lipoprotein	SSPG_02232	65.313	600	D6ESZ4	63	D6ESZ4_STRLI Oligopeptide-binding lipoprotein OS=Streptomyces lividans TK24 OX=457428 GN=SLIV_11120 PE=4 SV=1	D6ESZ4	63	63	K	YDAANNKVAQASEAKKGGTLKFASTQDADSW	92.133	92.133	K(0.84)GGTLK(0.16)FASTQDADSWDTTR	K(7.19)GGTLK(-7.19)FASTQDADSWDTTR	1	3	-0.35082	12118000		12072000	3501000
D6ESZ4	Oligopeptide-binding lipoprotein	SSPG_02232	65.313	600	D6ESZ4	270	D6ESZ4_STRLI Oligopeptide-binding lipoprotein OS=Streptomyces lividans TK24 OX=457428 GN=SLIV_11120 PE=4 SV=1	D6ESZ4	270	270	K	YNPGKDLTLVRNTEWKQASDPVRKAYPDKIT	152.54	61.167	NTEWK(1)QASDPVRK	NTEWK(61.17)QASDPVRK(-61.17)	5	3	0.3361	13279000		5439100	6737700
D6ESZ4	Oligopeptide-binding lipoprotein	SSPG_02232	65.313	600	D6ESZ4	234	D6ESZ4_STRLI Oligopeptide-binding lipoprotein OS=Streptomyces lividans TK24 OX=457428 GN=SLIV_11120 PE=4 SV=1	D6ESZ4	234	234	K	EEMLALTSASPVRQDKDTKSKYGLHPFSSGP	17.445	17.445	TIVFHLPQANSDFEEMLALTSASPVRQDK(1)DTK	TIVFHLPQANSDFEEMLALTSASPVRQDK(17.44)DTK(-17.44)	29	4	3.4587	37526000
D6ESZ4	Oligopeptide-binding lipoprotein	SSPG_02232	65.313	600	D6ESZ4	323	D6ESZ4_STRLI Oligopeptide-binding lipoprotein OS=Streptomyces lividans TK24 OX=457428 GN=SLIV_11120 PE=4 SV=1	D6ESZ4	323	323	K	LAQTGLSPQGRTTALKEHKANLDNPVSGYIR	143.89	133.55	TTALK(1)EHK	TTALK(133.55)EHK(-133.55)	5	2	0.47457	57931000		61937000	42567000
D6ESZ4	Oligopeptide-binding lipoprotein	SSPG_02232	65.313	600	D6ESZ4	326	D6ESZ4_STRLI Oligopeptide-binding lipoprotein OS=Streptomyces lividans TK24 OX=457428 GN=SLIV_11120 PE=4 SV=1	D6ESZ4	326	326	K	TGLSPQGRTTALKEHKANLDNPVSGYIRYAA	135.91	34.843	TTALK(0.296)EHK(0.704)ANLDNPVSGYIR	TTALK(-3.76)EHK(3.76)ANLDNPVSGYIR	8	4	-0.30634	12507000		15432000
D6ESZ4	Oligopeptide-binding lipoprotein	SSPG_02232	65.313	600	D6ESZ4	407	D6ESZ4_STRLI Oligopeptide-binding lipoprotein OS=Streptomyces lividans TK24 OX=457428 GN=SLIV_11120 PE=4 SV=1	D6ESZ4	407	407	K	SEGQKYDPYEMSGANKKGNVEKAKEELKACN	68.893	68.893	YDPYEMSGANK(1)K	YDPYEMSGANK(68.89)K(-68.89)	11	2	-0.21253
D6ESZ5	Oligopeptide transport integral membrane protein	SSPG_02233	35.744	335	D6ESZ5	28	D6ESZ5_STRLI Oligopeptide transport integral membrane protein OS=Streptomyces lividans TK24 OX=457428 GN=SLIV_11125 PE=3 SV=1	D6ESZ5	28	28	K	APSAAEEAAVAGAEAKSVQGRSLGRIAWERL	94.802	94.207	TAPLHEPTAEAAPSAAEEAAVAGAEAK(1)SVQGR	TAPLHEPTAEAAPSAAEEAAVAGAEAK(94.21)SVQGR	27	3	-0.30832	18465000	6587200	10374000	10294000
D6ESZ9	Aminomethyltransferase		39.4	372	D6ESZ9	369	D6ESZ9_STRLI Aminomethyltransferase OS=Streptomyces lividans TK24 OX=457428 GN=gcvT PE=3 SV=1	D6ESZ9	369	369	K	RGSHEPYEVVALPFYKRQK____________	55.415	55.415	GSHEPYEVVALPFYK(1)R	GSHEPYEVVALPFYK(55.41)R	15	3	0.2103	9109000		11962000
D6ET02	L-serine dehydratase		48.511	455	D6ET02	92	D6ET02_STRLI L-serine dehydratase OS=Streptomyces lividans TK24 OX=457428 GN=sdaA PE=3 SV=1	D6ET02	92	92	K	RTVDVESADDRVETIKSSGRISLLGDHEIAF	67.43	48.848	TVDVESADDRVETIK(1)SSGR	TVDVESADDRVETIK(48.85)SSGR	15	3	-0.20879	9225200		5780500
D6ET05	Hydrolase	SSPG_07505	20.794	185	D6ET05	37	D6ET05_STRLI Hydrolase OS=Streptomyces lividans TK24 OX=457428 GN=SLIV_11175 PE=4 SV=1	D6ET05	37	37	K	FVFVKATEGRSYVNPKLAAQTERARDAGLVV	87.363	87.363	SYVNPK(1)LAAQTER	SYVNPK(87.36)LAAQTER	6	2	1.0188	24480000		55219000
D6ET06	F420_oxidored domain-containing protein		23.082	220	D6ET06	68	D6ET06_STRLI F420_oxidored domain-containing protein OS=Streptomyces lividans TK24 OX=457428 GN=SLIV_11180 PE=4 SV=1	D6ET06	68	68	K	EAARGAEIVVVTVPLKRVPDLPSGVLDGAAE	103.22	54.784	GAEIVVVTVPLK(1)R	GAEIVVVTVPLK(54.78)R	12	2	0.20137	7188300		26182000
D6ET07	Uncharacterized protein		7.7424	70	D6ET07	57	D6ET07_STRLI Uncharacterized protein OS=Streptomyces lividans TK24 OX=457428 GN=SLIV_11185 PE=4 SV=1	D6ET07	57	57	K	SVAEAIIAGRDLDGDKQLSFDEFWAHLNK__	246.25	112.74	DLDGDK(1)QLSFDEFWAHLNK	DLDGDK(112.74)QLSFDEFWAHLNK(-112.74)	6	3	-0.8562	332230000	69450000	277000000	54303000
D6ET10	Secreted protein	SSPG_07522	22.469	204	D6ET10	158	D6ET10_STRLI Secreted protein OS=Streptomyces lividans TK24 OX=457428 GN=SLIV_11200 PE=4 SV=1	D6ET10	158	158	K	APGGIDVNKTIGDTHKWADQVEVAFPGGIQR	56.304	56.304	TIGDTHK(1)WADQVEVAFPGGIQR	TIGDTHK(56.3)WADQVEVAFPGGIQR	7	3	0.56554		10551000		5766000
D6ET24	Neutral zinc metalloprotease	SSPG_02263	71.22	683	D6ET24	92	D6ET24_STRLI Neutral zinc metalloprotease OS=Streptomyces lividans TK24 OX=457428 GN=SLIV_11270 PE=4 SV=1	D6ET24	92	92	K	DATKAKTADELGLGAKEKLVVRDVAKDRDGT	52.79	52.79	TADELGLGAK(1)EK	TADELGLGAK(52.79)EK(-52.79)	10	2	-1.5709
D6ET31	1,4-alpha-glucan branching enzyme GlgB		87.697	793	D6ET31	28	D6ET31_STRLI 1,4-alpha-glucan branching enzyme GlgB OS=Streptomyces lividans TK24 OX=457428 GN=glgB1 PE=3 SV=1	D6ET31	28	28	K	RKTTGKKPAGKTPTGKTPTGKKPAKAAKKKA	103.26	103.26	TPTGK(1)TPTGK	TPTGK(103.26)TPTGK(-103.26)	5	2	0.55732	61110000			11848000
D6ET35	Sodium:dicarboxylate symporter	SSPG_02273	47.981	466	D6ET35	461	D6ET35_STRLI Sodium:dicarboxylate symporter OS=Streptomyces lividans TK24 OX=457428 GN=SLIV_11325 PE=3 SV=1	D6ET35	461	461	K	GDGAGAPDLPEQGGEKELAKA__________	22.437	22.437	TLLDDGHGPADGDGAGAPDLPEQGGEK(0.627)ELAK(0.373)A	TLLDDGHGPADGDGAGAPDLPEQGGEK(2.26)ELAK(-2.26)A	27	3	0.21346			2584500	5680300
D6ET45	ATP-dependent 6-phosphofructokinase		36.433	341	D6ET45	240	D6ET45_STRLI ATP-dependent 6-phosphofructokinase OS=Streptomyces lividans TK24 OX=457428 GN=pfkA2 PE=3 SV=1	D6ET45	240	240	K	HPAEGSMDYGKGAIDKFGHERFQGIGTALAF	196.27	125.75	GAIDK(1)FGHER	GAIDK(125.75)FGHER	5	3	-0.44564	815930000	196950000	765860000	197270000
D6ET48	Pyruvate kinase	SSPG_05530	51.166	476	D6ET48	252	D6ET48_STRLI Pyruvate kinase OS=Streptomyces lividans TK24 OX=457428 GN=pyk1 PE=3 SV=1	D6ET48	252	252	K	VMVARGDLAVEYPLEKVPMVQKRLIELCRRN	148.68	80.609	GDLAVEYPLEK(1)VPMVQK	GDLAVEYPLEK(80.61)VPMVQK(-80.61)	11	3	-2.0728	7020700		19468000
D6ET48	Pyruvate kinase	SSPG_05530	51.166	476	D6ET48	131	D6ET48_STRLI Pyruvate kinase OS=Streptomyces lividans TK24 OX=457428 GN=pyk1 PE=3 SV=1	D6ET48	131	131	K	TKGDQVLINDGNVELKVTEVEGPRVKTIVIE	96.748	96.748	GLPGDVTKGDQVLINDGNVELK(1)VTEVEGPR	GLPGDVTK(-52.81)GDQVLINDGNVELK(52.81)VTEVEGPR	22	3	-0.4738			49574000
D6ET48	Pyruvate kinase	SSPG_05530	51.166	476	D6ET48	348	D6ET48_STRLI Pyruvate kinase OS=Streptomyces lividans TK24 OX=457428 GN=pyk1 PE=3 SV=1	D6ET48	348	348	K	EQELLSKGLQPLVPGKKPRTQGGSVARAAAE	57.164	57.164	GLQPLVPGK(0.841)K(0.159)PR	GLQPLVPGK(7.23)K(-7.23)PR	9	3	0.91319	25265000		97768000
D6ET53	Thioredoxin	SSPG_06711	34.44	325	D6ET53	253	D6ET53_STRLI Thioredoxin OS=Streptomyces lividans TK24 OX=457428 GN=SLIV_11410 PE=4 SV=1	D6ET53	253	253	K	VQDADPQKVRREAADKPGDAQAQIAAADLDL	162.38	36.972	EAADK(1)PGDAQAQIAAADLDLVGGHVEDAFGR	EAADK(36.97)PGDAQAQIAAADLDLVGGHVEDAFGR	5	3	1.0046	97681000	25373000	204780000
D6ET53	Thioredoxin	SSPG_06711	34.44	325	D6ET53	245	D6ET53_STRLI Thioredoxin OS=Streptomyces lividans TK24 OX=457428 GN=SLIV_11410 PE=4 SV=1	D6ET53	245	245	K	AQAELLQRVQDADPQKVRREAADKPGDAQAQ	103.7	58.676	VQDADPQK(1)VRR	VQDADPQK(58.68)VRR	8	3	0.65385	54553000		77634000	8894000
D6ET70	Putative acetyl-CoA acetyltransferase		40.987	401	D6ET70	222	D6ET70_STRLI Putative acetyl-CoA acetyltransferase OS=Streptomyces lividans TK24 OX=457428 GN=SLIV_11500 PE=3 SV=1	D6ET70	222	222	K	PVEIPQRKGDPVLFAKDEGIRGDTTAESLGK	42.705	42.705	GDPVLFAK(1)DEGIRGDTTAESLGK	GDPVLFAK(42.7)DEGIRGDTTAESLGK(-42.7)	8	3	-1.5258	22009000		13783000
D6ET71	VOC domain-containing protein		16.082	146	D6ET71	73	D6ET71_STRLI VOC domain-containing protein OS=Streptomyces lividans TK24 OX=457428 GN=SLIV_11505 PE=4 SV=1	D6ET71	73	73	K	YLQLLEPTREDSAVGKWLAKNGEGVHHIAFG	148.1	148.1	INDTSDGGASYLQLLEPTREDSAVGK(1)WLAK	INDTSDGGASYLQLLEPTREDSAVGK(148.1)WLAK(-148.1)	26	3	0.53384	14770000	13730000	13732000	1146700
D6ET72	Large Ala/Glu-rich protein	SSPG_02310	146.42	1326	D6ET72	1252	D6ET72_STRLI Large Ala/Glu-rich protein OS=Streptomyces lividans TK24 OX=457428 GN=SLIV_11510 PE=4 SV=1	D6ET72	1252	1252	K	AEQKKATLVREAEELKAEAVREARATVDEGK	95.775	68.893	EAEELK(1)AEAVR	EAEELK(68.89)AEAVR	6	2	1.5988	5824300		8141800
D6ET72	Large Ala/Glu-rich protein	SSPG_02310	146.42	1326	D6ET72	851	D6ET72_STRLI Large Ala/Glu-rich protein OS=Streptomyces lividans TK24 OX=457428 GN=SLIV_11510 PE=4 SV=1	D6ET72	851	851	K	AGRLRREAQEETEAAKALAERTVSEAITEAD	92.856	92.856	EAQEETEAAK(1)ALAER	EAQEETEAAK(92.86)ALAER	10	2	-1.7849
D6ET72	Large Ala/Glu-rich protein	SSPG_02310	146.42	1326	D6ET72	386	D6ET72_STRLI Large Ala/Glu-rich protein OS=Streptomyces lividans TK24 OX=457428 GN=SLIV_11510 PE=4 SV=1	D6ET72	386	386	K	AKTAEDVLNKASEDAKRTTKAATEEAERIRT	40.941	28.58	TAEDVLNK(0.017)ASEDAK(0.983)R	TAEDVLNK(-17.54)ASEDAK(17.54)R	14	3	0.55047	4999100	1915700	3248800
D6ET72	Large Ala/Glu-rich protein	SSPG_02310	146.42	1326	D6ET72	489	D6ET72_STRLI Large Ala/Glu-rich protein OS=Streptomyces lividans TK24 OX=457428 GN=SLIV_11510 PE=4 SV=1	D6ET72	489	489	K	AQIEEAAKTAEELLAKAKADADELRQTATAD	97.431	87.308	TAEELLAK(1)AK	TAEELLAK(87.31)AK(-87.31)	8	2	0.49799
D6ET73	Cellulose-binding protein	SSPG_02311	34.605	310	D6ET73	218	D6ET73_STRLI Cellulose-binding protein OS=Streptomyces lividans TK24 OX=457428 GN=SLIV_11515 PE=4 SV=1	D6ET73	218	218	K	AEIEHRAEQLRLEAEKLRTDAERRARQTVET	111.82	111.82	LEAEK(1)LR	LEAEK(111.82)LR	5	2	0.19795	36666000		53318000	9433700
D6ET73	Cellulose-binding protein	SSPG_02311	34.605	310	D6ET73	135	D6ET73_STRLI Cellulose-binding protein OS=Streptomyces lividans TK24 OX=457428 GN=SLIV_11515 PE=4 SV=1	D6ET73	135	135	K	ERKAKAEDEGVRIVEKAKGDASQLRSEAQKD	57.136	57.136	IVEK(0.979)AK(0.021)GDASQLR	IVEK(16.58)AK(-16.58)GDASQLR	4	3	-0.50955
D6ET73	Cellulose-binding protein	SSPG_02311	34.605	310	D6ET73	86	D6ET73_STRLI Cellulose-binding protein OS=Streptomyces lividans TK24 OX=457428 GN=SLIV_11515 PE=4 SV=1	D6ET73	86	86	K	GARVEKILRLAEEEAKDLREEARRAAEQHRE	43.813	43.813	LAEEEAK(1)DLREEAR	LAEEEAK(43.81)DLREEAR	7	3	0.81085
D6ET73	Cellulose-binding protein	SSPG_02311	34.605	310	D6ET73	248	D6ET73_STRLI Cellulose-binding protein OS=Streptomyces lividans TK24 OX=457428 GN=SLIV_11515 PE=4 SV=1	D6ET73	248	248	K	TAQRQSEDIVADANAKADRIRSESERELAAL	151.7	66.387	QSEDIVADANAK(1)ADR	QSEDIVADANAK(66.39)ADR	12	3	0.39791	16988000
D6ET73	Cellulose-binding protein	SSPG_02311	34.605	310	D6ET73	154	D6ET73_STRLI Cellulose-binding protein OS=Streptomyces lividans TK24 OX=457428 GN=SLIV_11515 PE=4 SV=1	D6ET73	154	154	K	DASQLRSEAQKDAQSKRDEADALFEETRAKA	99.5	99.5	SEAQKDAQSK(1)R	SEAQK(-41.66)DAQSK(41.66)R	10	3	-1.0646	29658000		16181000
D6ET89	Corrinoid adenosyltransferase		20.712	190	D6ET89	14	D6ET89_STRLI Corrinoid adenosyltransferase OS=Streptomyces lividans TK24 OX=457428 GN=SLIV_11590 PE=3 SV=1	D6ET89	14	14	K	__MVNLTRIYTRTGDKGTTALGDMSRVPKTD	138.24	66.267	TGDK(1)GTTALGDMSR	TGDK(66.27)GTTALGDMSR	4	2	-1.3933	21724000		28015000	2586400
D6ET99	ATP synthase subunit alpha		57.256	529	D6ET99;P50001	315;315	D6ET99_STRLI ATP synthase subunit alpha OS=Streptomyces lividans TK24 OX=457428 GN=atpA PE=3 SV=1;ATPA_STRLI ATP synthase subunit alpha OS=Streptomyces lividans OX=1916 GN=atpA PE=1 SV=2	D6ET99	315	315	K	GDVFYLHSRLLERCAKLSDAEGAGSMTGLPI	167.51	167.51	CAK(1)LSDAEGAGSMTGLPIVETK	CAK(167.51)LSDAEGAGSMTGLPIVETK(-167.51)	3	3	-0.79061	15612000		15425000
D6ET99	ATP synthase subunit alpha		57.256	529	D6ET99;P50001	23;23	D6ET99_STRLI ATP synthase subunit alpha OS=Streptomyces lividans TK24 OX=457428 GN=atpA PE=3 SV=1;ATPA_STRLI ATP synthase subunit alpha OS=Streptomyces lividans OX=1916 GN=atpA PE=1 SV=2	D6ET99	23	23	K	PEEIRDALENFVQSYKPDAASREEVGTVTLA	220.78	164.84	DALENFVQSYK(1)PDAASREEVGTVTLAGDGIAK	DALENFVQSYK(164.84)PDAASREEVGTVTLAGDGIAK(-164.84)	11	3	0.47226	49675000		55145000
D6ET99	ATP synthase subunit alpha		57.256	529	D6ET99;P50001	492;492	D6ET99_STRLI ATP synthase subunit alpha OS=Streptomyces lividans TK24 OX=457428 GN=atpA PE=3 SV=1;ATPA_STRLI ATP synthase subunit alpha OS=Streptomyces lividans OX=1916 GN=atpA PE=1 SV=2	D6ET99	492	492	K	HRQEQGLMTSIREGGKMSDDTLQAVAEAIAA	55.453	55.453	EGGK(1)MSDDTLQAVAEAIAAFK	EGGK(55.45)MSDDTLQAVAEAIAAFK(-55.45)	4	3	1.1431			5502900
D6ET99	ATP synthase subunit alpha		57.256	529	D6ET99;P50001	470;470	D6ET99_STRLI ATP synthase subunit alpha OS=Streptomyces lividans TK24 OX=457428 GN=atpA PE=3 SV=1;ATPA_STRLI ATP synthase subunit alpha OS=Streptomyces lividans OX=1916 GN=atpA PE=1 SV=2	D6ET99	470	470	K	GKMDEVPVADIRRFEKELLEYLHRQEQGLMT	150.06	78.763	RFEK(1)ELLEYLHR	RFEK(78.76)ELLEYLHR	4	3	-0.017846	78972000	4841300	92710000	14349000
D6ET99	ATP synthase subunit alpha		57.256	529	D6ET99;P50001	510;510	D6ET99_STRLI ATP synthase subunit alpha OS=Streptomyces lividans TK24 OX=457428 GN=atpA PE=3 SV=1;ATPA_STRLI ATP synthase subunit alpha OS=Streptomyces lividans OX=1916 GN=atpA PE=1 SV=2	D6ET99	510	510	K	DDTLQAVAEAIAAFKKQFETSDGKLLGEDAP	31.488	31.488	K(0.548)QFETSDGK(0.452)LLGEDAPSAAK	K(0.84)QFETSDGK(-0.84)LLGEDAPSAAK(-31.49)	1	3	1.8729			6239100
D6ET99	ATP synthase subunit alpha		57.256	529	D6ET99;P50001	518;518	D6ET99_STRLI ATP synthase subunit alpha OS=Streptomyces lividans TK24 OX=457428 GN=atpA PE=3 SV=1;ATPA_STRLI ATP synthase subunit alpha OS=Streptomyces lividans OX=1916 GN=atpA PE=1 SV=2	D6ET99	518	518	K	EAIAAFKKQFETSDGKLLGEDAPSAAK____	126.71	126.71	QFETSDGK(1)LLGEDAPSAAK	QFETSDGK(126.71)LLGEDAPSAAK(-126.71)	8	2	-0.20663	7561600		3807500
D6ETA9	Release factor glutamine methyltransferase		31.073	281	D6ETA9	38	D6ETA9_STRLI Release factor glutamine methyltransferase OS=Streptomyces lividans TK24 OX=457428 GN=prmC PE=3 SV=1	D6ETA9	38	38	K	PRTDAEELAAYLHGVKRGELHTVPDADFDAR	85.837	85.837	TDAEELAAYLHGVK(1)R	TDAEELAAYLHGVK(85.84)R	14	3	0.25798	8356000		7493800
D6ETB0	Peptide chain release factor 1	SSPG_02348	39.459	358	D6ETB0	80	D6ETB0_STRLI Peptide chain release factor 1 OS=Streptomyces lividans TK24 OX=457428 GN=prfA PE=3 SV=1	D6ETB0	80	80	K	AADDPDFAAEVKELDKQRDELTEKLRLLLVP	48.112	48.112	ELDK(1)QRDELTEK	ELDK(48.11)QRDELTEK(-48.11)	4	3	0.28686	14202000		20227000
D6ETB0	Peptide chain release factor 1	SSPG_02348	39.459	358	D6ETB0	160	D6ETB0_STRLI Peptide chain release factor 1 OS=Streptomyces lividans TK24 OX=457428 GN=prfA PE=3 SV=1	D6ETB0	160	160	K	TESELGGYKDVQVAVKTKGGQGATEPGQGVW	68.369	68.369	TEIIDSTESELGGYK(0.037)DVQVAVK(0.963)TK	TEIIDSTESELGGYK(-14.15)DVQVAVK(14.15)TK(-68.37)	22	3	0.084989			3903600
D6ETB0	Peptide chain release factor 1	SSPG_02348	39.459	358	D6ETB0	308	D6ETB0_STRLI Peptide chain release factor 1 OS=Streptomyces lividans TK24 OX=457428 GN=prfA PE=3 SV=1	D6ETB0	308	308	K	ADARRSQVRTVDRSEKIRTYNFPENRISDHR	91.584	91.584	TVDRSEK(1)IR	TVDRSEK(91.58)IR	7	3	0.12235	423590000		708760000	14018000
D6ETB1	50S ribosomal protein L31	SSPG_06416	8.1191	74	D6ETB1	48	D6ETB1_STRLI 50S ribosomal protein L31 OS=Streptomyces lividans TK24 OX=457428 GN=rpmE PE=3 SV=1	D6ETB1	48	48	K	IRAEVCSECHPFYTGKQKILDTGGRVARFEA	52.693	34.094	AEVCSECHPFYTGK(1)QK	AEVCSECHPFYTGK(34.09)QK(-34.09)	14	3	-0.051912	33192000		87460000
D6ETB5	Threonine synthase	SSPG_03399	36.77	352	D6ETB5	62	D6ETB5_STRLI Threonine synthase OS=Streptomyces lividans TK24 OX=457428 GN=thrC PE=3 SV=1	D6ETB5	62	62	K	EVHLKVEGANPTGSFKDRGMTMAISKAKEEG	115.29	106.49	VEGANPTGSFK(1)DR	VEGANPTGSFK(106.49)DR	11	2	-0.22563	8215100		7624700
D6ETB6	Homoserine dehydrogenase	SSPG_07180	44.033	429	D6ETB6	70	D6ETB6_STRLI Homoserine dehydrogenase OS=Streptomyces lividans TK24 OX=457428 GN=hom PE=3 SV=1	D6ETB6	70	70	K	GIDPALVTTDATALVKRGDIDVVVEVIGGIE	196.5	103.39	EGIDPALVTTDATALVK(1)R	EGIDPALVTTDATALVK(103.39)R	17	3	-0.45422	194420000	24337000	308930000	44522000
D6ETB6	Homoserine dehydrogenase	SSPG_07180	44.033	429	D6ETB6	151	D6ETB6_STRLI Homoserine dehydrogenase OS=Streptomyces lividans TK24 OX=457428 GN=hom PE=3 SV=1	D6ETB6	151	151	K	AIPLIRPLRESLAGDKVNRVLGIVNGTTNFI	72.325	72.325	ESLAGDK(1)VNR	ESLAGDK(72.33)VNR	7	2	0.70436
D6ETC9	Fructose-specific permease	SSPG_04344	70.191	699	D6ETC9	327	D6ETC9_STRLI Fructose-specific permease OS=Streptomyces lividans TK24 OX=457428 GN=SLIV_21710 PE=4 SV=1	D6ETC9	327	327	K	TPVERGGESGEGYGTKLRKWLMSGVSYMVPF	90.685	90.685	GGESGEGYGTK(1)LR	GGESGEGYGTK(90.69)LR	11	2	-1.5581	3530900		3063800
D6ETD5	Large-conductance mechanosensitive channel		16.719	156	D6ETD5	4	D6ETD5_STRLI Large-conductance mechanosensitive channel OS=Streptomyces lividans TK24 OX=457428 GN=mscL PE=3 SV=1	D6ETD5	4	4	K	____________MSEKNEPSVWQGFKAFLMR	181.68	67.726	SEK(1)NEPSVWQGFK	SEK(67.73)NEPSVWQGFK(-67.73)	3	2	0.099437	12676000	5976300	12590000	8322200
D6ETE1	Penicillin acylase	SSPG_05860	102.11	930	D6ETE1	76	D6ETE1_STRLI Penicillin acylase OS=Streptomyces lividans TK24 OX=457428 GN=SLIV_21770 PE=4 SV=1	D6ETE1	76	76	K	KGSITLDGLSGPVDVKRDGYGIPQVYASTEE	69.451	69.451	GSITLDGLSGPVDVK(1)R	GSITLDGLSGPVDVK(69.45)R	15	2	0.24648	3808300	2833800		4343900
D6ETE9	Acetyltransferase	SSPG_07375	17.961	161	D6ETE9	83	D6ETE9_STRLI Acetyltransferase OS=Streptomyces lividans TK24 OX=457428 GN=SLIV_21820 PE=4 SV=1	D6ETE9	83	83	K	QDANDEGNLDGDAELKRMFVIEQVRGRGLAR	104.17	104.17	SQDANDEGNLDGDAELK(1)R	SQDANDEGNLDGDAELK(104.17)R	17	2	0.84983	7087300		5213800
D6ETH7	ABC transporter ATP-binding protein	SSPG_06963	66.958	604	D6ETH7	558	D6ETH7_STRLI ABC transporter ATP-binding protein OS=Streptomyces lividans TK24 OX=457428 GN=SLIV_21960 PE=4 SV=1	D6ETH7	558	558	K	KELQKIERQLDKVSEKETKLHAQIAENATDF	196.88	196.88	QLDKVSEK(1)ETK	QLDK(-75.46)VSEK(75.46)ETK(-196.88)	8	2	-0.28769	68767000	5512800	69112000	11608000
D6ETH8	Secreted protein	SSPG_07522	63.084	604	D6ETH8	295	D6ETH8_STRLI Secreted protein OS=Streptomyces lividans TK24 OX=457428 GN=SLIV_21965 PE=4 SV=1	D6ETH8	295	295	K	VVAYMSGSSDRAKCNKLQEIDLATGQKGWSE	122.51	69.92	CNK(1)LQEIDLATGQK	CNK(69.92)LQEIDLATGQK(-69.92)	3	3	1.2714	10279000		6302000	5032200
D6ETI5	Galactokinase	SSPG_04400	40.79	387	D6ETI5	236	D6ETI5_STRLI Galactokinase OS=Streptomyces lividans TK24 OX=457428 GN=galK PE=3 SV=1	D6ETI5	236	236	K	SHSEGEYGKRRAGCEKGAALLGVDALRDVPY	76.759	76.759	AGCEK(1)GAALLGVDALR	AGCEK(76.76)GAALLGVDALR	5	2	-1.4838
D6ETI5	Galactokinase	SSPG_04400	40.79	387	D6ETI5	370	D6ETI5_STRLI Galactokinase OS=Streptomyces lividans TK24 OX=457428 GN=galK PE=3 SV=1	D6ETI5	370	370	K	AVTKAVEDAFAAAGLKAPRVFEAVPSAGARR	71.555	71.555	AVEDAFAAAGLK(1)APR	AVEDAFAAAGLK(71.56)APR	12	2	-0.63577			4639200
D6ETI5	Galactokinase	SSPG_04400	40.79	387	D6ETI5;P13227	229;227	D6ETI5_STRLI Galactokinase OS=Streptomyces lividans TK24 OX=457428 GN=galK PE=3 SV=1;GAL1_STRLI Galactokinase OS=Streptomyces lividans OX=1916 GN=galK PE=3 SV=2	D6ETI5	229	229	K	VDTRVKHSHSEGEYGKRRAGCEKGAALLGVD	130.23	130.23	HSHSEGEYGK(1)R	HSHSEGEYGK(130.23)R	10	3	0.57464	16645000		34537000
D6ETJ2	TetR family transcriptional regulator		24.875	225	D6ETJ2	59	D6ETJ2_STRLI TetR family transcriptional regulator OS=Streptomyces lividans TK24 OX=457428 GN=SLIV_22035 PE=4 SV=1	D6ETJ2	59	59	K	AAKGFEGTSVEEIAAKAGVSKPVVYEHFGGK	70.145	70.145	GFEGTSVEEIAAK(0.808)AGVSK(0.192)PVVYEHFGGK	GFEGTSVEEIAAK(6.24)AGVSK(-6.24)PVVYEHFGGK(-70.14)	13	4	0.63772			28314000
D6ETJ5	Phosphoenolpyruvate carboxylase	SSPG_04410	101.3	911	D6ETJ5	518	D6ETJ5_STRLI Phosphoenolpyruvate carboxylase OS=Streptomyces lividans TK24 OX=457428 GN=ppc PE=3 SV=1	D6ETJ5	518	518	K	LAREAGLIDLHAGWAKIGIVPLLETTDELKA	76.237	76.237	EAGLIDLHAGWAK(1)IGIVPLLETTDELK	EAGLIDLHAGWAK(76.24)IGIVPLLETTDELK(-76.24)	13	3	2.9032
D6ETJ5	Phosphoenolpyruvate carboxylase	SSPG_04410	101.3	911	D6ETJ5	71	D6ETJ5_STRLI Phosphoenolpyruvate carboxylase OS=Streptomyces lividans TK24 OX=457428 GN=ppc PE=3 SV=1	D6ETJ5	71	71	K	AAAELLRGTELETAAKLVRAFSTYFHLANVT	127.4	112.11	GTELETAAK(1)LVR	GTELETAAK(112.11)LVR	9	2	-1.3572	11851000		13905000
D6ETJ5	Phosphoenolpyruvate carboxylase	SSPG_04410	101.3	911	D6ETJ5	45	D6ETJ5_STRLI Phosphoenolpyruvate carboxylase OS=Streptomyces lividans TK24 OX=457428 GN=ppc PE=3 SV=1	D6ETJ5	45	45	K	TLVRQEGPELLELVEKVRRLTREDGEAAAEL	179.98	67.415	QEGPELLELVEK(1)VRR	QEGPELLELVEK(67.41)VRR	12	3	-1.0286	191010000	9711000	264040000	17252000
D6ETJ5	Phosphoenolpyruvate carboxylase	SSPG_04410	101.3	911	D6ETJ5	339	D6ETJ5_STRLI Phosphoenolpyruvate carboxylase OS=Streptomyces lividans TK24 OX=457428 GN=ppc PE=3 SV=1	D6ETJ5	339	339	K	YRLKATCIRQKLENTKQRLAKGTPHEDGRDY	143.03	122.52	QKLENTK(1)QR	QK(-102.73)LENTK(102.73)QR	7	2	-0.90724			53863000
D6ETJ8	50S ribosomal protein L25		20.828	198	D6ETJ8	95	D6ETJ8_STRLI 50S ribosomal protein L25 OS=Streptomyces lividans TK24 OX=457428 GN=rplY PE=3 SV=1	D6ETJ8	95	95	K	DPIKGFLEHVDLQLVKRGETVSVEIPVQAEG	85.522	46.159	GFLEHVDLQLVK(1)R	GFLEHVDLQLVK(46.16)R	12	3	-0.57752			4464000
D6ETJ9	Ribose-phosphate pyrophosphokinase	SSPG_06815	35.271	324	D6ETJ9	171	D6ETJ9_STRLI Ribose-phosphate pyrophosphokinase OS=Streptomyces lividans TK24 OX=457428 GN=prs PE=3 SV=1	D6ETJ9	171	171	K	LPLLADYVGAKVDRSKLTVVSPDAGRVRVAD	59.418	59.418	SK(1)LTVVSPDAGR	SK(59.42)LTVVSPDAGR	2	2	0.14864
D6ETM3	Enolase		45.482	426	D6ETM3	259	D6ETM3_STRLI Enolase OS=Streptomyces lividans TK24 OX=457428 GN=eno1 PE=3 SV=1	D6ETM3	259	259	K	AASEFYKDGSYAFEGKNRSAAEMTEYYAELV	143.37	58.699	DGSYAFEGK(1)NR	DGSYAFEGK(58.7)NR	9	2	1.8262	35723000	10829000	30343000
D6ETP0	3-oxoadipyl-CoA/3-oxo-5, 6-dehydrosuberyl-CoAthiolase		42.623	406	D6ETP0	228	D6ETP0_STRLI 3-oxoadipyl-CoA/3-oxo-5, 6-dehydrosuberyl-CoAthiolase OS=Streptomyces lividans TK24 OX=457428 GN=paaJ PE=3 SV=1	D6ETP0	228	228	K	REITPVTLPDGTVVSKDDGPRAGVTLEGVQG	124.3	50.425	EITPVTLPDGTVVSK(1)DDGPR	EITPVTLPDGTVVSK(50.42)DDGPR	15	3	0.77113	6341800	3044000
D6ETP2	Putative cystathionine beta-synthase		48.922	461	D6ETP2	398	D6ETP2_STRLI Putative cystathionine beta-synthase OS=Streptomyces lividans TK24 OX=457428 GN=cbs PE=4 SV=1	D6ETP2	398	398	K	VGSVVERELLDALFAKRASLEDPLEKHMSAP	197.3	197.3	ELLDALFAK(1)R	ELLDALFAK(197.3)R	9	2	-0.48166	45810000		83156000
D6ETP4	Transcriptional regulator	SSPG_07534	30.247	289	D6ETP4	280	D6ETP4_STRLI Transcriptional regulator OS=Streptomyces lividans TK24 OX=457428 GN=SLIV_22320 PE=4 SV=1	D6ETP4	280	280	K	DDLPDAQARLEEFDAKAAARGLFVD______	101.11	101.11	LEEFDAK(1)AAAR	LEEFDAK(101.11)AAAR	7	2	1.3987
D6ETW7	Uncharacterized protein		52.908	467	D6ETW7	295	D6ETW7_STRLI Uncharacterized protein OS=Streptomyces lividans TK24 OX=457428 GN=SLIV_32350 PE=4 SV=1	D6ETW7	295	295	K	LEELRCDLTAFKEAVKLEADGVPQARDVQYA	114.86	114.86	EAVK(1)LEADGVPQAR	EAVK(114.86)LEADGVPQAR	4	2	0.25582	13813000		13041000
D6ETW7	Uncharacterized protein		52.908	467	D6ETW7	270	D6ETW7_STRLI Uncharacterized protein OS=Streptomyces lividans TK24 OX=457428 GN=SLIV_32350 PE=4 SV=1	D6ETW7	270	270	K	RTHSHGDLPFDPFMIKQRQPFWMYGLEELRC	37.034	37.034	THSHGDLPFDPFMIK(1)QR	THSHGDLPFDPFMIK(37.03)QR	15	4	0.084889			2700300
D6ETX4	Electron transfer flavoprotein subunit beta		27.778	262	D6ETX4	243	D6ETX4_STRLI Electron transfer flavoprotein subunit beta OS=Streptomyces lividans TK24 OX=457428 GN=etfB PE=4 SV=1	D6ETX4	243	243	K	ESATERPARTAGTIVKDEGEGGKQLAAFLAE	59.539	59.539	TAGTIVK(0.981)DEGEGGK(0.019)QLAAFLAER	TAGTIVK(17.15)DEGEGGK(-17.15)QLAAFLAER	7	3	-1.2436	9968800
D6EUD5	Chaperone protein HtpG		71.628	638	D6EUD5	260	D6EUD5_STRLI Chaperone protein HtpG OS=Streptomyces lividans TK24 OX=457428 GN=htpG PE=3 SV=1	D6EUD5	260	260	K	RPRDEVSDDEYHELYKHIAHDWRDPLETIRL	111.93	39.466	DEVSDDEYHELYK(1)HIAHDWRDPLETIR	DEVSDDEYHELYK(39.47)HIAHDWRDPLETIR	13	4	-0.23315	46921000		70646000
D6EUD5	Chaperone protein HtpG		71.628	638	D6EUD5	424	D6EUD5_STRLI Chaperone protein HtpG OS=Streptomyces lividans TK24 OX=457428 GN=htpG PE=3 SV=1	D6EUD5	424	424	K	CSFASTHDAEEPTALKDYVERMKEGQDDIYY	88.987	88.987	EGLVTDSDNRDAILAACSFASTHDAEEPTALK(1)DYVER	EGLVTDSDNRDAILAACSFASTHDAEEPTALK(88.99)DYVER	32	4	0.68756			71563000
D6EUD5	Chaperone protein HtpG		71.628	638	D6EUD5	504	D6EUD5_STRLI Chaperone protein HtpG OS=Streptomyces lividans TK24 OX=457428 GN=htpG PE=3 SV=1	D6EUD5	504	504	K	SVAKGEIDLSGTEADKSDAEKEKQGEEYAGL	85.974	85.974	GEIDLSGTEADK(0.986)SDAEK(0.014)EK	GEIDLSGTEADK(18.52)SDAEK(-18.52)EK(-85.97)	12	3	0.31115	7301200		6949200
D6EUE0	Glyceraldehyde-3-phosphate dehydrogenase	SSPG_00808	34.967	332	D6EUE0	26	D6EUE0_STRLI Glyceraldehyde-3-phosphate dehydrogenase OS=Streptomyces lividans TK24 OX=457428 GN=gap1 PE=3 SV=1	D6EUE0	26	26	K	RIGRNVLRALLERDTKLEVVAVNDLTEPATL	240.2	240.2	DTK(1)LEVVAVNDLTEPATLAR	DTK(240.2)LEVVAVNDLTEPATLAR	3	2	-0.34659	33746000		33398000
D6EUE1	Peptidyl-prolyl cis-trans isomerase	SSPG_06045	17.889	165	D6EUE1	82	D6EUE1_STRLI Peptidyl-prolyl cis-trans isomerase OS=Streptomyces lividans TK24 OX=457428 GN=SLIV_01760 PE=3 SV=1	D6EUE1	82	82	K	FTNGNGTGGKSIYGEKFADENFQLKHTEPYL	244.06	44.543	SIYGEK(1)FADENFQLK	SIYGEK(44.54)FADENFQLK(-44.54)	6	2	-2.1492		45501000	320490000	51856000
D6EUE1	Peptidyl-prolyl cis-trans isomerase	SSPG_06045	17.889	165	D6EUE1	141	D6EUE1_STRLI Peptidyl-prolyl cis-trans isomerase OS=Streptomyces lividans TK24 OX=457428 GN=SLIV_01760 PE=3 SV=1	D6EUE1	141	141	K	HVVFGKVVEGTDVVDKIEGYGSSPAGKTSKE	144.27	109.84	VVEGTDVVDK(1)IEGYGSSPAGK	VVEGTDVVDK(109.84)IEGYGSSPAGK(-109.84)	10	2	-0.036311	155650000	8185700	123120000	16801000
D6EUE1	Peptidyl-prolyl cis-trans isomerase	SSPG_06045	17.889	165	D6EUE1	152	D6EUE1_STRLI Peptidyl-prolyl cis-trans isomerase OS=Streptomyces lividans TK24 OX=457428 GN=SLIV_01760 PE=3 SV=1	D6EUE1	152	152	K	DVVDKIEGYGSSPAGKTSKEIKVRASGKL__	64.954	64.954	VVEGTDVVDK(0.001)IEGYGSSPAGK(0.999)TSK	VVEGTDVVDK(-32.56)IEGYGSSPAGK(32.56)TSK(-64.95)	21	3	0.58787	10208000
D6EUK3	Two-component system response regulator	SSPG_07422	26.929	244	D6EUK3	218	D6EUK3_STRLI Two-component system response regulator OS=Streptomyces lividans TK24 OX=457428 GN=SLIV_11945 PE=4 SV=1	D6EUK3	218	218	K	DWADASGTRTVDSHIKALRRKIGAERIRTVH	65.5	65.5	TVDSHIK(1)ALR	TVDSHIK(65.5)ALR	7	3	1.4232	3697000		13666000
D6EUL6	ATPase central domain-containing protein		37.312	340	D6EUL6	226	D6EUL6_STRLI ATPase central domain-containing protein OS=Streptomyces lividans TK24 OX=457428 GN=SLIV_12010 PE=4 SV=1	D6EUL6	226	226	K	RLPDRTAEVLTADGVKVPVRDGRVRCRAFPF	53.779	53.779	TAEVLTADGVK(1)VPVRDGR	TAEVLTADGVK(53.78)VPVRDGR	11	3	0.14632
D6EUN3	Superoxide dismutase [Ni]		14.703	131	D6EUN3	41	D6EUN3_STRLI Superoxide dismutase [Ni] OS=Streptomyces lividans TK24 OX=457428 GN=sodN PE=4 SV=1	D6EUN3	41	41	K	AQARIEAESVKAVQEKMAGNDDPHFQTRATV	357.66	27.271	AVQEK(1)MAGNDDPHFQTR	AVQEK(27.27)MAGNDDPHFQTR	5	4	0.38711	188370000	50308000	429770000	247190000
D6EUN3	Superoxide dismutase [Ni]		14.703	131	D6EUN3	36	D6EUN3_STRLI Superoxide dismutase [Ni] OS=Streptomyces lividans TK24 OX=457428 GN=sodN PE=4 SV=1	D6EUN3	36	36	K	GVYDPAQARIEAESVKAVQEKMAGNDDPHFQ	225.01	59.426	IEAESVK(1)AVQEK	IEAESVK(59.43)AVQEK(-59.43)	7	2	0.17168	79053000	10306000	104420000	86131000
D6EUN8	Nucleotide-binding protein	SSPG_03051	52.192	468	D6EUN8	226	D6EUN8_STRLI Nucleotide-binding protein OS=Streptomyces lividans TK24 OX=457428 GN=SLIV_12120 PE=4 SV=1	D6EUN8	226	226	K	QRRSIPEQRTNRHGEKEIDLAAGHSGEPDIP	98.839	97.128	HGEK(1)EIDLAAGHSGEPDIPHTFVDYEARPR	HGEK(97.13)EIDLAAGHSGEPDIPHTFVDYEARPR	4	5	0.019961	16001000	15642000	20209000	14196000
D6EUN8	Nucleotide-binding protein	SSPG_03051	52.192	468	D6EUN8	77	D6EUN8_STRLI Nucleotide-binding protein OS=Streptomyces lividans TK24 OX=457428 GN=SLIV_12120 PE=4 SV=1	D6EUN8	77	77	K	RRLTFAVGDGRVTFVKTGDRVEVVPAELGEL	131.43	131.43	VTFVK(1)TGDRVEVVPAELGELPALR	VTFVK(131.43)TGDRVEVVPAELGELPALR	5	3	1.7075	109990000		150190000
D6EUP4	SigH protein		40.195	361	D6EUP4	129	D6EUP4_STRLI SigH protein OS=Streptomyces lividans TK24 OX=457428 GN=SLIV_12150 PE=3 SV=1	D6EUP4	129	129	K	RSGARLLFAELRTLEKDSPEYAELRNRLVRM	72.958	72.958	TLEK(1)DSPEYAELR	TLEK(72.96)DSPEYAELR	4	2	-0.0027018
D6EUR8	Peptide deformylase		24.184	216	D6EUR8	94	D6EUR8_STRLI Peptide deformylase OS=Streptomyces lividans TK24 OX=457428 GN=def4 PE=3 SV=1	D6EUR8	94	94	K	TAEGVGLAANQIGVSKKVFVYDCPDDEGVRH	188.09	156	TAEGVGLAANQIGVSK(1)K	TAEGVGLAANQIGVSK(156)K(-156)	16	2	-0.26526	24761000		75392000
D6EUT1	Histidinol-phosphatase		29.083	266	D6EUT1	47	D6EUT1_STRLI Histidinol-phosphatase OS=Streptomyces lividans TK24 OX=457428 GN=hisN PE=4 SV=1	D6EUT1	47	47	K	KVETKPDMTPVSEADKAAEELIRGHLSRARP	97.662	97.662	VETKPDMTPVSEADK(1)AAEELIR	VETK(-57.28)PDMTPVSEADK(57.28)AAEELIR	15	3	-2.1958	24573000	18193000
D6EUT8	UPF0182 protein SLIV_12355		109.55	1000	D6EUT8	359	D6EUT8_STRLI UPF0182 protein SLIV_12355 OS=Streptomyces lividans TK24 OX=457428 GN=SLIV_12355 PE=3 SV=1	D6EUT8	359	359	K	DAYGIEGTQVAEYPGKSETKDKTKLRDDADA	33.833	33.833	DAYGIEGTQVAEYPGK(0.777)SETK(0.223)DK	DAYGIEGTQVAEYPGK(5.42)SETK(-5.42)DK(-33.83)	16	3	-0.87155	5501200
D6EUT8	UPF0182 protein SLIV_12355		109.55	1000	D6EUT8	337	D6EUT8_STRLI UPF0182 protein SLIV_12355 OS=Streptomyces lividans TK24 OX=457428 GN=SLIV_12355 PE=3 SV=1	D6EUT8	337	337	K	QVQPNEQAKEAPYVEKNLAATRDAYGIEGTQ	76.165	76.165	EAPYVEK(1)NLAATR	EAPYVEK(76.16)NLAATR	7	2	-0.33195	6173400
D6EUT8	UPF0182 protein SLIV_12355		109.55	1000	D6EUT8	850	D6EUT8_STRLI UPF0182 protein SLIV_12355 OS=Streptomyces lividans TK24 OX=457428 GN=SLIV_12355 PE=3 SV=1	D6EUT8	850	850	K	GLLYVEPVYVRGGDLKYPLLRKVLVSYGGNT	99.7	99.7	GGDLK(1)YPLLR	GGDLK(99.7)YPLLR	5	2	0.48622	14757000		8756500	1923200
D6EUT8	UPF0182 protein SLIV_12355		109.55	1000	D6EUT8	250	D6EUT8_STRLI UPF0182 protein SLIV_12355 OS=Streptomyces lividans TK24 OX=457428 GN=SLIV_12355 PE=3 SV=1	D6EUT8	250	250	K	YWLDRYGLAVKSSDFKATDNWTGLRYVDANA	83.397	83.397	SSDFK(1)ATDNWTGLR	SSDFK(83.4)ATDNWTGLR	5	2	-0.44349	5244900	4010100		5917700
D6EUU5	Anti-sigma factor antagonist	SSPG_06927	13.096	125	D6EUU5	51	D6EUU5_STRLI Anti-sigma factor antagonist OS=Streptomyces lividans TK24 OX=457428 GN=SLIV_22360 PE=3 SV=1	D6EUU5	51	51	K	HTADLLREPLEDCLDKGFNRLVVDCSRLEFC	20.23	20.23	EEGPSAVVTPAGELDHHTADLLREPLEDCLDK(1)GFNR	EEGPSAVVTPAGELDHHTADLLREPLEDCLDK(20.23)GFNR	32	5	0.31945			85867000
D6EUV3	N5-carboxyaminoimidazole ribonucleotide mutase		18.685	180	D6EUV3	161	D6EUV3_STRLI N5-carboxyaminoimidazole ribonucleotide mutase OS=Streptomyces lividans TK24 OX=457428 GN=purE PE=3 SV=1	D6EUV3	161	161	K	RMREFQQDLNDQATEKGKRLRTKVEGSAAGF	160.15	70.488	EFQQDLNDQATEK(1)GK	EFQQDLNDQATEK(70.49)GK(-70.49)	13	2	-2.7204	13544000		13090000
D6EUV3	N5-carboxyaminoimidazole ribonucleotide mutase		18.685	180	D6EUV3	163	D6EUV3_STRLI N5-carboxyaminoimidazole ribonucleotide mutase OS=Streptomyces lividans TK24 OX=457428 GN=purE PE=3 SV=1	D6EUV3	163	163	K	REFQQDLNDQATEKGKRLRTKVEGSAAGFGF	60.918	60.918	EFQQDLNDQATEK(0.459)GK(0.541)R	EFQQDLNDQATEK(-0.71)GK(0.71)R	15	3	-1.9721				30055000
D6EUX5	Bifunctional F420 biosynthesis protein FbiB		47.32	447	D6EUX5	332	D6EUX5_STRLI Bifunctional F420 biosynthesis protein FbiB OS=Streptomyces lividans TK24 OX=457428 GN=fbiB PE=3 SV=1	D6EUX5	332	332	K	IADLRRDGKSEESVAKRVRRGDVLRNAPYLV	226.93	226.93	DGKSEESVAK(1)R	DGK(-196.01)SEESVAK(196.01)R	10	2	0.17467	132720000		145820000
D6EUY7	Mannose-6-phosphate isomerase		40.926	383	D6EUY7	276	D6EUY7_STRLI Mannose-6-phosphate isomerase OS=Streptomyces lividans TK24 OX=457428 GN=manA PE=3 SV=1	D6EUY7	276	276	K	IMANSDNVLRCGLTPKHVDVPELLRIVRFEA	46.408	46.408	CGLTPK(1)HVDVPELLR	CGLTPK(46.41)HVDVPELLR	6	3	-0.38257	3572300		5137300
D6EUY9	Adenosylhomocysteinase	SSPG_04511	52.939	485	D6EUY9	238	D6EUY9_STRLI Adenosylhomocysteinase OS=Streptomyces lividans TK24 OX=457428 GN=ahcY PE=3 SV=1	D6EUY9	238	238	K	GTLLFPAINVNDAVTKSKFDNKYGCRHSLID	169.04	169.04	DGTLLFPAINVNDAVTK(1)SK	DGTLLFPAINVNDAVTK(169.04)SK(-169.04)	17	2	-0.9962			31675000
D6EUY9	Adenosylhomocysteinase	SSPG_04511	52.939	485	D6EUY9	240	D6EUY9_STRLI Adenosylhomocysteinase OS=Streptomyces lividans TK24 OX=457428 GN=ahcY PE=3 SV=1	D6EUY9	240	240	K	LLFPAINVNDAVTKSKFDNKYGCRHSLIDGI	79.427	79.427	SK(1)FDNKYGCR	SK(61.56)FDNK(-61.56)YGCR	2	3	0.1352			8328400
D6EUY9	Adenosylhomocysteinase	SSPG_04511	52.939	485	D6EUY9	337	D6EUY9_STRLI Adenosylhomocysteinase OS=Streptomyces lividans TK24 OX=457428 GN=ahcY PE=3 SV=1	D6EUY9	337	337	K	DIFVTTTGNKDIIMAKDMAKMKHQAIVGNIG	72.643	17.436	DIIMAK(1)DMAK(1)MK	DIIMAK(17.44)DMAK(17.44)MK(-17.44)	6	2	0.87518			12800000
D6EUY9	Adenosylhomocysteinase	SSPG_04511	52.939	485	D6EUY9	162	D6EUY9_STRLI Adenosylhomocysteinase OS=Streptomyces lividans TK24 OX=457428 GN=ahcY PE=3 SV=1	D6EUY9	162	162	K	GGDATLLVHKGVEYEKDGKVPSVDTAESDEH	211.06	211.06	GVEYEK(0.999)DGK(0.001)VPSVDTAESDEHR	GVEYEK(29.21)DGK(-29.21)VPSVDTAESDEHR	6	3	-0.30025	77285000	15206000	61917000	35007000
D6EUY9	Adenosylhomocysteinase	SSPG_04511	52.939	485	D6EUY9	165	D6EUY9_STRLI Adenosylhomocysteinase OS=Streptomyces lividans TK24 OX=457428 GN=ahcY PE=3 SV=1	D6EUY9	165	165	K	ATLLVHKGVEYEKDGKVPSVDTAESDEHRVI	140.47	140.47	GVEYEK(0.007)DGK(0.993)VPSVDTAESDEHR	GVEYEK(-21.29)DGK(21.29)VPSVDTAESDEHR	9	3	0.085375	33496000	7603300	27141000	14228000
D6EUY9	Adenosylhomocysteinase	SSPG_04511	52.939	485	D6EUY9	446	D6EUY9_STRLI Adenosylhomocysteinase OS=Streptomyces lividans TK24 OX=457428 GN=ahcY PE=3 SV=1	D6EUY9	446	446	K	EYPTDVYVLPKHLDEKVARLHLDSLGVKLTT	157.68	157.68	HLDEK(1)VAR	HLDEK(157.68)VAR	5	2	0.20927	1031700000	49986000	1348600000	226630000
D6EUY9	Adenosylhomocysteinase	SSPG_04511	52.939	485	D6EUY9	244	D6EUY9_STRLI Adenosylhomocysteinase OS=Streptomyces lividans TK24 OX=457428 GN=ahcY PE=3 SV=1	D6EUY9	244	244	K	AINVNDAVTKSKFDNKYGCRHSLIDGINRAT	160.75	138.08	SKFDNK(1)YGCR	SK(-95.48)FDNK(95.48)YGCR	6	2	0.27471	31013000		45663000
D6EV09	Two-component system response regulator	SSPG_07422	27.404	252	D6EV09	221	D6EV09_STRLI Two-component system response regulator OS=Streptomyces lividans TK24 OX=457428 GN=SLIV_22670 PE=4 SV=1	D6EV09	221	221	K	NRDIAKELFISENTVKNHVRNILEKLQLHSR	124.1	89.266	ELFISENTVK(1)NHVR	ELFISENTVK(89.27)NHVR	10	2	1.5083	17995000		21669000	1182400
D6EV17	NAD-specific glutamate dehydrogenase		183.8	1653	D6EV17	1234	D6EV17_STRLI NAD-specific glutamate dehydrogenase OS=Streptomyces lividans TK24 OX=457428 GN=gdhB PE=4 SV=1	D6EV17	1234	1234	K	KILLNGLVKDGDMTVKQRNKLLAQMTDEVGA	187.8	183.74	DGDMTVK(1)QR	DGDMTVK(183.74)QR	7	2	-1.081	167150000	50867000	182760000	49288000
D6EV17	NAD-specific glutamate dehydrogenase		183.8	1653	D6EV17	219	D6EV17_STRLI NAD-specific glutamate dehydrogenase OS=Streptomyces lividans TK24 OX=457428 GN=gdhB PE=4 SV=1	D6EV17	219	219	K	LRVLNDVRETVEDWGKMRDAAVRIADQLSTE	87.639	56.729	ETVEDWGK(1)MR	ETVEDWGK(56.73)MR	8	2	0.20183	4946200		6086900
D6EV17	NAD-specific glutamate dehydrogenase		183.8	1653	D6EV17	4	D6EV17_STRLI NAD-specific glutamate dehydrogenase OS=Streptomyces lividans TK24 OX=457428 GN=gdhB PE=4 SV=1	D6EV17	4	4	K	____________MQTKLDEAKAELLERAARV	29.355	27.029	QTK(1)LDEAK(1)AELLER	QTK(27.03)LDEAK(27.03)AELLER	3	3	0.18236	121080000	12875000	29076000	31035000
D6EV17	NAD-specific glutamate dehydrogenase		183.8	1653	D6EV17	9	D6EV17_STRLI NAD-specific glutamate dehydrogenase OS=Streptomyces lividans TK24 OX=457428 GN=gdhB PE=4 SV=1	D6EV17	9	9	K	_______MQTKLDEAKAELLERAARVAENSP	27.029	27.029	QTK(1)LDEAK(1)AELLER	QTK(27.03)LDEAK(27.03)AELLER	8	3	0.18236	38147000	12875000	29076000	31035000
D6EV38	Uncharacterized protein		48.477	465	D6EV38	401	D6EV38_STRLI Uncharacterized protein OS=Streptomyces lividans TK24 OX=457428 GN=SLIV_22810 PE=4 SV=1	D6EV38	401	401	K	PNKSIDSSVYPNEVQKKIAEALVAAGDDFRF	96.604	45.829	SIDSSVYPNEVQK(1)K	SIDSSVYPNEVQK(45.83)K(-45.83)	13	2	1.531	3526200			5437600
D6EV38	Uncharacterized protein		48.477	465	D6EV38	443	D6EV38_STRLI Uncharacterized protein OS=Streptomyces lividans TK24 OX=457428 GN=SLIV_22810 PE=4 SV=1	D6EV38	443	443	K	GTPGKGEWKTLQDFLKNPKDVAGAQAKLEAD	96.711	96.711	TLQDFLK(1)NPK	TLQDFLK(96.71)NPK(-96.71)	7	2	-2.4236	4560600
D6EV89	Putative membrane protein		7.6367	70	D6EV89	3	D6EV89_STRLI Putative membrane protein OS=Streptomyces lividans TK24 OX=457428 GN=SLIV_32745 PE=4 SV=1	D6EV89	3	3	K	_____________MSKVPDGFHRVRGHIRRN	93.143	88.819	SK(1)VPDGFHR	SK(88.82)VPDGFHR	2	2	-0.59434	96403000	63140000	56954000	40535000
D6EVA3	Secreted esterase	SSPG_06568	46.032	421	D6EVA3	237	D6EVA3_STRLI Secreted esterase OS=Streptomyces lividans TK24 OX=457428 GN=SLIV_32805 PE=4 SV=1	D6EVA3	237	237	K	APFASHTQQAGRWDVKESKFATGDFDGDGRD	19.549	19.549	GGFNAPFASHTQQAGRWDVK(1)ESK	GGFNAPFASHTQQAGRWDVK(19.55)ESK(-19.55)	20	3	-1.2455		18777000		12648000
D6EVF4	N-acetyltransferase domain-containing protein		12.343	114	D6EVF4	83	D6EVF4_STRLI N-acetyltransferase domain-containing protein OS=Streptomyces lividans TK24 OX=457428 GN=SLIV_33055 PE=4 SV=1	D6EVF4	83	83	K	RREGVTVAPLCPYVVKWAERHPDEAPAADPE	122.06	51.323	EGVTVAPLCPYVVK(1)WAERHPDEAPAADPELLR	EGVTVAPLCPYVVK(51.32)WAERHPDEAPAADPELLR	14	4	0.56776	780170000	28787000	757110000	191480000
[truncated: 170 more rows]

## Sheet: 92 exclusively overexpression
Protein	Protein Name	Gene Name	Mol weight [kDa]	Sequence length	Proteins	Positions within proteins	Fasta headers	Leading proteins	Positions within Leading proteins	Position	Amino acid	Sequence window	Score	Score for localization	Acetyl (K) Probabilities	Acetyl (K) Score diffs	Position in peptide	Charge	Mass error [ppm]	Intensity E-1 (SL / pWHM3-ermE-sco0988 (24 h))	Intensity E-2 (SL / pWHM3-ermE-sco0988 (36 h))	Intensity C-1 (SL / pWHM3-ermE (24 h))	Intensity C-2 (SL / pWHM3-ermE (36 h))
[truncated: 92 more rows]

[truncated: 1 more sheets: 159 exclusively control strains]
