# Supplementary material for: The acetyltransferase SCO0988 controls positively specialized metabolism and morphological differentiation in the model strains Streptomyces coelicolor and Streptomyces lividans
Source: Front Microbiol. 2024 Jul 24;15:1366336. doi: 10.3389/fmicb.2024.1366336 (PMC11303876; doi:10.3389/fmicb.2024.1366336)
Supplement: Supplementary file 3 [file Table_3.XLSX]

## Sheet: Global
Protein	Protein Name	Class	Sub_class	Sub-cellular localization	Gene Name	Gene Name(SCO)	Mol weight [kDa]	Sequence length	Proteins	Positions within proteins	Fasta headers	Leading proteins	Positions within Leading proteins	Position	Amino acid	Sequence window	Score	Score for localization	Acetyl (K) Probabilities	Acetyl (K) Score diffs	Position in peptide	Charge	Mass error [ppm]	Intensity E-1 (SL / pWHM3-ermE-sco0988 (24 h))	Intensity C-1 (SL / pWHM3-ermE (24 h))	E-1/C-1	Intensity E-2 (SL / pWHM3-ermE-sco0988 (36 h))	Intensity C-2 (SL / pWHM3-ermE (36 h))	E2/C2
D6ET73 ●	Cellulose-binding protein	Carbon metabolism	Other_carbohydrates_assimilation	Intracellular	SSPG_02311	SCO5396	34.605	310	D6ET73	218	D6ET73_STRLI Cellulose-binding protein OS=Streptomyces lividans TK24 OX=457428 GN=SLIV_11515 PE=4 SV=1	D6ET73	218	218	K	AEIEHRAEQLRLEAEKLRTDAERRARQTVET	111.82	111.82	LEAEK(1)LR	LEAEK(111.82)LR	5	2	0.19795					9433700
D6ET73 ○	Cellulose-binding protein	Carbon metabolism	Other_carbohydrates_assimilation	Intracellular	SSPG_02311	SCO5396	34.605	310	D6ET73	248	D6ET73_STRLI Cellulose-binding protein OS=Streptomyces lividans TK24 OX=457428 GN=SLIV_11515 PE=4 SV=1	D6ET73	248	248	K	TAQRQSEDIVADANAKADRIRSESERELAAL	151.7	66.387	QSEDIVADANAK(1)ADR	QSEDIVADANAK(66.39)ADR	12	3	0.39791	16988000
D6EHU8 ●	Pyruvate, phosphate dikinase	Carbon_metabolism	Glycolysis_gluconeogenesis	Intracellular	SSPG_07389	SCO0208	95.98	898	D6EHU8	293	D6EHU8_STRLI Pyruvate, phosphate dikinase OS=Streptomyces lividans TK24 OX=457428 GN=ppdK PE=3 SV=1	D6EHU8	293	293	K	DVVAGIRNTVPLTELKRLDPGAYGRLRAHME	73.985	63.216	NTVPLTELK(1)R	NTVPLTELK(63.22)R	9	2	-1.4254					3338700
D6EQU8 ●	Acetyl-coenzyme A synthetase	Carbon_metabolism	Lipid_Biosynthesis	Intracellular	SSPG_06161	SCO1393	72.256	658	D6EQU8	617	D6EQU8_STRLI Acetyl-coenzyme A synthetase 1 OS=Streptomyces lividans TK24 OX=457428 GN=acsA1 PE=1 SV=1	D6EQU8	617	617	K	DEVIEVPGIPHTLTGKRIEVPVKRLLQGTPL	174.59	37.552	HVPDEVIEVPGIPHTLTGK(1)R	HVPDEVIEVPGIPHTLTGK(37.55)R	19	3	0.10839				26316000	152240000	0.172859
D6ENJ7 ●	Glycerol kinase 2	Carbon_metabolism	Glycerol_metabolism	Intracellular	SSPG_05894	SCO1660	55.984	512	D6ENJ7	495	D6ENJ7_STRLI Glycerol kinase OS=Streptomyces lividans TK24 OX=457428 GN=glpK1 PE=3 SV=1	D6ENJ7	495	495	K	EWTPRMDADIRDREYKSWLKAVERTMGWLED	125.74	125.74	DREYK(1)SWLK	DREYK(125.74)SWLK(-125.74)	5	2	-0.74376					3147300
D6ELK9 ○	FabI/Enoyl-(acyl-carrier-protein) reductase	Carbon_metabolism	Lipid_Biosynthesis	Intracellular	SSPG_05737	SCO1814	27.153	255	D6ELK9	219	D6ELK9_STRLI Enoyl-[acyl-carrier-protein] reductase [NADH] OS=Streptomyces lividans TK24 OX=457428 GN=SLIV_28650 PE=3 SV=1	D6ELK9	219	219	K	LAAVWDSRSPLEWDLKDPEPAGRGIVALLSD	249.69	37.327	SPLEWDLK(1)DPEPAGR	SPLEWDLK(37.33)DPEPAGR	8	2	-2.7227		140420000
D6EKI3 ●	Transketolase	Carbon_metabolism	Pentose_Phosphate_Pathway	Intracellular	SSPG_05611	SCO1935	74.96	695	D6EKI3	633	D6EKI3_STRLI Transketolase OS=Streptomyces lividans TK24 OX=457428 GN=tkt3 PE=3 SV=1	D6EKI3	633	633	K	QQDQGYRDSVLPPSVKARVAVEAGIGLTWHK	80.688	56.258	DSVLPPSVK(1)AR	DSVLPPSVK(56.26)AR	9	2	0.081688					1840800
D6EKI3 ●	Transketolase	Carbon_metabolism	Pentose_Phosphate_Pathway	Intracellular	SSPG_05611	SCO1935	74.96	695	D6EKI3	361	D6EKI3_STRLI Transketolase OS=Streptomyces lividans TK24 OX=457428 GN=tkt3 PE=3 SV=1	D6EKI3	361	361	K	YDRVAKGELPAGWEEKIPVFEAGKGLATRAA	168.67	153.24	GELPAGWEEK(1)IPVFEAGK	GELPAGWEEK(153.24)IPVFEAGK(-153.24)	10	2	0.92633					30472000
D6EKI3 ○	Transketolase	Carbon_metabolism	Pentose_Phosphate_Pathway	Intracellular	SSPG_05611	SCO1935	74.96	695	D6EKI3	633	D6EKI3_STRLI Transketolase OS=Streptomyces lividans TK24 OX=457428 GN=tkt3 PE=3 SV=1	D6EKI3	633	633	K	QQDQGYRDSVLPPSVKARVAVEAGIGLTWHK	80.688	56.258	DSVLPPSVK(1)AR	DSVLPPSVK(56.26)AR	9	2	0.081688		6143400
D6EKI1 ○	Glucose-6-phosphate 1-dehydrogenase	Carbon_metabolism	Pentose_Phosphate_Pathway	Intracellular	SSPG_05609	SCO1937	56.606	507	D6EKI1	169	D6EKI1_STRLI Glucose-6-phosphate 1-dehydrogenase OS=Streptomyces lividans TK24 OX=457428 GN=zwf2 PE=3 SV=1	D6EKI1	169	169	K	LADQTNGSWRRAVIEKPFGHDLKSAEELNAI	42.425	42.425	AVIEK(1)PFGHDLK	AVIEK(42.42)PFGHDLK(-42.42)	5	3	0.30192		5230200
D6EKH9 ○	6-phosphogluconolactonase	Carbon_metabolism	Pentose_Phosphate_Pathway	Intracellular	SSPG_05607	SCO1939	27.21	261	D6EKH9	104	D6EKH9_STRLI 6-phosphogluconolactonase OS=Streptomyces lividans TK24 OX=457428 GN=pgl PE=3 SV=1	D6EKH9	104	104	K	TQAQQALLDSVPLDPKRVHAMAASDGPYGSD	80.362	42.309	NVTQAQQALLDSVPLDPK(1)R	NVTQAQQALLDSVPLDPK(42.31)R	18	3	2.5833		12440000
D6EKH6 ●	Glucose-6-phosphate isomerase	Carbon_metabolism	Glycolysis_gluconeogenesis	Intracellular	SSPG_05604	SCO1942	60.658	551	A0A076LTE4;D6EKH6	460;461	A0A076LTE4_STRLI Glucose-6-phosphate isomerase OS=Streptomyces lividans TK24 OX=457428 GN=pgi1 PE=3 SV=1;D6EKH6_STRLI Glucose-6-phosphate isomerase OS=Streptomyces lividans TK24 OX=457428 GN=pgi2 PE=3 SV=1	A0A076LTE4;D6EKH6	460;461	461	K	DEVRAEGVPEELVPHKTFRGDHPTTTILARE;DEVRAEGVPEELVPHKTFRGNHPTTTVLAAE	69.331	69.331	AEGVPEELVPHK(1)TFR	AEGVPEELVPHK(69.33)TFR	12	3	0.139					6084600
D6EKH3 ●	Triosephosphate isomerase	Carbon_metabolism	Glycolysis_gluconeogenesis	Intracellular	SSPG_05601	SCO1945	27.736	258	D6EKH3	62	D6EKH3_STRLI Triosephosphate isomerase OS=Streptomyces lividans TK24 OX=457428 GN=tpiA PE=3 SV=1	D6EKH3	62	62	K	PFTDLRSVQTLVDGDKLKIKYGAQDISAHDG	94.616	74.76	SVQTLVDGDK(1)LK	SVQTLVDGDK(74.76)LK(-74.76)	10	2	-0.41797					4656900
D6EKH3 ○	Triosephosphate isomerase	Carbon_metabolism	Glycolysis_gluconeogenesis	Intracellular	SSPG_05601	SCO1945	27.736	258	D6EKH3	62	D6EKH3_STRLI Triosephosphate isomerase OS=Streptomyces lividans TK24 OX=457428 GN=tpiA PE=3 SV=1	D6EKH3	62	62	K	PFTDLRSVQTLVDGDKLKIKYGAQDISAHDG	94.616	74.76	SVQTLVDGDK(1)LK	SVQTLVDGDK(74.76)LK(-74.76)	10	2	-0.41797		44630000
D6EKH1 ●	NAD-dependent glyceraldehyde-3-phosphate dehydrogenase	Carbon_metabolism	Glycolysis_gluconeogenesis	Intracellular	SSPG_05599	SCO1947	36.268	336	D6EKH1	227	D6EKH1_STRLI Glyceraldehyde-3-phosphate dehydrogenase OS=Streptomyces lividans TK24 OX=457428 GN=gap2 PE=3 SV=1	D6EKH1	227	227	K	GAAKATALVLPQLKGKLDGIAMRVPVPTGSA	168.23	69.825	GK(1)LDGIAMR	GK(69.82)LDGIAMR	2	2	1.844					30297000
D6EKH1 ●	Glyceraldehyde-3-phosphate dehydrogenase	Carbon_metabolism	Glycolysis_gluconeogenesis	Intracellular	SSPG_05599	SCO1947	36.268	336	D6EKH1	194	D6EKH1_STRLI Glyceraldehyde-3-phosphate dehydrogenase OS=Streptomyces lividans TK24 OX=457428 GN=gap2 PE=3 SV=1	D6EKH1	194	194	K	VHAYTNDQRILDFPHKDLRRARAAAENIIPT	147.37	115.18	ILDFPHK(1)DLRR	ILDFPHK(115.18)DLRR	7	4	-0.33278				39572000	172130000	0.229896
D6EKH1 ●	Glyceraldehyde-3-phosphate dehydrogenase	Carbon_metabolism	Glycolysis_gluconeogenesis	Intracellular	SSPG_05599	SCO1947	36.268	336	D6EKH1	116	D6EKH1_STRLI Glyceraldehyde-3-phosphate dehydrogenase OS=Streptomyces lividans TK24 OX=457428 GN=gap2 PE=3 SV=1	D6EKH1	116	116	K	FTKKADAEKHIAGGAKKVLISAPAKDEDITI	131.35	131.35	ADAEKHIAGGAK(1)K	ADAEK(-93.05)HIAGGAK(93.05)K(-131.35)	12	3	0.42451				7845600	34498000	0.227422
D6EIY4 ●	Pyrophosphate--fructose 6-phosphate 1-phosphotransferase (EC 2.7.1.90) (6-phosphofructokinase, pyrophosphate dependent) (PPi-dependent phosphofructokinase) (PPi-PFK) (Pyrophosphate-dependent 6-phosphofructose-1-kinase)	Carbon_metabolism	Glycolysis_gluconeogenesis	Intracellular	SSPG_05424	SCO2119	36.663	342	D6EIY4	234	D6EIY4_STRLI Pyrophosphate--fructose 6-phosphate 1-phosphotransferase OS=Streptomyces lividans TK24 OX=457428 GN=pfkA1 PE=3 SV=1	D6EIY4	234	234	K	VVAEGAMPRDGDMVLKDESLDSYGHVRLSGV	78.661	78.661	DGDMVLK(1)DESLDSYGHVR	DGDMVLK(78.66)DESLDSYGHVR	7	3	0.026283				4732100
A0A076M5K5 ●	1-acylglycerol-3-phosphate O-acyltransferase	Carbon_metabolism	Lipid_Biosynthesis	Intracellular	SSPG_05421	SCO2122	28.656	267	A0A076M5K5	229	A0A076M5K5_STRLI 1-acylglycerol-3-phosphate O-acyltransferase OS=Streptomyces lividans TK24 OX=457428 GN=SLIV_27095 PE=4 SV=1	A0A076M5K5	229	229	K	DMYATAMKRQLAEAAKAEKAAKAEKAAKAEK	41.621	41.621	QLAEAAK(1)AEK(1)AAK	QLAEAAK(41.62)AEK(41.62)AAK(-41.62)	7	3	0.20069				15334000	63145000	0.242838
A0A076M5K5 ●	1-acylglycerol-3-phosphate O-acyltransferase	Carbon_metabolism	Lipid_Biosynthesis	Intracellular	SSPG_05421	SCO2122	28.656	267	A0A076M5K5	232	A0A076M5K5_STRLI 1-acylglycerol-3-phosphate O-acyltransferase OS=Streptomyces lividans TK24 OX=457428 GN=SLIV_27095 PE=4 SV=1	A0A076M5K5	232	232	K	ATAMKRQLAEAAKAEKAAKAEKAAKAEKAAK	41.621	41.621	QLAEAAK(1)AEK(1)AAK	QLAEAAK(41.62)AEK(41.62)AAK(-41.62)	10	3	0.20069				15334000	63145000	0.242838
A0A076MBL0 ●	Dihydrolipoyl dehydrogenase	Carbon_metabolism	Pyruvate_AcetylCoA	Intracellular	SSPG_05364	SCO2180	48.936	462	A0A076MBL0	91	A0A076MBL0_STRLI Dihydrolipoyl dehydrogenase OS=Streptomyces lividans TK24 OX=457428 GN=SLIV_26810 PE=3 SV=1	A0A076MBL0	91	91	K	KTSFEGVDMAGVHKYKDEVIAGLYKGLQGLV	60.278	60.278	TSFEGVDMAGVHK(0.397)YK(0.603)DEVIAGLYK	TSFEGVDMAGVHK(-1.82)YK(1.82)DEVIAGLYK(-60.28)	15	4	-0.5195				12539000
A0A076MBL0 ●	Dihydrolipoyl dehydrogenase	Carbon_metabolism	Pyruvate_AcetylCoA	Intracellular	SSPG_05364	SCO2180	48.936	462	A0A076MBL0	369	A0A076MBL0_STRLI Dihydrolipoyl dehydrogenase OS=Streptomyces lividans TK24 OX=457428 GN=SLIV_26810 PE=3 SV=1	A0A076MBL0	369	369	K	VGLTEARAKEVYGADKVVSIKFPLGGNGKSR	64.439	64.439	EVYGADK(1)VVSIK	EVYGADK(64.44)VVSIK(-64.44)	7	2	1.66					2999900
A0A076MBL0 ○	Dihydrolipoyl dehydrogenase	Carbon_metabolism	Pyruvate_AcetylCoA	Intracellular	SSPG_05364	SCO2180	48.936	462	A0A076MBL0	374	A0A076MBL0_STRLI Dihydrolipoyl dehydrogenase OS=Streptomyces lividans TK24 OX=457428 GN=SLIV_26810 PE=3 SV=1	A0A076MBL0	374	374	K	ARAKEVYGADKVVSIKFPLGGNGKSRILKTA	113.86	113.86	EVYGADKVVSIK(1)FPLGGNGK	EVYGADK(-71.79)VVSIK(71.79)FPLGGNGK(-113.86)	12	3	-0.011079		23633000
A0A076MBL0 ○	Dihydrolipoyl dehydrogenase	Carbon_metabolism	Pyruvate_AcetylCoA	Intracellular	SSPG_05364	SCO2180	48.936	462	A0A076MBL0	41	A0A076MBL0_STRLI Dihydrolipoyl dehydrogenase OS=Streptomyces lividans TK24 OX=457428 GN=SLIV_26810 PE=3 SV=1	A0A076MBL0	41	41	K	RGAQLGLDVALIEKNKLGGTCLHNGCIPTKA	98.281	98.281	NK(1)LGGTCLHNGCIPTK	NK(98.28)LGGTCLHNGCIPTK(-98.28)	2	3	-0.20775	7910000	51977000	0.152183
A0A076MBH9 ○	Dihydrolipoamide succinyltransferase	Carbon_metabolism	Pyruvate_AcetylCoA	Intracellular	SSPG_05363	SCO2181	59.035	590	A0A076MBH9	409	A0A076MBH9_STRLI Dihydrolipoamide acetyltransferase component of pyruvate dehydrogenase complex OS=Streptomyces lividans TK24 OX=457428 GN=SLIV_26805 PE=3 SV=1	A0A076MBH9	409	409	K	LRARAKDAFAAREGVKLSPMPFFVKAAAQAL	141.71	48.004	EGVK(1)LSPMPFFVK	EGVK(48)LSPMPFFVK(-48)	4	2	-2.079	16696000	103950000	0.160616
D6EFV8 ○	FabD/Malonyl CoA, acyl carrier protein malonyltransferase	Carbon_metabolism	Lipid_Biosynthesis	Intracellular	SSPG_05147	SCO2387	32.075	316	D6EFV8	298	D6EFV8_STRLI Malonyl CoA-acyl carrier protein transacylase OS=Streptomyces lividans TK24 OX=457428 GN=fabD PE=4 SV=1	D6EFV8	298	298	K	GLAKRALPGVKTLALKTPDDLDAARELVAEH	77.305	77.305	TLALK(1)TPDDLDAAR	TLALK(77.31)TPDDLDAAR	5	2	0.15854		4268400
D6EEF2 ○	Pyruvate phosphate dikinase	Carbon_metabolism	Glycolysis_gluconeogenesis	Intracellular	SSPG_05038	SCO2494	99.023	909	D6EEF2	187	D6EEF2_STRLI Pyruvate, phosphate dikinase OS=Streptomyces lividans TK24 OX=457428 GN=SLIV_25215 PE=3 SV=1	D6EEF2	187	187	K	AKKVAVDTELEAADLKKLVTKFKKIVKTEAG	133.07	133.07	VAVDTELEAADLK(1)K	VAVDTELEAADLK(133.07)K(-133.07)	13	2	-0.64341	4411700
A0A076M689 ○	Long-chain fatty-acid CoA ligase	Carbon_metabolism	Lipid metabolism	Intracellular	SSPG_04971	SCO2561	67.717	625	A0A076M689	603	A0A076M689_STRLI Long-chain fatty-acid CoA ligase OS=Streptomyces lividans TK24 OX=457428 GN=SLIV_24880 PE=4 SV=1	A0A076M689	603	603	K	DLDVEHGEITPSLKLKRPVVEREYKNLIEEM	78.324	50.653	DLDVEHGEITPSLK(1)LK(1)R	DLDVEHGEITPSLK(50.65)LK(50.65)R	16	3	0.035028	4410000	26403000	0.167026
G8XQY6 ●	Citrate synthase	Carbon_metabolism	TCA_cycle	Intracellular	SSPG_04792	SCO2736	47.744	429	G8XQY6;D6EY17	54;54	G8XQY6_STRLI Citrate synthase OS=Streptomyces lividans OX=1916 GN=citA PE=3 SV=1;D6EY17_STRLI Citrate synthase OS=Streptomyces lividans TK24 OX=457428 GN=gltA2 PE=3 SV=1	G8XQY6	54	54	K	GLVTLDSGYGNTAAYKSAITYLDGEAGILRY	145.06	145.06	AQTGLVTLDSGYGNTAAYK(1)SAITYLDGEAGILR	AQTGLVTLDSGYGNTAAYK(145.06)SAITYLDGEAGILR	19	3	-0.24303				55844000
G8XQY6 ●	Citrate synthase	Carbon_metabolism	TCA_cycle	Intracellular	SSPG_04792	SCO2736	47.744	429	G8XQY6;D6EY17	33;33	G8XQY6_STRLI Citrate synthase OS=Streptomyces lividans OX=1916 GN=citA PE=3 SV=1;D6EY17_STRLI Citrate synthase OS=Streptomyces lividans TK24 OX=457428 GN=gltA2 PE=3 SV=1	G8XQY6	33	33	K	PVIDSTVGDKGFDIGKLRAQTGLVTLDSGYG	141.36	105.12	GFDIGK(1)LR	GFDIGK(105.12)LR	6	2	0.41856				26423000	106350000	0.248453
G8XQY6 ○	Citrate synthase	Carbon_metabolism	TCA_cycle	Intracellular	SSPG_04792	SCO2736	47.744	429	G8XQY6;D6EY17	123;123	G8XQY6_STRLI Citrate synthase OS=Streptomyces lividans OX=1916 GN=citA PE=3 SV=1;D6EY17_STRLI Citrate synthase OS=Streptomyces lividans TK24 OX=457428 GN=gltA2 PE=3 SV=1	G8XQY6	123	123	K	ITQHTLLHEDVKNFYKGFPRDAHPMAMLSSV	104.45	79.451	NFYK(1)GFPR	NFYK(79.45)GFPR	4	2	-0.92862	26747000	151070000	0.17705
G8XQY6 ○	Citrate synthase	Carbon_metabolism	TCA_cycle	Intracellular	SSPG_04792	SCO2736	47.744	429	G8XQY6;D6EY17	343;343	G8XQY6_STRLI Citrate synthase OS=Streptomyces lividans OX=1916 GN=citA PE=3 SV=1;D6EY17_STRLI Citrate synthase OS=Streptomyces lividans TK24 OX=457428 GN=gltA2 PE=3 SV=1	G8XQY6	343	343	K	LSALGKSDELLDIALKLEEHALSDDYFVSRS	128.98	128.98	SDELLDIALK(1)LEEHALSDDYFVSR	SDELLDIALK(128.98)LEEHALSDDYFVSR	10	3	-1.2546	18979000
G8XQY6 ○	Citrate synthase	Carbon_metabolism	TCA_cycle	Intracellular	SSPG_04792	SCO2736	47.744	429	G8XQY6;D6EY17	54;54	G8XQY6_STRLI Citrate synthase OS=Streptomyces lividans OX=1916 GN=citA PE=3 SV=1;D6EY17_STRLI Citrate synthase OS=Streptomyces lividans TK24 OX=457428 GN=gltA2 PE=3 SV=1	G8XQY6	54	54	K	GLVTLDSGYGNTAAYKSAITYLDGEAGILRY	145.06	145.06	AQTGLVTLDSGYGNTAAYK(1)SAITYLDGEAGILR	AQTGLVTLDSGYGNTAAYK(145.06)SAITYLDGEAGILR	19	3	-0.24303		72462000
D6EXX9 ○	acyl CoA dehydrogenase	Carbon_metabolism	Lipid_Degradation	Intracellular	SSPG_04754	SCO2774	42.18	385	D6EXX9	143	D6EXX9_STRLI Long-chain specific acyl-CoA dehydrogenase OS=Streptomyces lividans TK24 OX=457428 GN=SLIV_23805 PE=3 SV=1	D6EXX9	143	143	K	EPGTGSDLAGMKSTAKLSEDGTHYVLNGAKT	71.685	71.685	STAK(1)LSEDGTHYVLNGAK	STAK(71.69)LSEDGTHYVLNGAK(-71.69)	4	3	1.4365		3106700
A0A076M4X5 ●	Acyl-CoA hydrolase	Carbon_metabolism	Lipid_Degradation	Intracellular	SSPG_04485	SCO3049	20.425	188	A0A076M4X5	152	A0A076M4X5_STRLI Acyl-CoA hydrolase OS=Streptomyces lividans TK24 OX=457428 GN=SLIV_22450 PE=4 SV=1	A0A076M4X5	152	152	K	DGKPRTVPPVLPETEKDKRRYQEAQIRRTHR	76.358	72.615	TVPPVLPETEK(0.94)DK(0.06)R	TVPPVLPETEK(11.96)DK(-11.96)R	11	3	-0.092867				1956200
D6ETM3 ●	Enolase	Carbon_metabolism	Glycolysis_gluconeogenesis	Intracellular	SSPG_04438	SCO3096	45.482	426	D6ETM3	259	D6ETM3_STRLI Enolase OS=Streptomyces lividans TK24 OX=457428 GN=eno1 PE=3 SV=1	D6ETM3	259	259	K	AASEFYKDGSYAFEGKNRSAAEMTEYYAELV	143.37	58.699	DGSYAFEGK(1)NR	DGSYAFEGK(58.7)NR	9	2	1.8262				10829000
D6ETJ5 ○	Phosphoenolpyruvate carboxylase	Carbon_metabolism	Anaplerotic_enzyme	Intracellular	SSPG_04410	SCO3127	101.3	911	D6ETJ5	339	D6ETJ5_STRLI Phosphoenolpyruvate carboxylase OS=Streptomyces lividans TK24 OX=457428 GN=ppc PE=3 SV=1	D6ETJ5	339	339	K	YRLKATCIRQKLENTKQRLAKGTPHEDGRDY	143.03	122.52	QKLENTK(1)QR	QK(-102.73)LENTK(102.73)QR	7	2	-0.90724		53863000
D6ETI5 ○	Galactokinase	Carbon_metabolism	Other_carbohydrates_assimilation	Intracellular	SSPG_04400	SCO3136	40.79	387	D6ETI5	370	D6ETI5_STRLI Galactokinase OS=Streptomyces lividans TK24 OX=457428 GN=galK PE=3 SV=1	D6ETI5	370	370	K	AVTKAVEDAFAAAGLKAPRVFEAVPSAGARR	71.555	71.555	AVEDAFAAAGLK(1)APR	AVEDAFAAAGLK(71.56)APR	12	2	-0.63577		4639200
D6EQL5 ○	Succinate-semialdehyde dehydrogenase (NAD+ dpt)	Carbon_metabolism	TCA_cycle	Intracellular	SSPG_04134	SCO3420	51.91	486	D6EQL5	453	D6EQL5_STRLI Putative aldehyde dehydrogenase OS=Streptomyces lividans TK24 OX=457428 GN=SLIV_20670 PE=3 SV=1	D6EQL5	453	453	K	DGTVHDEPIVPFGGEKHSGLGRLNGDTMLDA	27.328	27.328	QIDTGMFHVNDGTVHDEPIVPFGGEK(1)HSGLGR	QIDTGMFHVNDGTVHDEPIVPFGGEK(27.33)HSGLGR	26	5	0.65102		7056100
D6EPH8 ●	Fructose-bisphosphate aldolase	Carbon_metabolism	Glycolysis_gluconeogenesis	Intracellular	SSPG_04010	SCO3649	36.899	343	D6EPH8	237	D6EPH8_STRLI Fructose-bisphosphate aldolase OS=Streptomyces lividans TK24 OX=457428 GN=fba PE=3 SV=1	D6EPH8	237	237	K	LRPELLKELNEGIASKYGQPAGSKPFDFVFH	230.43	53.448	ELNEGIASK(1)YGQPAGSK	ELNEGIASK(53.45)YGQPAGSK(-53.45)	9	2	-1.45					57878000
D6EPH8 ●	Fructose-bisphosphate aldolase	Carbon_metabolism	Glycolysis_gluconeogenesis	Intracellular	SSPG_04010	SCO3649	36.899	343	D6EPH8	309	D6EPH8_STRLI Fructose-bisphosphate aldolase OS=Streptomyces lividans TK24 OX=457428 GN=fba PE=3 SV=1	D6EPH8	309	309	K	NYDGVLKVDGEVGNKKTYDPRTWGKLAEAGM	99.5	54.276	VDGEVGNK(0.208)K(0.792)TYDPR	VDGEVGNK(-5.81)K(5.81)TYDPR	9	3	0.3931				56602000	24047000	2.35381
D6EPH8 ○	Fructose-bisphosphate aldolase	Carbon_metabolism	Glycolysis_gluconeogenesis	Intracellular	SSPG_04010	SCO3649	36.899	343	D6EPH8	309	D6EPH8_STRLI Fructose-bisphosphate aldolase OS=Streptomyces lividans TK24 OX=457428 GN=fba PE=3 SV=1	D6EPH8	309	309	K	NYDGVLKVDGEVGNKKTYDPRTWGKLAEAGM	99.5	54.276	VDGEVGNK(0.208)K(0.792)TYDPR	VDGEVGNK(-5.81)K(5.81)TYDPR	9	3	0.3931	16085000
D6EPH8 ○	Fructose-bisphosphate aldolase	Carbon_metabolism	Glycolysis_gluconeogenesis	Intracellular	SSPG_04010	SCO3649	36.899	343	D6EPH8	318	D6EPH8_STRLI Fructose-bisphosphate aldolase OS=Streptomyces lividans TK24 OX=457428 GN=fba PE=3 SV=1	D6EPH8	318	318	K	GEVGNKKTYDPRTWGKLAEAGMAARVVEACG	69.01	69.01	TWGK(1)LAEAGMAAR	TWGK(69.01)LAEAGMAAR	4	2	1.6725		4381800
A0A076MAX1 ●	Dihydrolipoamide acyltransferase component E2	Carbon_metabolism	Pyruvate_AcetylCoA	Intracellular	SSPG_03841	SCO3815	48.691	469	A0A076MAX1	10	A0A076MAX1_STRLI Dihydrolipoamide acetyltransferase component of pyruvate dehydrogenase complex OS=Streptomyces lividans TK24 OX=457428 GN=SLIV_19205 PE=3 SV=1	A0A076MAX1	10	10	K	______MTDSSVREFKMPDVGEGLTEAEILK	135.08	100.45	EFK(1)MPDVGEGLTEAEILK	EFK(100.45)MPDVGEGLTEAEILK(-100.45)	3	3	0.23568					20395000
D6ENA0 ○	Branched-chain alpha keto acid dehydrogenase E1 alpha subunit	Carbon_metabolism	TCA_cycle	Intracellular	SSPG_03839	SCO3817	45.424	417	D6ENA0	335	D6ENA0_STRLI Branched-chain alpha-keto acid dehydrogenase E1 subunit alpha OS=Streptomyces lividans TK24 OX=457428 GN=SLIV_19195 PE=4 SV=1	D6ENA0	335	335	K	PSRYRHDDERAAWEAKDPILRLRRFLESANH	70.028	70.028	AAWEAK(1)DPILR	AAWEAK(70.03)DPILR	6	2	0.59982	5355300
D6EMC1 ○	6-phosphogluconate dehydrogenase	Carbon_metabolism	Pentose_Phosphate_Pathway	Intracellular	SSPG_03776	SCO3877	31.471	291	D6EMC1	47	D6EMC1_STRLI 6-phosphogluconate dehydrogenase OS=Streptomyces lividans TK24 OX=457428 GN=SLIV_18875 PE=4 SV=1	D6EMC1	47	47	K	NPDLADVHSLEELVGKLSAPRVVWVMVPAGE	163.09	116.57	AGHTVVGYDRNPDLADVHSLEELVGK(1)LSAPR	AGHTVVGYDRNPDLADVHSLEELVGK(116.57)LSAPR	26	4	-1.0694		34525000
A0A076LZD6 ●	Putative citrate synthase 2	Carbon_metabolism	TCA_cycle	Intracellular	SSPG_03313	SCO4388	39.496	366	A0A076LZD6	278	A0A076LZD6_STRLI Putative citrate synthase 2 OS=Streptomyces lividans TK24 OX=457428 GN=citA PE=3 SV=1	A0A076LZD6	278	278	K	RELGAPRYEVAEALEKAALAELHARRPDRVL	96.544	96.544	YEVAEALEK(1)AALAELHAR	YEVAEALEK(96.54)AALAELHAR	9	3	-0.17605				7318500
A0A076LZD6 ●	Putative citrate synthase 2	Carbon_metabolism	TCA_cycle	Intracellular	SSPG_03313	SCO4388	39.496	366	A0A076LZD6	23	A0A076LZD6_STRLI Putative citrate synthase 2 OS=Streptomyces lividans TK24 OX=457428 GN=citA PE=3 SV=1	A0A076LZD6	23	23	K	LEGVVAFETEIAEPDKEGGALRYRGVDIEDL	76.294	76.294	SDFVPGLEGVVAFETEIAEPDK(1)EGGALR	SDFVPGLEGVVAFETEIAEPDK(76.29)EGGALR	22	3	-0.27713				11280000	5237200	2.15382
A0A076LZD6 ○	Putative citrate synthase 2	Carbon_metabolism	TCA_cycle	Intracellular	SSPG_03313	SCO4388	39.496	366	A0A076LZD6	23	A0A076LZD6_STRLI Putative citrate synthase 2 OS=Streptomyces lividans TK24 OX=457428 GN=citA PE=3 SV=1	A0A076LZD6	23	23	K	LEGVVAFETEIAEPDKEGGALRYRGVDIEDL	76.294	76.294	SDFVPGLEGVVAFETEIAEPDK(1)EGGALR	SDFVPGLEGVVAFETEIAEPDK(76.29)EGGALR	22	3	-0.27713	14634000
D6ECR5 ●	Succinyl-CoA synthetase subunit beta-1	Carbon_metabolism	TCA_cycle	Intracellular	SSPG_02875	SCO4808	41.602	394	D6ECR5	14	D6ECR5_STRLI Succinate--CoA ligase [ADP-forming] subunit beta OS=Streptomyces lividans TK24 OX=457428 GN=sucC1 PE=3 SV=1	D6ECR5	14	14	K	__MDLFEYQARDLFAKHDVPVLAGEVIDTPE	129.74	129.74	DLFAK(1)HDVPVLAGEVIDTPEAAR	DLFAK(129.74)HDVPVLAGEVIDTPEAAR	5	3	-0.56395				24707000
D6ECR5 ○	Succinyl-CoA synthetase subunit beta-1	Carbon_metabolism	TCA_cycle	Intracellular	SSPG_02875	SCO4808	41.602	394	D6ECR5	60	D6ECR5_STRLI Succinate--CoA ligase [ADP-forming] subunit beta OS=Streptomyces lividans TK24 OX=457428 GN=sucC1 PE=3 SV=1	D6ECR5	60	60	K	KAQVKVGGRGKAGGVKLAASADEAVARATDI	80.318	80.318	AGGVK(1)LAASADEAVAR	AGGVK(80.32)LAASADEAVAR	5	2	-0.1181		9396000
D6ECR5 ○	Succinyl-CoA synthetase subunit beta-1	Carbon_metabolism	TCA_cycle	Intracellular	SSPG_02875	SCO4808	41.602	394	D6ECR5	343	D6ECR5_STRLI Succinate--CoA ligase [ADP-forming] subunit beta OS=Streptomyces lividans TK24 OX=457428 GN=sucC1 PE=3 SV=1	D6ECR5	343	343	K	NGIVQALKLLEDRGEKVEKPLVVRLDGNNAE	83.182	78.884	GEK(1)VEKPLVVR	GEK(42.58)VEK(-42.58)PLVVR	3	3	0.2624	28033000	73059000	0.383704
D6ECR4 ●	Succinate--CoA ligase [ADP-forming] subunit alpha	Carbon_metabolism	TCA_cycle	Intracellular	SSPG_02874	SCO4809	30.238	294	D6ECR4	67	D6ECR4_STRLI Succinate--CoA ligase [ADP-forming] subunit alpha OS=Streptomyces lividans TK24 OX=457428 GN=sucD1 PE=3 SV=1	D6ECR4	67	67	K	GNEVPVFGTVKEAIEKTGANVSVIFVPEKFT	124.86	124.86	EAIEK(1)TGANVSVIFVPEKFTK	EAIEK(94.65)TGANVSVIFVPEK(-94.65)FTK(-124.86)	5	3	0.13412					3183100
D6ECR4 ●	Succinate--CoA ligase [ADP-forming] subunit alpha	Carbon_metabolism	TCA_cycle	Intracellular	SSPG_02874	SCO4809	30.238	294	D6ECR4	26	D6ECR4_STRLI Succinate--CoA ligase [ADP-forming] subunit alpha OS=Streptomyces lividans TK24 OX=457428 GN=sucD1 PE=3 SV=1	D6ECR4	26	26	K	VIVQGMTGATGMKHTKLMLGDGTEVVGGVNP	186.42	115.57	HTK(1)LMLGDGTEVVGGVNPR	HTK(115.57)LMLGDGTEVVGGVNPR	3	3	-0.21671					4549000
D6ECR4 ●	Succinate--CoA ligase [ADP-forming] subunit alpha	Carbon_metabolism	TCA_cycle	Intracellular	SSPG_02874	SCO4809	30.238	294	D6ECR4	279	D6ECR4_STRLI Succinate--CoA ligase [ADP-forming] subunit alpha OS=Streptomyces lividans TK24 OX=457428 GN=sucD1 PE=3 SV=1	D6ECR4	279	279	K	QAKKEALEAAGVKVGKTPTETAKLARAILAG	152.11	143.03	VGK(1)TPTETAK	VGK(143.03)TPTETAK(-143.03)	3	2	-0.083081				75180000	365260000	0.205826
D6ECR4 ○	Succinyl-CoA ligase subunit alpha	Carbon_metabolism	TCA_cycle	Intracellular	SSPG_02874	SCO4809	30.238	294	D6ECR4	80	D6ECR4_STRLI Succinate--CoA ligase [ADP-forming] subunit alpha OS=Streptomyces lividans TK24 OX=457428 GN=sucD1 PE=3 SV=1	D6ECR4	80	80	K	IEKTGANVSVIFVPEKFTKDAVVEAIDAEIP	97.291	40.093	TGANVSVIFVPEK(1)FTK	TGANVSVIFVPEK(40.09)FTK(-40.09)	13	2	0.079035	31654000	211020000	0.150005
E6Y4Y1 ●	Malate dehydrogenase	Carbon_metabolism	TCA_cycle	Intracellular	SSPG_02856	SCO4827	34.643	329	E6Y4Y1;D6ECP6	214;214	E6Y4Y1_STRLI Malate dehydrogenase OS=Streptomyces lividans OX=1916 GN=mdh PE=3 SV=1;D6ECP6_STRLI Malate dehydrogenase OS=Streptomyces lividans TK24 OX=457428 GN=mdh PE=3 SV=1	E6Y4Y1	214	214	K	ATVAGKNAAETVNDEKWLADEFIPTVAKRGA	216.26	136.56	NAAETVNDEK(1)WLADEFIPTVAKR	NAAETVNDEK(83.22)WLADEFIPTVAK(-83.22)R	10	3	-0.79192					26072000
D6ECL7 ●	Succinate dehydrogenase iron-sulfur subunit	Carbon_metabolism	TCA_cycle	Intracellular	SSPG_02827	SCO4855	29.301	257	D6ECL7	107	D6ECL7_STRLI Succinate dehydrogenase iron-sulfur subunit OS=Streptomyces lividans TK24 OX=457428 GN=sdhB PE=3 SV=1	D6ECL7	107	107	K	NRLACKTLIKDLSPEKPITVEPIKGLTVLKD	74.962	70.488	DLSPEK(1)PITVEPIK	DLSPEK(70.49)PITVEPIK(-70.49)	6	2	0.31771				2559900
D6ECL6 ●	Succinate dehydrogenase flavoprotein subunit	Carbon_metabolism	TCA_cycle	Intracellular	SSPG_02826	SCO4856	64.787	584	D6ECL6	480	D6ECL6_STRLI Succinate dehydrogenase flavoprotein subunit OS=Streptomyces lividans TK24 OX=457428 GN=sdhA1 PE=3 SV=1	D6ECL6	480	480	K	VMVFRTEQTIKTAVEKIAELRARYKNVSIQD	81.338	81.338	TAVEK(1)IAELR	TAVEK(81.34)IAELR	5	2	0.98467					1527200
D6ECL6 ●	Succinate dehydrogenase flavoprotein subunit	Carbon_metabolism	TCA_cycle	Intracellular	SSPG_02826	SCO4856	64.787	584	D6ECL6	325	D6ECL6_STRLI Succinate dehydrogenase flavoprotein subunit OS=Streptomyces lividans TK24 OX=457428 GN=sdhA1 PE=3 SV=1	D6ECL6	325	325	K	VYLDLTHLPPEQLDAKLPDITEFARTYLGIE	98.398	64.532	GCGPEGDHVYLDLTHLPPEQLDAK(1)LPDITEFAR	GCGPEGDHVYLDLTHLPPEQLDAK(64.53)LPDITEFAR	24	4	-0.66923					12368000
A0A076LXX4 ○	Dihydrolipoamide dehydrogenase (NAD+ dpt)	Carbon_metabolism	Pyruvate_AcetylCoA	Intracellular	SSPG_02765	SCO4919	50.618	482	A0A076LXX4	309	A0A076LXX4_STRLI NAD(P)H dehydrogenase (Quinone) OS=Streptomyces lividans TK24 OX=457428 GN=lpdA PE=4 SV=1	A0A076LXX4	309	309	K	GLEEAGVRLKDSGHIKTDRVSRTSAPGVYAA	193.01	88.275	DSGHIK(1)TDRVSR	DSGHIK(88.28)TDRVSR	6	3	0.27328	38207000	784050000	0.0487303
D6EJM8 ○	Acetyl/propionyl CoA carboxylases	Carbon_metabolism	Lipid_Biosynthesis	Intracellular	SSPG_02763	SCO4921	62.512	590	D6EJM8;D6ECF3	481;481	D6EJM8_STRLI Acetyl-/propionyl-coenzyme A carboxylase alpha chain OS=Streptomyces lividans TK24 OX=457428 GN=bccA1 PE=4 SV=1;D6ECF3_STRLI Acetyl-/propionyl-coenzyme A carboxylase alpha chain OS=Streptomyces lividans TK24 OX=457428 GN=bccA2 PE=4 SV=1	D6EJM8	481	481	K	DEESGRETVVVEVGGKRLEVSLPSSLGMSLA	116.52	116.52	ETVVVEVGGK(1)R	ETVVVEVGGK(116.52)R	10	2	-3.0648		7562700
D6ECE8 ●	Propionyl-CoA carboxylase complex B subunit	Carbon_metabolism	Lipid_Biosynthesis	Intracellular	SSPG_02758	SCO4926	57.099	530	D6ECE8	245	D6ECE8_STRLI Propionyl-CoA carboxylase beta chain OS=Streptomyces lividans TK24 OX=457428 GN=pccB2 PE=4 SV=1	D6ECE8	245	245	K	HNTASGVAHHMAGDEKDAVEYVKQLLSYLPS	129.08	72.755	THNTASGVAHHMAGDEK(1)DAVEYVK	THNTASGVAHHMAGDEK(72.75)DAVEYVK(-72.75)	17	4	-0.24314					7677100
D6EXQ5 ○	Phosphoenolpyruvate carboxykinase	Carbon_metabolism	Anaplerotic_enzyme	Intracellular	SSPG_02709	SCO4979	66.917	609	D6EXQ5	206	D6EXQ5_STRLI Phosphoenolpyruvate carboxykinase [GTP] OS=Streptomyces lividans TK24 OX=457428 GN=pckG PE=3 SV=1	D6EXQ5	206	206	K	LEPGQADVPWPCNSTKYISHFPEDREIWSYG	65.875	65.875	AVHSVGAPLEPGQADVPWPCNSTK(1)YISHFPEDR	AVHSVGAPLEPGQADVPWPCNSTK(65.88)YISHFPEDR	24	4	0.1698		10101000
A0A076M047 ○	Fumarate hydratase class I	Carbon_metabolism	TCA_cycle	Intracellular	SSPG_02644	SCO5044	60.45	555	A0A076M047	273	A0A076M047_STRLI Fumarate hydratase class I OS=Streptomyces lividans TK24 OX=457428 GN=fumB PE=3 SV=1	A0A076M047	273	273	K	GSELGHGFRDKELEEKVFELTQKIGIGAQFG	59.513	59.513	DK(0.034)ELEEK(0.966)VFELTQK	DK(-14.5)ELEEK(14.5)VFELTQK(-59.51)	7	3	-0.73952		5536500
A0A076M6N6 ●	Oxoglutarate dehydrogenase E1 component	Carbon_metabolism	TCA_cycle	Intracellular	SSPG_02399	SCO5281	139.21	1272	A0A076M6N6	423	A0A076M6N6_STRLI Multifunctional 2-oxoglutarate metabolism enzyme OS=Streptomyces lividans TK24 OX=457428 GN=kgd PE=4 SV=1	A0A076M6N6	423	423	K	RWLKDIDASHDDDVTKAARVFELIHSYRVRG	131.69	131.69	DIDASHDDDVTK(1)AAR	DIDASHDDDVTK(131.69)AAR	12	2	0.46344					16073000
A0A076M6N6 ○	Oxoglutarate dehydrogenase E1 component	Carbon_metabolism	TCA_cycle	Intracellular	SSPG_02399	SCO5281	139.21	1272	A0A076M6N6	398	A0A076M6N6_STRLI Multifunctional 2-oxoglutarate metabolism enzyme OS=Streptomyces lividans TK24 OX=457428 GN=kgd PE=4 SV=1	A0A076M6N6	398	398	K	ANLLLGENGFYDDIFKALRIPYEPVRWLKDI	89.859	89.859	QVANLLLGENGFYDDIFK(1)ALR	QVANLLLGENGFYDDIFK(89.86)ALR	18	3	-0.78898		5578100
A0A076M317 ●	3-hydroxybutyryl-CoA dehydrogenase	Carbon_metabolism	Lipid_Degradation	N-terminally anchored (No CS)	SSPG_02323	SCO5385	29.021	270	A0A076M317	39	A0A076M317_STRLI 3-hydroxybutyryl-CoA dehydrogenase OS=Streptomyces lividans TK24 OX=457428 GN=hbd PE=4 SV=1	A0A076M317	39	39	K	EALRRGTDGIRASYDKFVAKGRLDADDAEAA	91.069	91.069	ASYDK(1)FVAK	ASYDK(91.07)FVAK(-91.07)	5	2	-0.30017					43259000
D6ET48 ○	Pyruvate kinase	Carbon_metabolism	Glycolysis_gluconeogenesis	Intracellular	SSPG_02286	SCO5423	51.166	476	D6ET48	131	D6ET48_STRLI Pyruvate kinase OS=Streptomyces lividans TK24 OX=457428 GN=pyk1 PE=3 SV=1	D6ET48	131	131	K	TKGDQVLINDGNVELKVTEVEGPRVKTIVIE	96.748	96.748	GLPGDVTKGDQVLINDGNVELK(1)VTEVEGPR	GLPGDVTK(-52.81)GDQVLINDGNVELK(52.81)VTEVEGPR	22	3	-0.4738		49574000
D6ET48 ○	Pyruvate kinase	Carbon_metabolism	Glycolysis_gluconeogenesis	Intracellular	SSPG_02286	SCO5423	51.166	476	D6ET48	252	D6ET48_STRLI Pyruvate kinase OS=Streptomyces lividans TK24 OX=457428 GN=pyk1 PE=3 SV=1	D6ET48	252	252	K	VMVARGDLAVEYPLEKVPMVQKRLIELCRRN	148.68	80.609	GDLAVEYPLEK(1)VPMVQK	GDLAVEYPLEK(80.61)VPMVQK(-80.61)	11	3	-2.0728	7020700	19468000	0.360628
D6ET48 ○	Pyruvate kinase	Carbon_metabolism	Glycolysis_gluconeogenesis	Intracellular	SSPG_02286	SCO5423	51.166	476	D6ET48	348	D6ET48_STRLI Pyruvate kinase OS=Streptomyces lividans TK24 OX=457428 GN=pyk1 PE=3 SV=1	D6ET48	348	348	K	EQELLSKGLQPLVPGKKPRTQGGSVARAAAE	57.164	57.164	GLQPLVPGK(0.841)K(0.159)PR	GLQPLVPGK(7.23)K(-7.23)PR	9	3	0.91319	25265000	97768000	0.258418
D6ET31 ●	1,4-alpha-glucan branching enzyme GlgB	Carbon_metabolism	Glycogen_biosynthesis	Intracellular	SSPG_02269	SCO5440	87.697	793	D6ET31	28	D6ET31_STRLI 1,4-alpha-glucan branching enzyme GlgB OS=Streptomyces lividans TK24 OX=457428 GN=glgB1 PE=3 SV=1	D6ET31	28	28	K	RKTTGKKPAGKTPTGKTPTGKKPAKAAKKKA	103.26	103.26	TPTGK(1)TPTGK	TPTGK(103.26)TPTGK(-103.26)	5	2	0.55732					11848000
D6ET31 ○	1,4-alpha-glucan branching enzyme GlgB	Carbon_metabolism	Glycogen_biosynthesis	Intracellular	SSPG_02269	SCO5440	87.697	793	D6ET31	28	D6ET31_STRLI 1,4-alpha-glucan branching enzyme GlgB OS=Streptomyces lividans TK24 OX=457428 GN=glgB1 PE=3 SV=1	D6ET31	28	28	K	RKTTGKKPAGKTPTGKTPTGKKPAKAAKKKA	103.26	103.26	TPTGK(1)TPTGK	TPTGK(103.26)TPTGK(-103.26)	5	2	0.55732	61110000
A0A076LYY9 ○	Glycogen phosphorylase	Carbon_metabolism	Glycogen_degradation	Intracellular	SSPG_02265	SCO5444	101.49	922	A0A076LYY9	235	A0A076LYY9_STRLI Glycogen phosphorylase OS=Streptomyces lividans TK24 OX=457428 GN=glgP PE=4 SV=1	A0A076LYY9	235	235	K	HYPVLDPHELPLAPLKERDGTPAHVALALPG	74.408	74.408	DGWQQEHYPVLDPHELPLAPLK(1)ER	DGWQQEHYPVLDPHELPLAPLK(74.41)ER	22	4	0.078163	48046000
A0A076LYY9 ●	Glycogen phosphorylase	Carbon_metabolism	Glycogen_degradation	Intracellular	SSPG_02265	SCO5444	101.49	922	A0A076LYY9	235	A0A076LYY9_STRLI Glycogen phosphorylase OS=Streptomyces lividans TK24 OX=457428 GN=glgP PE=4 SV=1	A0A076LYY9	235	235	K	HYPVLDPHELPLAPLKERDGTPAHVALALPG	74.408	74.408	DGWQQEHYPVLDPHELPLAPLK(1)ER	DGWQQEHYPVLDPHELPLAPLK(74.41)ER	22	4	0.078163					18408000
D6ERQ9 ○	Ketol-acid reductoisomerase (NADP(+))	Carbon_metabolism	Butanoate metabolism	Intracellular	SSPG_02193	SCO5514	36.254	332	D6ERQ9	276	D6ERQ9_STRLI Ketol-acid reductoisomerase (NADP(+)) OS=Streptomyces lividans TK24 OX=457428 GN=ilvC1 PE=3 SV=1	D6ERQ9	276	276	K	VTGPRIITDATKAEMKKVLAEIQDGTFAKNW	91.858	91.858	IITDATKAEMK(1)K	IITDATK(-39.3)AEMK(39.3)K(-91.86)	11	3	0.43273	12660000	46784000	0.270605
A0A076LXJ6 ●	Fatty acid-CoA ligase	Carbon_metabolism	Lipid_metabolism	Intracellular	SSPG_01746	SCO5983	60.789	563	A0A076LXJ6	529	A0A076LXJ6_STRLI Fatty acid-CoA ligase OS=Streptomyces lividans TK24 OX=457428 GN=SLIV_08700 PE=4 SV=1	A0A076LXJ6	529	529	K	REILFPDALPRTATGKLQRYRLLDPAGPGPS	140.98	140.98	TATGK(1)LQR	TATGK(140.98)LQR	5	2	-0.0057885					20640000
A0A076LXJ6 ○	Fatty acid-CoA ligase	Carbon_metabolism	Lipid_metabolism	Intracellular	SSPG_01746	SCO5983	60.789	563	A0A076LXJ6	529	A0A076LXJ6_STRLI Fatty acid-CoA ligase OS=Streptomyces lividans TK24 OX=457428 GN=SLIV_08700 PE=4 SV=1	A0A076LXJ6	529	529	K	REILFPDALPRTATGKLQRYRLLDPAGPGPS	140.98	140.98	TATGK(1)LQR	TATGK(140.98)LQR	5	2	-0.0057885	387590000	33935000	11.4215
D6ELV9 ●	Aconitate hydratase 1	Carbon_metabolism	TCA_cycle	Intracellular	SSPG_01629	SCO5999	97.379	904	D6ELV9	702	D6ELV9_STRLI Aconitate hydratase OS=Streptomyces lividans TK24 OX=457428 GN=acnA PE=3 SV=1	D6ELV9	702	702	K	HISPAGAIKADTPAGKYLTEHGVERRDFNSY	102.08	65.949	ADTPAGK(1)YLTEHGVERR	ADTPAGK(65.95)YLTEHGVERR	7	4	0.691					5833900
D6ELT3 ●	Fatty acid oxidation complex alpha-subunit	Carbon_metabolism	Lipid_Degradation	Intracellular	SSPG_01603	SCO6026	75.198	709	D6ELT3	399	D6ELT3_STRLI Fatty acid oxidation complex alpha-subunit OS=Streptomyces lividans TK24 OX=457428 GN=SLIV_08015 PE=4 SV=1	D6ELT3	399	399	K	AEIDKLLGKGRVNQDKANRLKALVTGVLDKA	165.52	125.49	VNQDK(1)ANR	VNQDK(125.49)ANR	5	2	-0.2899					24107000
D6EJQ8 ○	Malate synthase	Carbon_metabolism	TCA_cycle	Intracellular	SSPG_01390	SCO6243	60.006	540	D6EJQ8	348	D6EJQ8_STRLI Malate synthase OS=Streptomyces lividans TK24 OX=457428 GN=aceB PE=3 SV=1	D6EJQ8	348	348	K	GMAAFIPSRRDAEVNKVAFEKVRADKDREAG	74.162	74.162	DAEVNK(1)VAFEK	DAEVNK(74.16)VAFEK(-74.16)	6	2	-4.0181	4432200
D6EGJ4 ●	Transketolase	Carbon_metabolism	Pentose_Phosphate_Pathway	Intracellular	SSPG_01038	SCO6663	74.571	698	D6EGJ4	336	D6EGJ4_STRLI Transketolase OS=Streptomyces lividans TK24 OX=457428 GN=tkt1 PE=3 SV=1	D6EGJ4	336	336	K	RRALDRGAESHAAWDKRIAAWRDAAPERAAL	151.83	72.434	GAESHAAWDK(1)R	GAESHAAWDK(72.43)R	10	2	1.7373					24386000
D6EFC0 ●	Non-hemolytic phospholipase C	Carbon_metabolism	Lipid_Degradation	N-terminally anchored (with CS)	SSPG_01010	SCO6691	75.729	687	D6EFC0	269	D6EFC0_STRLI Non-hemolytic phospholipase C OS=Streptomyces lividans TK24 OX=457428 GN=plcN PE=4 SV=1	D6EFC0	269	269	K	FNKYRNAKPGDPLYDKARTGTDAKRGEGYFD	56.482	56.482	NAKPGDPLYDK(1)AR	NAK(-53.04)PGDPLYDK(53.04)AR	11	3	-0.12272					8583700
D6EFC0 ○	Phospholipase C	Carbon_metabolism	Lipid_Degradation	N-terminally anchored (with CS)	SSPG_01010	SCO6691	75.729	687	D6EFC0	269	D6EFC0_STRLI Non-hemolytic phospholipase C OS=Streptomyces lividans TK24 OX=457428 GN=plcN PE=4 SV=1	D6EFC0	269	269	K	FNKYRNAKPGDPLYDKARTGTDAKRGEGYFD	56.482	56.482	NAKPGDPLYDK(1)AR	NAK(-53.04)PGDPLYDK(53.04)AR	11	3	-0.12272	4596100
A0A076LZ63 ●	Fatty acid oxidative multifunctional enzyme	Carbon_metabolism	Lipid_Degradation	Intracellular	SSPG_00970	SCO6732	77.767	726	A0A076LZ63;A0A076LT07	359;361	A0A076LZ63_STRLI Fatty acid oxidative multifunctional enzyme OS=Streptomyces lividans TK24 OX=457428 GN=SLIV_04850 PE=4 SV=1;A0A076LT07_STRLI Fatty oxidation protein OS=Streptomyces lividans TK24 OX=457428 GN=SLIV_04575 PE=4 SV=1	A0A076LZ63	359	359	K	GIDVVLKDVSLESALKGKAYSEKLCAKAVAK	105.4	69.275	DVSLESALK(1)GK	DVSLESALK(69.28)GK(-69.28)	9	2	0.10515					6243500
A0A076LZ63 ○	Fatty acid oxidative multifunctional enzyme	Carbon_metabolism	Lipid_Degradation	Intracellular	SSPG_00970	SCO6732	77.767	726	A0A076LZ63;A0A076LT07	359;361	A0A076LZ63_STRLI Fatty acid oxidative multifunctional enzyme OS=Streptomyces lividans TK24 OX=457428 GN=SLIV_04850 PE=4 SV=1;A0A076LT07_STRLI Fatty oxidation protein OS=Streptomyces lividans TK24 OX=457428 GN=SLIV_04575 PE=4 SV=1	A0A076LZ63	359	359	K	GIDVVLKDVSLESALKGKAYSEKLCAKAVAK	105.4	69.275	DVSLESALK(1)GK	DVSLESALK(69.28)GK(-69.28)	9	2	0.10515	12873000
D6EDR8 ●	Isocitrate dehydrogenase [NADP]	Carbon_metabolism	TCA_cycle	Intracellular	SSPG_00850	SCO7000	79.533	739	D6EDR8;B2ZAA4	128;128	D6EDR8_STRLI Isocitrate dehydrogenase [NADP] OS=Streptomyces lividans TK24 OX=457428 GN=icd PE=3 SV=1;B2ZAA4_STRLI Isocitrate dehydrogenase [NADP] OS=Streptomyces lividans OX=1916 GN=icd PE=3 SV=1	D6EDR8	128	128	K	DPKTDEERDIRARYDKVKGSAVNPVLREGNS	89.698	70.525	ARYDK(1)VK	ARYDK(70.52)VK(-70.52)	5	3	0.63669					32462000
D6EDR8 ○	Isocitrate dehydrogenase [NADP]	Carbon_metabolism	TCA_cycle	Intracellular	SSPG_00850	SCO7000	79.533	739	D6EDR8;B2ZAA4	593;593	D6EDR8_STRLI Isocitrate dehydrogenase [NADP] OS=Streptomyces lividans TK24 OX=457428 GN=icd PE=3 SV=1;B2ZAA4_STRLI Isocitrate dehydrogenase [NADP] OS=Streptomyces lividans OX=1916 GN=icd PE=3 SV=1	D6EDR8	593	593	K	TGAGGSAPKHVQQLVKEDYLRWDSLGEFFAL	160.36	160.36	HVQQLVK(1)EDYLR	HVQQLVK(160.36)EDYLR	7	2	0.6523	22324000	59631000	0.374369
D6EVT3 ○	Pyruvate decarboxylase	Carbon_metabolism	TCA_cycle	Intracellular	SSPG_00435	SCO7412	65.323	600	D6EVT3	342	D6EVT3_STRLI Pyruvate decarboxylase OS=Streptomyces lividans TK24 OX=457428 GN=SLIV_02250 PE=3 SV=1	D6EVT3	342	342	K	LIPMLQRKEDRGWREKIEKDVREWHDLCDRW	130.27	130.27	EK(1)IEKDVR	EK(82.42)IEK(-82.42)DVR	2	2	-1.79	4343100
D6EVQ3 ○	Phosphoglucomutase	Carbon_metabolism	Glycogen_biosynthesis	Intracellular	SSPG_00405	SCO7443	57.487	546	D6EVQ3	186	D6EVQ3_STRLI Phosphoglucomutase OS=Streptomyces lividans TK24 OX=457428 GN=celB PE=3 SV=1	D6EVQ3	186	186	K	SWIQDRANEIIAAGLKDVRRIPYARALAAPG	79.82	79.82	ANEIIAAGLK(1)DVR	ANEIIAAGLK(79.82)DVR	10	2	0.24997		3168000
D6ETP0 ●	Acetyl-CoA acetyltransferase / Thiolase	Carbon_metabolism	Lipid_metabolism	Intracellular	SSPG_04455	SCO3079	42.623	406	D6ETP0	228	D6ETP0_STRLI 3-oxoadipyl-CoA/3-oxo-5, 6-dehydrosuberyl-CoAthiolase OS=Streptomyces lividans TK24 OX=457428 GN=paaJ PE=3 SV=1	D6ETP0	228	228	K	REITPVTLPDGTVVSKDDGPRAGVTLEGVQG	124.3	50.425	EITPVTLPDGTVVSK(1)DDGPR	EITPVTLPDGTVVSK(50.42)DDGPR	15	3	0.77113				3044000
D6ETP0 ○	Acetyl-CoA acetyltransferase / Thiolase	Carbon_metabolism	Lipid_metabolism	Intracellular	SSPG_04455	SCO3079	42.623	406	D6ETP0	228	D6ETP0_STRLI 3-oxoadipyl-CoA/3-oxo-5, 6-dehydrosuberyl-CoAthiolase OS=Streptomyces lividans TK24 OX=457428 GN=paaJ PE=3 SV=1	D6ETP0	228	228	K	REITPVTLPDGTVVSKDDGPRAGVTLEGVQG	124.3	50.425	EITPVTLPDGTVVSK(1)DDGPR	EITPVTLPDGTVVSK(50.42)DDGPR	15	3	0.77113	6341800
A0A076M674 ○	Phosphoglycerate mutase	Carbon_metabolism	Glycolysis_gluconeogenesis	Intracellular	SSPG_04955	SCO2576	24.065	223	A0A076M674	152	A0A076M674_STRLI Phosphoglycerate mutase OS=Streptomyces lividans TK24 OX=457428 GN=SLIV_24795 PE=3 SV=1	A0A076M674	152	152	K	EVADRAAPVVLRHAEKLPEDGTLVVVSHGGT	99.441	49.662	HAEK(1)LPEDGTLVVVSHGGTIR	HAEK(49.66)LPEDGTLVVVSHGGTIR	4	3	-2.0166		19591000
D6EKI0 ●	Glucose-6-phosphate dehydrogenase assembly protein OpcA	Carbon_metabolism	Pentose Phosphate Pathway		SSPG_05608	SCO1938	37.677	351	D6EKI0	12	D6EKI0_STRLI Uncharacterized protein OS=Streptomyces lividans TK24 OX=457428 GN=SLIV_28025 PE=4 SV=1	D6EKI0	12	12	K	____MKTDLTDTTASKINKALVLGRRAIGTP	88.596	88.596	TDLTDTTASK(1)INK	TDLTDTTASK(88.6)INK(-88.6)	10	2	0.11758				4958700
D6EKI0 ○	Glucose-6-phosphate dehydrogenase assembly protein OpcA	Carbon_metabolism	Pentose Phosphate Pathway		SSPG_05608	SCO1938	37.677	351	D6EKI0	12	D6EKI0_STRLI Uncharacterized protein OS=Streptomyces lividans TK24 OX=457428 GN=SLIV_28025 PE=4 SV=1	D6EKI0	12	12	K	____MKTDLTDTTASKINKALVLGRRAIGTP	88.596	88.596	TDLTDTTASK(1)INK	TDLTDTTASK(88.6)INK(-88.6)	10	2	0.11758	4166800
D6ENA1 ○	Branched-chain alpha keto acid dehydrogenase E1 beta subunit	Carbon_metabolism	Pyruvate_AcetylCoA		SSPG_03840	SCO3816	35.717	326	D6ENA1	254	D6ENA1_STRLI Pyruvate dehydrogenase E1 component subunit beta OS=Streptomyces lividans TK24 OX=457428 GN=pdhB PE=4 SV=1	D6ENA1	254	254	K	SISPVDFDTIQASVEKTRRLIVVHEAPVFLG	60.564	37.237	SISPVDFDTIQASVEK(1)TRR	SISPVDFDTIQASVEK(37.24)TRR	16	3	1.2663		5396400
D6EG63 ○	Epimerase	Cell_wall biosynthesis	Cell_wall_biosynthesis	Intracellular	SSPG_07200	SCO0400	19.94	183	D6EG63	72	D6EG63_STRLI Epimerase OS=Streptomyces lividans TK24 OX=457428 GN=SLIV_35940 PE=4 SV=1	D6EG63	72	72	K	GVLRGLHLRSGAGEAKLVRCSNGRIFDAVVD	94.692	82.287	SGAGEAK(1)LVR	SGAGEAK(82.29)LVR	7	2	-2.1925		84151000
A0A076M928 ●	Glycosyltransferase	Cell_wall biosynthesis	Cell_wall_biosynthesis	Intracellular	SSPG_06131	SCO1423	32.508	302	A0A076M928	301	A0A076M928_STRLI Glycosyl transferase OS=Streptomyces lividans TK24 OX=457428 GN=SLIV_30650 PE=4 SV=1	A0A076M928	301	301	K	RSTDSLDESAKASDAKA______________	106.26	106.26	STDSLDESAKASDAK(1)A	STDSLDESAK(-35.1)ASDAK(35.1)A	15	2	-0.53418					7828900
A0A076MCI3 ●	Bifunctional protein GlmU	Cell_wall biosynthesis	N_acetyl_glucosamine_metabolism	Intracellular	SSPG_04415	SCO3122	47.944	463	A0A076MCI3	146	A0A076MCI3_STRLI Bifunctional protein GlmU OS=Streptomyces lividans TK24 OX=457428 GN=glmU PE=3 SV=1	A0A076MCI3	146	146	K	VRDGASGAVTAIVEHKDASESQRAIREINSG	122.77	45.707	DGASGAVTAIVEHK(1)DASESQR	DGASGAVTAIVEHK(45.71)DASESQR	14	3	0.94697				6386900	2814900	2.26896
D6EE25 ○	Phosphoglucosamine mutase	Cell_wall biosynthesis	N_acetyl_glucosamine_metabolism	Intracellular	SSPG_02949	SCO4736	46.895	452	D6EE25	122	D6EE25_STRLI Phosphoglucosamine mutase OS=Streptomyces lividans TK24 OX=457428 GN=glmM PE=3 SV=1	D6EE25	122	122	K	AMPDNGIKFFARGGHKLADELEDRIESVYAD	47.808	47.808	GGHK(1)LADELEDRIESVYADHR	GGHK(47.81)LADELEDRIESVYADHR	4	4	-0.31392		6002000
A0A076M0I7 ○	D-alanyl-D-alanine carboxypeptidase	Cell_wall biosynthesis	Cell_wall_biosynthesis	N-terminally anchored (with CS)	SSPG_02835	SCO4847	54.059	521	A0A076M0I7	418	A0A076M0I7_STRLI D-alanyl-D-alanine carboxypeptidase OS=Streptomyces lividans TK24 OX=457428 GN=SLIV_14135 PE=4 SV=1	A0A076M0I7	418	418	K	VTVMHPAEDKHNEVYKETARLFDWGFRAAGK	19.722	19.722	VLLVTVMHPAEDK(0.05)HNEVYK(0.95)ETAR	VLLVTVMHPAEDK(-12.77)HNEVYK(12.77)ETAR	19	4	0.23757	13375000
D6EIQ7 ●	Sulfur transfer protein	Co_factors_and_Prosthetic_groups	Molybdopterin biosynthesis	Intracellular	SSPG_03398	SCO4294	9.5696	91	D6EIQ7	52	D6EIQ7_STRLI Uncharacterized protein OS=Streptomyces lividans TK24 OX=457428 GN=SLIV_16925 PE=4 SV=1	D6EIQ7	52	52	K	KNHTGIAARVLDDQGKLRRFVNVYVNDDDVR	132.08	41.399	VLDDQGK(1)LRR	VLDDQGK(41.4)LRR	7	3	0.81956				2529600	10460000	0.241836
D6ET89 ●	Cobalamin adenosyltransferase	Co_factors_and_Prosthetic_groups	Cobalamin biosynthesis	Intracellular	SSPG_02327	SCO5381	20.712	190	D6ET89	14	D6ET89_STRLI Corrinoid adenosyltransferase OS=Streptomyces lividans TK24 OX=457428 GN=SLIV_11590 PE=3 SV=1	D6ET89	14	14	K	__MVNLTRIYTRTGDKGTTALGDMSRVPKTD	138.24	66.267	TGDK(1)GTTALGDMSR	TGDK(66.27)GTTALGDMSR	4	2	-1.3933					2586400
D6EEQ9 ●	NH(3)-dependent NAD(+) synthetase	Co_factors_and_Prosthetic_groups biosynthesis	NAD_metabolism	Intracellular	SSPG_07094	SCO0506	29.726	276	D6EEQ9	11	D6EEQ9_STRLI NH(3)-dependent NAD(+) synthetase OS=Streptomyces lividans TK24 OX=457428 GN=nadE PE=3 SV=1	D6EEQ9	11	11	K	_____MSEPASIALQKEIARELEVAETFDAE	64.266	44.614	SEPASIALQK(1)EIAR	SEPASIALQK(44.61)EIAR	10	2	0.80674					4300400
D6ELG5 ●	CobM	Co_factors_and_Prosthetic_groups biosynthesis	Cobalamin biosynthesis	Intracellular	SSPG_05693	SCO1855	29.045	270	D6ELG5	218	D6ELG5_STRLI Putative cobalt-precorrin-4 C(11)-methyltransferase OS=Streptomyces lividans TK24 OX=457428 GN=cbiF PE=4 SV=1	D6ELG5	218	218	K	ELVVRCTIGTLEETVKEHRLWKHTLFLVGPA	142.08	96.464	CTIGTLEETVK(1)EHR	CTIGTLEETVK(96.46)EHR	11	3	0.43706					5484600
O54234 ●	Thiamine-phosphate synthase (Fragment)	Co_factors_and_Prosthetic_groups biosynthesis	Thiamine biosynthesis	Intracellular	SSPG_05440	SCO2104	18.358	176	O54234;D6EJ00	5;51	O54234_STRLI Thiamine-phosphate synthase (Fragment) OS=Streptomyces lividans OX=1916 GN=thiC PE=3 SV=1;D6EJ00_STRLI Thiamine-phosphate synthase OS=Streptomyces lividans TK24 OX=457428 GN=thiE PE=3 SV=1	O54234	5	5	K	___________QLRDKGMEAAEELEHLAVFA	36.504	36.504	DK(1)GMEAAEELEHLAVFADACAR	DK(36.5)GMEAAEELEHLAVFADACAR	2	3	0.28955				14071000
D6EHM7 ●	Nicotinate-nucleotide--dimethylbenzimidazole phosphoribosyltransferase	Co_factors_and_Prosthetic_groups biosynthesis	Cobalamin biosynthesis	Intracellular	SSPG_05369	SCO2175	36.966	357	D6EHM7	304	D6EHM7_STRLI Nicotinate-nucleotide--dimethylbenzimidazole phosphoribosyltransferase OS=Streptomyces lividans TK24 OX=457428 GN=cobT PE=3 SV=1	D6EHM7	304	304	K	DWWLAAHDSGEPGQAKALDRMAMEPLLTQGV	75.797	29.058	APDWWLAAHDSGEPGQAK(1)ALDR	APDWWLAAHDSGEPGQAK(29.06)ALDR	18	3	1.0316					3679300
D6EHM7 ○	Nicotinate-nucleotide--dimethylbenzimidazole phosphoribosyltransferase (NN:DBI PRT) (EC 2.4.2.21) (N(1)-alpha-phosphoribosyltransferase)	Co_factors_and_Prosthetic_groups biosynthesis	Cobalamin biosynthesis	Intracellular	SSPG_05369	SCO2175	36.966	357	D6EHM7	304	D6EHM7_STRLI Nicotinate-nucleotide--dimethylbenzimidazole phosphoribosyltransferase OS=Streptomyces lividans TK24 OX=457428 GN=cobT PE=3 SV=1	D6EHM7	304	304	K	DWWLAAHDSGEPGQAKALDRMAMEPLLTQGV	75.797	29.058	APDWWLAAHDSGEPGQAK(1)ALDR	APDWWLAAHDSGEPGQAK(29.06)ALDR	18	3	1.0316	8558200
D6EGY5 ○	Menaquinone biosynthesis radical SAM enzyme	Co_factors_and_Prosthetic_groups biosynthesis	Menaquinone biosynthesis	Intracellular	SSPG_03173	SCO4494	44.42	387	D6EGY5	341	D6EGY5_STRLI Aminodeoxyfutalosine synthase OS=Streptomyces lividans TK24 OX=457428 GN=mqnE PE=3 SV=1	D6EGY5	341	341	K	EYKITHDADDFGTPNKLTREDLLDLIRDAGF	129.85	129.85	ITHDADDFGTPNK(1)LTREDLLDLIR	ITHDADDFGTPNK(129.85)LTREDLLDLIR	13	4	0.1475		2406000
D6ECP9 ●	Bifunctional protein FolD	Co_factors_and_Prosthetic_groups biosynthesis	Folate biosynthesis	Intracellular	SSPG_02859	SCO4824	29.79	284	D6ECP9	202	D6ECP9_STRLI Bifunctional protein FolD OS=Streptomyces lividans TK24 OX=457428 GN=folD PE=3 SV=1	D6ECP9	202	202	K	VTQCHTGTRDLAAHLKRADIVIAAAGSPHLV	149.4	112.37	DLAAHLK(1)R	DLAAHLK(112.37)R	7	2	-0.21297					4855300
D6ECP9 ●	Bifunctional protein FolD	Co_factors_and_Prosthetic_groups biosynthesis	Folate biosynthesis	Intracellular	SSPG_02859	SCO4824	29.79	284	D6ECP9	48	D6ECP9_STRLI Bifunctional protein FolD OS=Streptomyces lividans TK24 OX=457428 GN=folD PE=3 SV=1	D6ECP9	48	48	K	PGLGTVLVGDDPGSQKYVAGKHRDCAQVGIA	126.16	114.64	GVTPGLGTVLVGDDPGSQK(1)YVAGK	GVTPGLGTVLVGDDPGSQK(114.64)YVAGK(-114.64)	19	2	0.10168				2971700	59516000	0.0499311
D6EW14 ○	moeB	Co_factors_and_Prosthetic_groups biosynthesis	Molybdopteryn biosynthesis	Intracellular	SSPG_02509	SCO5178	42.634	392	D6EW14	344	D6EW14_STRLI Putative adenylyltransferase/sulfurtransferase MoeZ OS=Streptomyces lividans TK24 OX=457428 GN=moeZ PE=4 SV=1	D6EW14	344	344	K	NEFLMGSALENLPQDKKIVLNCKTGVRSAEV	73.848	73.848	NEFLMGSALENLPQDK(1)K	NEFLMGSALENLPQDK(73.85)K(-73.85)	16	2	0.63156	7383200
A0A076M2C6 ○	Phosphopantetheine adenylyltransferase	Co_factors_and_Prosthetic_groups biosynthesis	Pantothenate and CoA biosynthesis		SSPG_02137	SCO5568	18.798	169	A0A076M2C6	88	A0A076M2C6_STRLI Phosphopantetheine adenylyltransferase OS=Streptomyces lividans TK24 OX=457428 GN=coaD PE=3 SV=1	A0A076M2C6	88	88	K	NVRVESFHGLLVDFCKQREIPAIVKGLRAVS	48.823	48.823	VESFHGLLVDFCK(1)QR	VESFHGLLVDFCK(48.82)QR	13	3	-0.024261		3122200
D6EL45 ○	Phosphoribosylformylglycinamidine synthase subunit PurQ	DNA_synthesis_Chromosome_replication_Cell_division	Nucleotide_biosynthesis (Pur)	Intracellular	SSPG_03614	SCO4078	24.528	226	D6EL45	117	D6EL45_STRLI Phosphoribosylformylglycinamidine synthase subunit PurQ OS=Streptomyces lividans TK24 OX=457428 GN=purQ PE=3 SV=1	D6EL45	117	117	K	GMLGNDHLHFICRDQKLRVENADTSWTSDYT	20.501	20.501	DQK(1)LRVENADTSWTSDYTAGQEIHIPLK	DQK(20.5)LRVENADTSWTSDYTAGQEIHIPLK(-20.5)	3	4	-0.93187		2989200
D6EMC4 ●	DNA gyrase subunit B	DNA_synthesis_Chromosome_replication_Cell_division	DNA_replication	DNA_replication	Intracellular	SCO3874	76.396	694	D6EMC4	361	D6EMC4_STRLI DNA gyrase subunit B OS=Streptomyces lividans TK24 OX=457428 GN=gyrB PE=3 SV=1	D6EMC4	361	361	K	SLINKYARDKKLLREKDDNLTGDDIREGLTA	118.4	118.4	EK(1)DDNLTGDDIR	EK(118.4)DDNLTGDDIR	2	2	-0.51775				3022800
D6EMC4 ○	DNA gyrase subunit B	DNA_synthesis_Chromosome_replication_Cell_division	DNA_replication	DNA_replication	Intracellular	SCO3874	76.396	694	D6EMC4	260	D6EMC4_STRLI DNA gyrase subunit B OS=Streptomyces lividans TK24 OX=457428 GN=gyrB PE=3 SV=1	D6EMC4	260	260	K	SAKATAGADEAGEDEKHEVKSVSYHYEGGIV	96.544	96.544	ATAGADEAGEDEK(1)HEVK	ATAGADEAGEDEK(96.54)HEVK(-96.54)	13	3	-0.77187	14342000	42320000	0.338894
A0A076M8D0 ○	Helicase	DNA_synthesis_Chromosome_replication_Cell_division	DNA_replication	Intracellular	SSPG_06414	SCO1152	93.656	837	A0A076M8D0	383	A0A076M8D0_STRLI Helicase OS=Streptomyces lividans TK24 OX=457428 GN=SLIV_32040 PE=4 SV=1	A0A076M8D0	383	383	K	GFVVAQAPEHVVENEKALAKAGDDPKKRRKV	31.127	31.127	AGFDTEGFVVAQAPEHVVENEK(1)ALAK	AGFDTEGFVVAQAPEHVVENEK(31.13)ALAK(-31.13)	22	3	0.31721	24033000
A0A076M896 ●	Putative endonuclease	DNA_synthesis_Chromosome_replication_Cell_division	Nucleotide_degradation	Intracellular	SSPG_06384	SCO1182	184.22	1722	A0A076M896	147	A0A076M896_STRLI Uncharacterized protein OS=Streptomyces lividans TK24 OX=457428 GN=SLIV_31885 PE=4 SV=1	A0A076M896	147	147	K	RQAKSRPGNAKEGFEKLGDRLGRAVPHFLPT	104.2	41.401	EGFEK(1)LGDRLGR	EGFEK(41.4)LGDRLGR	5	3	0.84211				5067800
D6EPU7 ●	Bacterial integration host factors	DNA_synthesis_Chromosome_replication_Cell_division	Nucleotide_biosynthesis	Intracellular	SSPG_06075	SCO1480	11.555	107	D6EPU7	44	D6EPU7_STRLI Uncharacterized protein OS=Streptomyces lividans TK24 OX=457428 GN=SLIV_30370 PE=4 SV=1	D6EPU7	44	44	K	KNRLKHSGASLHEVIKQGQENDVIGKMKVSA	268.09	120.4	HSGASLHEVIK(1)QGQENDVIGK	HSGASLHEVIK(120.4)QGQENDVIGK(-120.4)	11	4	-0.33904					4509200
D6EPS1 ○	Recombination factor protein RarA	DNA_synthesis_Chromosome_replication_Cell_division	DNA_replication	Intracellular	SSPG_06049	SCO1506	48.078	451	D6EPS1	391	D6EPS1_STRLI Putative AAA domain-containing protein OS=Streptomyces lividans TK24 OX=457428 GN=SLIV_30240 PE=4 SV=1	D6EPS1	391	391	K	PVPAHLRDSHYKGAGKLGHGQGYVYPHDLPE	44.267	44.267	GAGK(1)LGHGQGYVYPHDLPEGIAAQQYAPDGLKDR	GAGK(42.81)LGHGQGYVYPHDLPEGIAAQQYAPDGLK(-42.81)DR	4	5	0.47368		8017600
D6EPR0 ●	Holliday junction ATP-dependent DNA helicase RuvB	DNA_synthesis_Chromosome_replication_Cell_division	Homologous_recombination	Intracellular	SSPG_06038	SCO1518	37.973	357	D6EPR0	45	D6EPR0_STRLI Holliday junction ATP-dependent DNA helicase RuvB OS=Streptomyces lividans TK24 OX=457428 GN=ruvB PE=3 SV=1	D6EPR0	45	45	K	AALRPKDLGEFIGQEKVREQLDLVLRAARAR	97.456	74.841	DLGEFIGQEK(1)VR	DLGEFIGQEK(74.84)VR	10	2	-3.0497				1905000
A0A076MCV5 ●	Exodeoxyribonuclease V, RecD-like	DNA_synthesis_Chromosome_replication_Cell_division	Nucleotide_degradation		SSPG_05883	SCO1671	77.982	770	A0A076MCV5	624	A0A076MCV5_STRLI Uncharacterized protein OS=Streptomyces lividans TK24 OX=457428 GN=SLIV_29390 PE=4 SV=1	A0A076MCV5	624	624	K	GHGGAVGTRALNAALKERLNPGPGRFGGFDP	26.781	26.781	ALNAALK(1)ERLNPGPGR	ALNAALK(26.78)ERLNPGPGR	7	3	0.048169				2186800	9154500	0.238877
A0A076MCV5 ○	Exodeoxyribonuclease V, subunit RecD,	DNA_synthesis_Chromosome_replication_Cell_division	Nucleotide_degradation		SSPG_05883	SCO1671	77.982	770	A0A076MCV5	98	A0A076MCV5_STRLI Uncharacterized protein OS=Streptomyces lividans TK24 OX=457428 GN=SLIV_29390 PE=4 SV=1	A0A076MCV5	98	98	K	ELAAQRLERERIERRKAEKQGPIDAGGKLSG	55.724	55.724	K(0.547)AEK(0.453)QGPIDAGGK	K(0.83)AEK(-0.83)QGPIDAGGK(-55.72)	1	3	-0.47787		18886000
A0A076MCV5 ○	Exodeoxyribonuclease V, subunit RecD,	DNA_synthesis_Chromosome_replication_Cell_division	Nucleotide_degradation		SSPG_05883	SCO1671	77.982	770	A0A076MCV5	101	A0A076MCV5_STRLI Uncharacterized protein OS=Streptomyces lividans TK24 OX=457428 GN=SLIV_29390 PE=4 SV=1	A0A076MCV5	101	101	K	AQRLERERIERRKAEKQGPIDAGGKLSGTAA	101.12	101.12	AEK(1)QGPIDAGGK	AEK(101.12)QGPIDAGGK(-101.12)	3	2	-0.50337		16803000
A0A076MCV5 ○	Exodeoxyribonuclease V, subunit RecD,	DNA_synthesis_Chromosome_replication_Cell_division	Nucleotide_degradation		SSPG_05883	SCO1671	77.982	770	A0A076MCV5	624	A0A076MCV5_STRLI Uncharacterized protein OS=Streptomyces lividans TK24 OX=457428 GN=SLIV_29390 PE=4 SV=1	A0A076MCV5	624	624	K	GHGGAVGTRALNAALKERLNPGPGRFGGFDP	26.781	26.781	ALNAALK(1)ERLNPGPGR	ALNAALK(26.78)ERLNPGPGR	7	3	0.048169	18011000	75817000	0.237559
D6EMG6 ●	CTP synthase	DNA_synthesis_Chromosome_replication_Cell_division	Nucleotide_biosynthesis	Intracellular	SSPG_05778	SCO1776	60.074	549	D6EMG6	227	D6EMG6_STRLI CTP synthase OS=Streptomyces lividans TK24 OX=457428 GN=pyrG PE=3 SV=1	D6EMG6	227	227	K	DAIVLRCDREVPTAIKRKISLMCDVDEAAVV	57.225	57.225	CDREVPTAIK(1)R	CDREVPTAIK(57.23)R	10	3	0.27386				3492700
D6EMG6 ○	CTP synthase	DNA_synthesis_Chromosome_replication_Cell_division	Nucleotide_biosynthesis	Intracellular	SSPG_05778	SCO1776	60.074	549	D6EMG6	227	D6EMG6_STRLI CTP synthase OS=Streptomyces lividans TK24 OX=457428 GN=pyrG PE=3 SV=1	D6EMG6	227	227	K	DAIVLRCDREVPTAIKRKISLMCDVDEAAVV	57.225	57.225	CDREVPTAIK(1)R	CDREVPTAIK(57.23)R	10	3	0.27386		5122400
D6EI21 ○	ABC excision nuclease subunit A	DNA_synthesis_Chromosome_replication_Cell_division	Nucleotide_excision_repair	Intracellular	SSPG_05589	SCO1958	84.999	796	D6EI21	553	D6EI21_STRLI Uncharacterized protein OS=Streptomyces lividans TK24 OX=457428 GN=SLIV_05840 PE=4 SV=1	D6EI21	553	553	K	VPAGADVVSVDQSPIKGSRRSNPATYTGLLD	29.645	29.645	SSLIHGSVPAGADVVSVDQSPIK(1)GSR	SSLIHGSVPAGADVVSVDQSPIK(29.64)GSR	23	3	0.0016835		4169600
D6EKG1 ○	ABC excision nuclease subunit A	DNA_synthesis_Chromosome_replication_Cell_division	Nucleotide_excision_repair	Intracellular	SSPG_05589	SCO1958	111.03	1014	D6EKG1	194	D6EKG1_STRLI UvrABC system protein A OS=Streptomyces lividans TK24 OX=457428 GN=uvrA PE=3 SV=1	D6EKG1	194	194	K	RVDGETVQLSNPPTLKKQEKHTIEVVVDRLT	125.54	125.54	VDGETVQLSNPPTLK(1)K	VDGETVQLSNPPTLK(125.54)K(-125.54)	15	2	-0.41818	3395700
D6EKB4 ○	DNA polymerase I	DNA_synthesis_Chromosome_replication_Cell_division	Nucleotide_excision_repair	Intracellular	SSPG_05542	SCO2003	98.92	907	D6EKB4	215	D6EKB4_STRLI DNA polymerase I OS=Streptomyces lividans TK24 OX=457428 GN=polA PE=3 SV=1	D6EKB4	215	215	K	GDPSDNLPGIPGVGEKTAAKWINQFGSFAEL	46.481	46.481	GDPSDNLPGIPGVGEK(1)TAAK	GDPSDNLPGIPGVGEK(46.48)TAAK(-46.48)	16	2	-0.14316		4626400
D6EKB4 ○	DNA polymerase I	DNA_synthesis_Chromosome_replication_Cell_division	Nucleotide_excision_repair	Intracellular	SSPG_05542	SCO2003	98.92	907	D6EKB4	614	D6EKB4_STRLI DNA polymerase I OS=Streptomyces lividans TK24 OX=457428 GN=polA PE=3 SV=1	D6EKB4	614	614	K	DNELPVIMLRHREQAKLRVTVEGLIKTIAAD	146.27	72.243	HREQAK(1)LR	HREQAK(72.24)LR	6	3	-0.31787	35576000	184850000	0.192459
B8YPX8 ●	Chromosome segregation protein SMC	DNA_synthesis_Chromosome_replication_Cell_division	DNA_replication	Intracellular	SSPG_05376	SCO2168	28.441	259	B8YPX8;A0A076M5E4	258;293	B8YPX8_STRLI Phage shock protein A-like protein OS=Streptomyces lividans TK24 OX=457428 GN=pspA PE=4 SV=1;A0A076M5E4_STRLI Uncharacterized protein OS=Streptomyces lividans TK24 OX=457428 GN=SLIV_26870 PE=4 SV=1	B8YPX8	258	258	K	ASSQSQQPQDTPRFDKQ______________	167.95	167.95	QAIEGGQGQGEASSQSQQPQDTPRFDK(1)Q	QAIEGGQGQGEASSQSQQPQDTPRFDK(167.95)Q	27	3	-0.38835					4577000
B8YPX8 ○	Chromosome segregation protein SMC	DNA_synthesis_Chromosome_replication_Cell_division	DNA_replication	Intracellular	SSPG_05376	SCO2168	28.441	259	B8YPX8;A0A076M5E4	34;69	B8YPX8_STRLI Phage shock protein A-like protein OS=Streptomyces lividans TK24 OX=457428 GN=pspA PE=4 SV=1;A0A076M5E4_STRLI Uncharacterized protein OS=Streptomyces lividans TK24 OX=457428 GN=SLIV_26870 PE=4 SV=1	B8YPX8	34	34	K	ETLDYSYQKQLELLQKVRRGVADVATSRKRL	89.355	89.355	QLELLQK(1)VR	QLELLQK(89.35)VR	7	2	-1.4483	3401600	11508000	0.295586
D6EEH8 ●	DNA primase	DNA_synthesis_Chromosome_replication_Cell_division	DNA_replication	Intracellular	SSPG_05064	SCO2468	69.743	641	D6EEH8	47	D6EEH8_STRLI DNA primase OS=Streptomyces lividans TK24 OX=457428 GN=dnaG PE=3 SV=1	D6EEH8	47	47	K	AGGGNLKGLCPFHDEKSPSFQVSPSKGFFHC	38.756	38.756	GLCPFHDEK(1)SPSFQVSPSK	GLCPFHDEK(38.76)SPSFQVSPSK(-38.76)	9	3	-0.22949					3401300
D6EEH8 ●	DNA primase	DNA_synthesis_Chromosome_replication_Cell_division	DNA_replication	Intracellular	SSPG_05064	SCO2468	69.743	641	D6EEH8	11	D6EEH8_STRLI DNA primase OS=Streptomyces lividans TK24 OX=457428 GN=dnaG PE=3 SV=1	D6EEH8	11	11	K	_____MAGRINDEDVKAVRDAVPIDAVVSEY	79.474	59.153	INDEDVK(1)AVR	INDEDVK(59.15)AVR	7	2	3.353					40036000
D6EEH8 ○	DNA primase (EC 2.7.7.-)	DNA_synthesis_Chromosome_replication_Cell_division	DNA_replication	Intracellular	SSPG_05064	SCO2468	69.743	641	D6EEH8	11	D6EEH8_STRLI DNA primase OS=Streptomyces lividans TK24 OX=457428 GN=dnaG PE=3 SV=1	D6EEH8	11	11	K	_____MAGRINDEDVKAVRDAVPIDAVVSEY	79.474	59.153	INDEDVK(1)AVR	INDEDVK(59.15)AVR	7	2	3.353	74066000	8600900	8.61142
D6EUV3 ●	Phosphoribosylaminoimidazole carboxylase catalytic subunit PurE	DNA_synthesis_Chromosome_replication_Cell_division	Nucleotide_biosynthesis	Intracellular	SSPG_04475	SCO3059	18.685	180	D6EUV3	163	D6EUV3_STRLI N5-carboxyaminoimidazole ribonucleotide mutase OS=Streptomyces lividans TK24 OX=457428 GN=purE PE=3 SV=1	D6EUV3	163	163	K	REFQQDLNDQATEKGKRLRTKVEGSAAGFGF	60.918	60.918	EFQQDLNDQATEK(0.459)GK(0.541)R	EFQQDLNDQATEK(-0.71)GK(0.71)R	15	3	-1.9721					30055000
D6ERT7 ●	DNA integrity scanning protein DisA	DNA_synthesis_Chromosome_replication_Cell_division	Nucleotide_excision_repair	Intracellular	SSPG_04203	SCO3352	40.043	374	D6ERT7	260	D6ERT7_STRLI DNA integrity scanning protein DisA OS=Streptomyces lividans TK24 OX=457428 GN=disA PE=3 SV=1	D6ERT7	260	260	K	ERELVVRDYVPEPTAKRSRTVDEALAELDKL	108.98	105.52	DYVPEPTAK(1)R	DYVPEPTAK(105.52)R	9	2	-0.41658					9838500
A0A076M899 ○	ATP-dependent zinc metalloprotease FtsH	DNA_synthesis_Chromosome_replication_Cell_division	Cell_division	Multi-transmembrane	SSPG_04150	SCO3404	77.084	711	A0A076M899	87	A0A076M899_STRLI ATP-dependent zinc metalloprotease FtsH OS=Streptomyces lividans TK24 OX=457428 GN=ftsH PE=3 SV=1	A0A076M899	87	87	K	GQVVQAINDNRVESAKLTTGDEQTIKVQLKD	125.54	90.434	VESAK(1)LTTGDEQTIK	VESAK(90.43)LTTGDEQTIK(-90.43)	5	2	-0.60643	6908400
A0A076M899 ●	ATP-dependent zinc metalloprotease FtsH	DNA_synthesis_Chromosome_replication_Cell_division	Cell_division	Multi-transmembrane	SSPG_04150	SCO3404	77.084	711	A0A076M899	599	A0A076M899_STRLI ATP-dependent zinc metalloprotease FtsH OS=Streptomyces lividans TK24 OX=457428 GN=ftsH PE=3 SV=1	A0A076M899	599	599	K	RDYSEEVAALVDEEVKKLIETAHNEAWEILV	249.69	249.69	DYSEEVAALVDEEVK(1)K	DYSEEVAALVDEEVK(249.69)K(-249.69)	15	2	1.2198					14246000
D6EQJ5 ●	Thymidylate kinase	DNA_synthesis_Chromosome_replication_Cell_division	Nucleotide_biosynthesis	Multi-transmembrane	SSPG_04114	SCO3542	117.68	1107	D6EQJ5	553	D6EQJ5_STRLI Thymidylate kinase OS=Streptomyces lividans TK24 OX=457428 GN=tmk PE=3 SV=1	D6EQJ5	553	553	K	HEVVLTREPGATPVGKRLRSILLDVSSAGLS	97.431	88.37	EPGATPVGK(1)R	EPGATPVGK(88.37)R	9	2	-0.0211					12717000
D6EQJ5 ○	Thymidylate kinase	DNA_synthesis_Chromosome_replication_Cell_division	Nucleotide_biosynthesis	Multi-transmembrane	SSPG_04114	SCO3542	117.68	1107	D6EQJ5	717	D6EQJ5_STRLI Thymidylate kinase OS=Streptomyces lividans TK24 OX=457428 GN=tmk PE=3 SV=1	D6EQJ5	717	717	K	RHRLDQVLPLSEAEIKAREEARRKAEEEARR	86.222	32.926	HRLDQVLPLSEAEIK(1)AR	HRLDQVLPLSEAEIK(32.93)AR	15	4	-0.25453	4577600	16852000	0.271635
D6EQJ4 ●	DNA topoisomerase 1	DNA_synthesis_Chromosome_replication_Cell_division	DNA_replication	Intracellular	SSPG_04113	SCO3543	103.61	952	D6EQJ4	56	D6EQJ4_STRLI DNA topoisomerase 1 OS=Streptomyces lividans TK24 OX=457428 GN=topA PE=3 SV=1	D6EQJ4	56	56	K	GHIRDLPSGAAEVPEKYTGEVRRLGVDVEHD	111.83	52.612	DLPSGAAEVPEK(1)YTGEVRR	DLPSGAAEVPEK(52.61)YTGEVRR	12	3	0.26906				6263500
D6EQJ4 ○	DNA topoisomerase 1	DNA_synthesis_Chromosome_replication_Cell_division	DNA_replication	Intracellular	SSPG_04113	SCO3543	103.61	952	D6EQJ4	839	D6EQJ4_STRLI DNA topoisomerase 1 OS=Streptomyces lividans TK24 OX=457428 GN=topA PE=3 SV=1	D6EQJ4	839	839	K	AKPPLKELGTDPVSEKPVVVKDGRFGPYVTD	88.338	88.338	ELGTDPVSEK(1)PVVVK	ELGTDPVSEK(88.34)PVVVK(-88.34)	10	2	-0.094953	5082900
D6EQJ4 ○	DNA topoisomerase 1	DNA_synthesis_Chromosome_replication_Cell_division	DNA_replication	Intracellular	SSPG_04113	SCO3543	103.61	952	D6EQJ4	152	D6EQJ4_STRLI DNA topoisomerase 1 OS=Streptomyces lividans TK24 OX=457428 GN=topA PE=3 SV=1	D6EQJ4	152	152	K	DAIRAAVANPRELNQKLVDAQETRRILDRLY	37.013	37.013	ELNQK(1)LVDAQETR	ELNQK(37.01)LVDAQETR	5	3	0.35298		3416900
D6EME6 ○	Cell division protein CrgA	DNA_synthesis_Chromosome_replication_Cell_division	Cell_division	Multi-transmembrane	SSPG_03801	SCO3854	9.1878	84	D6EME6	18	D6EME6_STRLI Cell division protein CrgA OS=Streptomyces lividans TK24 OX=457428 GN=crgA PE=3 SV=1	D6EME6	18	18	K	KSRIRKKADYTPPPSKQATSIKLTSRGWVAP	49.632	49.632	ADYTPPPSK(1)QATSIK	ADYTPPPSK(49.63)QATSIK(-49.63)	9	2	0.35563	2479400	9520700	0.260422
D6EP36 ○	DNA topoisomerase subunit A	DNA_synthesis_Chromosome_replication_Cell_division	DNA_replication	Intracellular	SSPG_01893	SCO3873	88.626	818	D6EP36	7	D6EP36_STRLI DNA topoisomerase (ATP-hydrolyzing) OS=Streptomyces lividans TK24 OX=457428 GN=SLIV_09425 PE=3 SV=1	D6EP36	7	7	K	_________MARRSTKTPPPDDSYEERILDI	90.653	78.342	STK(1)TPPPDDSYEER	STK(78.34)TPPPDDSYEER	3	2	-2.323	5242100
D6EMC0 ○	DNA polymerase III subunit beta	DNA_synthesis_Chromosome_replication_Cell_division	DNA_replication	Intracellular	SSPG_03775	SCO3878	39.956	376	D6EMC0	271	D6EMC0_STRLI Beta sliding clamp OS=Streptomyces lividans TK24 OX=457428 GN=dnaN PE=3 SV=1	D6EMC0	271	271	K	NSVAVIETAPFVEAVKRVALVAERNTPVRLS	143.91	143.91	TLFPTEFNSVAVIETAPFVEAVK(1)R	TLFPTEFNSVAVIETAPFVEAVK(143.91)R	23	3	1.0268		27227000
A0A076MA78 ○	ATP-dependent helicase	DNA_synthesis_Chromosome_replication_Cell_division	DNA_replication	Intracellular	SSPG_03600	SCO4092	150.59	1327	A0A076MA78	314	A0A076MA78_STRLI ATP-dependent helicase OS=Streptomyces lividans TK24 OX=457428 GN=SLIV_17960 PE=4 SV=1	A0A076MA78	314	314	K	LSGEREIRDTADALEKKKYRFTEVLPLYARL	82.202	82.202	EIRDTADALEK(1)K	EIRDTADALEK(82.2)K(-82.2)	11	3	1.1921		6523900
D6EK57 ○	Secreted 5-nucleotidase	DNA_synthesis_Chromosome_replication_Cell_division	Nucleotide_degradation	Secretory(released) (with CS)	SSPG_03536	SCO4152	64.406	612	D6EK57	261	D6EK57_STRLI Secreted 5'-nucleotidase OS=Streptomyces lividans TK24 OX=457428 GN=SLIV_17615 PE=3 SV=1	D6EK57	261	261	K	GVKGLKFEDEVETINKYAKELQRQGVKSIVA	114.83	72.2	FEDEVETINK(1)YAK	FEDEVETINK(72.2)YAK(-72.2)	10	2	-2.5023	7994700	3452000	2.31596
D6EK12 ●	Nucleic acid/nucleotide deaminase superfamily	DNA_synthesis_Chromosome_replication_Cell_division	Nucleotide_degradation	Intracellular	SSPG_03491	SCO4199	22.808	213	D6EK12	63	D6EK12_STRLI Uncharacterized protein OS=Streptomyces lividans TK24 OX=457428 GN=SLIV_17385 PE=4 SV=1	D6EK12	63	63	K	RIDAVRNTDPKAVQEKATARVKETQGSLQAK	126.41	90.657	AVQEK(1)ATAR	AVQEK(90.66)ATAR	5	2	2.7549				7354800
D6EDZ0 ○	Inosine monophosphate dehydrogenase	DNA_synthesis_Chromosome_replication_Cell_division	Nucleotide_degradation	Intracellular	SSPG_02914	SCO4770	52.475	501	D6EDZ0	424	D6EDZ0_STRLI Inosine-5'-monophosphate dehydrogenase OS=Streptomyces lividans TK24 OX=457428 GN=guaB PE=3 SV=1	D6EDZ0	424	424	K	YSKDRYFQAEVASDDKLVPEGIEGQVPYRGP	50.986	50.986	DRYFQAEVASDDK(1)LVPEGIEGQVPYR	DRYFQAEVASDDK(50.99)LVPEGIEGQVPYR	13	3	-0.074817	11828000
D6EDZ0 ○	Inosine monophosphate dehydrogenase	DNA_synthesis_Chromosome_replication_Cell_division	Nucleotide_degradation	Intracellular	SSPG_02914	SCO4770	52.475	501	D6EDZ0	189	D6EDZ0_STRLI Inosine-5'-monophosphate dehydrogenase OS=Streptomyces lividans TK24 OX=457428 GN=guaB PE=3 SV=1	D6EDZ0	189	189	K	SGVDAMELLRRHKIEKLPLVDGDGILKGLIT	35.176	35.176	HK(0.22)IEK(0.78)LPLVDGDGILK	HK(-5.49)IEK(5.49)LPLVDGDGILK(-35.18)	5	3	0.25849		6090500
D6ECQ8 ●	Bifunctional purine biosynthesis protein PurH	DNA_synthesis_Chromosome_replication_Cell_division	Nucleotide_biosynthesis	Intracellular	SSPG_02868	SCO4814	55.124	523	D6ECQ8	283	D6ECQ8_STRLI Bifunctional purine biosynthesis protein PurH OS=Streptomyces lividans TK24 OX=457428 GN=purH PE=3 SV=1	D6ECQ8	283	283	K	RRAAYDHAEPCVAIIKHANPCGIAIGADVAE	75.261	13.541	AAYDHAEPCVAIIK(1)HANPCGIAIGADVAEAHRK	AAYDHAEPCVAIIK(13.54)HANPCGIAIGADVAEAHRK(-13.54)	14	5	1.213					2638600
D6ECQ8 ○	Bifunctional purine biosynthesis protein PurH	DNA_synthesis_Chromosome_replication_Cell_division	Nucleotide_biosynthesis	Intracellular	SSPG_02868	SCO4814	55.124	523	D6ECQ8	283	D6ECQ8_STRLI Bifunctional purine biosynthesis protein PurH OS=Streptomyces lividans TK24 OX=457428 GN=purH PE=3 SV=1	D6ECQ8	283	283	K	RRAAYDHAEPCVAIIKHANPCGIAIGADVAE	75.261	13.541	AAYDHAEPCVAIIK(1)HANPCGIAIGADVAEAHRK	AAYDHAEPCVAIIK(13.54)HANPCGIAIGADVAEAHRK(-13.54)	14	5	1.213		11891000
D6ECQ8 ○	Bifunctional purine biosynthesis protein PurH	DNA_synthesis_Chromosome_replication_Cell_division	Nucleotide_biosynthesis	Intracellular	SSPG_02868	SCO4814	55.124	523	D6ECQ8	451	D6ECQ8_STRLI Bifunctional purine biosynthesis protein PurH OS=Streptomyces lividans TK24 OX=457428 GN=purH PE=3 SV=1	D6ECQ8	451	451	K	SVGVGMGQVNRVDSAKLAVERAGAERAQGAY	107.21	107.21	VDSAK(1)LAVER	VDSAK(107.21)LAVER	5	2	2.4608		7074000
D6ECI3 ○	Thymidine phosphorylase	DNA_synthesis_Chromosome_replication_Cell_division	Nucleotide_biosynthesis	Intracellular	SSPG_02793	SCO4890	44.27	427	D6ECI3	288	D6ECI3_STRLI Thymidine phosphorylase OS=Streptomyces lividans TK24 OX=457428 GN=deoA PE=3 SV=1	D6ECI3	288	288	K	LTLALAREMLDAAGLKDADPAKALADGSAMD	75.479	75.479	EMLDAAGLK(1)DADPAK	EMLDAAGLK(75.48)DADPAK(-75.48)	9	2	-4.0675	4237500
A0A076LZQ6 ○	Helicase	DNA_synthesis_Chromosome_replication_Cell_division	DNA_replication	Intracellular	SSPG_02523	SCO5166	99.98	949	A0A076LZQ6	810	A0A076LZQ6_STRLI Helicase OS=Streptomyces lividans TK24 OX=457428 GN=SLIV_12550 PE=4 SV=1	A0A076LZQ6	810	810	K	AKAEAAVDTAEAAEAKPKARRTRKAAEPAVQ	81.565	81.565	AEAAVDTAEAAEAK(1)PK	AEAAVDTAEAAEAK(81.57)PK(-81.57)	14	2	2.5291	4102000
D6ERT1 ●	DNA ligase 1	DNA_synthesis_Chromosome_replication_Cell_division	Nucleotide_excision_repair	Intracellular	SSPG_02215	SCO5494	80.601	735	D6ERT1	195	D6ERT1_STRLI DNA ligase OS=Streptomyces lividans TK24 OX=457428 GN=ligA1 PE=3 SV=1	D6ERT1	195	195	K	PDLVEIRGEVYFPMEKFQELNARLNEAGDKP	156.36	122.12	GEVYFPMEK(1)FQELNAR	GEVYFPMEK(122.12)FQELNAR	9	3	-1.2801					12880000
D6ERT1 ○	DNA ligase 1	DNA_synthesis_Chromosome_replication_Cell_division	Nucleotide_excision_repair	Intracellular	SSPG_02215	SCO5494	80.601	735	D6ERT1	528	D6ERT1_STRLI DNA ligase OS=Streptomyces lividans TK24 OX=457428 GN=ligA1 PE=3 SV=1	D6ERT1	528	528	K	PDSGLPKRDPKTGEEKIATVFANKEGEPKKN	70.728	70.728	TGEEK(1)IATVFANK	TGEEK(70.73)IATVFANK(-70.73)	5	2	0.24999		5168600
D6ERT1 ○	DNA ligase 1	DNA_synthesis_Chromosome_replication_Cell_division	Nucleotide_excision_repair	Intracellular	SSPG_02215	SCO5494	80.601	735	D6ERT1	178	D6ERT1_STRLI DNA ligase OS=Streptomyces lividans TK24 OX=457428 GN=ligA1 PE=3 SV=1	D6ERT1	178	178	K	NVRTIAEIPDRLAGDKVPDLVEIRGEVYFPM	109.85	109.85	TIAEIPDRLAGDK(1)VPDLVEIR	TIAEIPDRLAGDK(109.85)VPDLVEIR	13	3	1.376		30027000
D6ERT1 ○	DNA ligase 1	DNA_synthesis_Chromosome_replication_Cell_division	Nucleotide_excision_repair	Intracellular	SSPG_02215	SCO5494	80.601	735	D6ERT1	698	D6ERT1_STRLI DNA ligase OS=Streptomyces lividans TK24 OX=457428 GN=ligA1 PE=3 SV=1	D6ERT1	698	698	K	SKKTSFVVVGDNPGSKYDKAMQLKVPVLNED	119.25	57.802	TSFVVVGDNPGSK(1)YDK	TSFVVVGDNPGSK(57.8)YDK(-57.8)	13	2	0.73424	9726000	31850000	0.305369
D6ERK5 ●	ATP-dependent DNA helicase RecG	DNA_synthesis_Chromosome_replication_Cell_division	Homologous_recombination	Intracellular	SSPG_02139	SCO5566	80.065	742	D6ERK5	523	D6ERK5_STRLI ATP-dependent DNA helicase RecG OS=Streptomyces lividans TK24 OX=457428 GN=recG PE=3 SV=1	D6ERK5	523	523	K	YVVCPRIGDEDDDPGKGAKQSKQPPEGDADK	180.19	117.25	IGDEDDDPGK(1)GAK	IGDEDDDPGK(117.25)GAK(-117.25)	10	2	0.70344				6814900
D6ERF9 ●	Uridylate kinase	DNA_synthesis_Chromosome_replication_Cell_division	Nucleotide_biosynthesis	Intracellular	SSPG_02093	SCO5626	26.833	253	D6ERF9	241	D6ERF9_STRLI Uridylate kinase OS=Streptomyces lividans TK24 OX=457428 GN=pyrH PE=3 SV=1	D6ERF9	241	241	K	ELLKEGNIARAVKGEKIGTLVGDQGSRD___	105.17	105.17	GEK(1)IGTLVGDQGSRD	GEK(105.17)IGTLVGDQGSRD	3	2	0.91308				4562300
D6ERF9 ●	Uridylate kinase	DNA_synthesis_Chromosome_replication_Cell_division	Nucleotide_biosynthesis	Intracellular	SSPG_02093	SCO5626	26.833	253	D6ERF9	190	D6ERF9_STRLI Uridylate kinase OS=Streptomyces lividans TK24 OX=457428 GN=pyrH PE=3 SV=1	D6ERF9	190	190	K	DGVYDSDPKTNPDAVKFDALGYGEVITRDLK	224.55	131.54	TNPDAVK(1)FDALGYGEVITR	TNPDAVK(131.54)FDALGYGEVITR	7	3	-0.46872					11061000
D6EQ58 ○	Polyribonucleotide nucleotidyltransferase	DNA_synthesis_Chromosome_replication_Cell_division	Nucleoside_biosynthesis	Intracellular	SSPG_01999	SCO5737	79.359	739	D6EQ58	211	D6EQ58_STRLI Polyribonucleotide nucleotidyltransferase OS=Streptomyces lividans TK24 OX=457428 GN=pnp PE=3 SV=1	D6EQ58	211	211	K	VAIMMVEAEATDKTIKLVEGGAEAPTEEVVA	165.34	131.13	TIK(1)LVEGGAEAPTEEVVAAGLDAAKPFIK	TIK(124.74)LVEGGAEAPTEEVVAAGLDAAK(-124.74)PFIK(-131.13)	3	3	0.13469	108020000	400330000	0.269827
A0A076LY71 ●	ATP-dependent DNA helicase	DNA_synthesis_Chromosome_replication_Cell_division	Nucleotide_excision_repair	N-terminally anchored (No CS)	SSPG_01971	SCO5761	179.11	1690	A0A076LY71	349	A0A076LY71_STRLI ATP-dependent DNA helicase OS=Streptomyces lividans TK24 OX=457428 GN=SLIV_09810 PE=4 SV=1	A0A076LY71	349	349	K	GAPPVIARAHHGSVSKEQRALVEEDLKAGRL	102.53	102.53	AHHGSVSK(1)EQR	AHHGSVSK(102.53)EQR	8	3	0.12052					17879000
P48294 ●	RecA protein	DNA_synthesis_Chromosome_replication_Cell_division	DNA_replication	Intracellular	SSPG_01963	SCO5769	39.551	374	P48294;D6EQ22	321;321	RECA_STRLI Protein RecA OS=Streptomyces lividans OX=1916 GN=recA PE=3 SV=1;D6EQ22_STRLI Protein RecA OS=Streptomyces lividans TK24 OX=457428 GN=recA PE=3 SV=1	P48294	321	321	K	RNFLKDNPDLANEIEKKIKQKLGVGVHPEES	83.397	17.078	NFLK(1)DNPDLANEIEK(1)K	NFLK(17.08)DNPDLANEIEK(17.08)K(-17.08)	15	4	-1.5075				3272600	22064000	0.148323
D6EP68 ●	Vitamin B12-dependent ribonucleotide reductase	DNA_synthesis_Chromosome_replication_Cell_division	Nucleotide_biosynthesis	Intracellular	SSPG_01925	SCO5805	105.3	967	D6EP68	725	D6EP68_STRLI Vitamin B12-dependent ribonucleotide reductase OS=Streptomyces lividans TK24 OX=457428 GN=nrdJ PE=3 SV=1	D6EP68	725	725	K	KTKTVKDTEKAEITEKTEAAIRETVEKVVEY	130.23	99.011	DTEKAEITEK(1)TEAAIR	DTEK(-83.25)AEITEK(83.25)TEAAIR	10	2	0.68284					6687400
D6EP68 ○	Vitamin B12-dependent ribonucleotide reductase	DNA_synthesis_Chromosome_replication_Cell_division	Nucleotide_biosynthesis	Intracellular	SSPG_01925	SCO5805	105.3	967	D6EP68	393	D6EP68_STRLI Vitamin B12-dependent ribonucleotide reductase OS=Streptomyces lividans TK24 OX=457428 GN=nrdJ PE=3 SV=1	D6EP68	393	393	K	NLASLNLMKFLKDDGKGNQSFDAERFSKVVE	98.898	80.014	DDGK(1)GNQSFDAER	DDGK(80.01)GNQSFDAER	4	2	-0.13827	6805300
D6EP68 ○	Vitamin B12-dependent ribonucleotide reductase	DNA_synthesis_Chromosome_replication_Cell_division	Nucleotide_biosynthesis	Intracellular	SSPG_01925	SCO5805	105.3	967	D6EP68	513	D6EP68_STRLI Vitamin B12-dependent ribonucleotide reductase OS=Streptomyces lividans TK24 OX=457428 GN=nrdJ PE=3 SV=1	D6EP68	513	513	K	KPHLRVMKQHSDENAKAVRMDDLDTPIWAAA	244.8	209.21	QHSDENAK(1)AVR	QHSDENAK(209.21)AVR	8	2	-0.90253		18536000
D6EP68 ○	Vitamin B12-dependent ribonucleotide reductase	DNA_synthesis_Chromosome_replication_Cell_division	Nucleotide_biosynthesis	Intracellular	SSPG_01925	SCO5805	105.3	967	D6EP68	299	D6EP68_STRLI Vitamin B12-dependent ribonucleotide reductase OS=Streptomyces lividans TK24 OX=457428 GN=nrdJ PE=3 SV=1	D6EP68	299	299	K	YQNANNSVRVNDTFMKAVQDGGKFGLTSRMT	147.33	89.805	VNDTFMK(1)AVQDGGK	VNDTFMK(89.8)AVQDGGK(-89.8)	7	2	0.78084	19791000	6085600	3.2521
D6EP68 ○	Vitamin B12-dependent ribonucleotide reductase	DNA_synthesis_Chromosome_replication_Cell_division	Nucleotide_biosynthesis	Intracellular	SSPG_01925	SCO5805	105.3	967	D6EP68	306	D6EP68_STRLI Vitamin B12-dependent ribonucleotide reductase OS=Streptomyces lividans TK24 OX=457428 GN=nrdJ PE=3 SV=1	D6EP68	306	306	K	VRVNDTFMKAVQDGGKFGLTSRMTGEVIEEV	113.22	113.22	AVQDGGK(1)FGLTSR	AVQDGGK(113.22)FGLTSR	7	2	0.76451	4590700	24859000	0.18467
D6EIE3 ○	Exodeoxyribonuclease III	DNA_synthesis_Chromosome_replication_Cell_division	Nucleotide_degradation	Intracellular	SSPG_01289	SCO6341	28.459	259	D6EIE3	196	D6EIE3_STRLI Exodeoxyribonuclease III OS=Streptomyces lividans TK24 OX=457428 GN=SLIV_06445 PE=4 SV=1	D6EIE3	196	196	K	SLRGAGLSDVVPRPLKYDHPFTYWDYRQLCF	107.08	47.037	PLK(1)YDHPFTYWDYR	PLK(47.04)YDHPFTYWDYR	3	3	0.13091		213890000
D6EF59 ○	Nucleotide sugar-1-phosphate transferase	DNA_synthesis_Chromosome_replication_Cell_division	Nucleotide_biosynthesis	Intracellular	SSPG_00949	SCO6753	27.293	250	D6EF59	159	D6EF59_STRLI Nucleotide sugar-1-phosphate transferase OS=Streptomyces lividans TK24 OX=457428 GN=SLIV_04750 PE=4 SV=1	D6EF59	159	159	K	KSLADEEMKVVVDPDKGVQRITKLMDPADAT	61.78	61.78	VVVDPDK(1)GVQR	VVVDPDK(61.78)GVQR	7	2	1.7975		3929700
D6ETX4 ○	Electron transfer flavoprotein	Energetic_metabolism	Respiratory_chain	Intracellular	SSPG_06483	SCO1082	27.778	262	D6ETX4	243	D6ETX4_STRLI Electron transfer flavoprotein subunit beta OS=Streptomyces lividans TK24 OX=457428 GN=etfB PE=4 SV=1	D6ETX4	243	243	K	ESATERPARTAGTIVKDEGEGGKQLAAFLAE	59.539	59.539	TAGTIVK(0.981)DEGEGGK(0.019)QLAAFLAER	TAGTIVK(17.15)DEGEGGK(-17.15)QLAAFLAER	7	3	-1.2436	9968800
D6EIV4 ○	Ubiquinol-cytochrome c reductase iron-sulfur subunit	Energetic_metabolism	Respiratory_chain	Multi-transmembrane	SSPG_05394	SCO2149	38.574	353	D6EIV4;Q9ZFB7	260;77	D6EIV4_STRLI Ubiquinol-cytochrome c reductase iron-sulfur subunit OS=Streptomyces lividans TK24 OX=457428 GN=qcrA PE=4 SV=1;QCRA_STRLI Cytochrome bc1 complex Rieske iron-sulfur subunit (Fragment) OS=Streptomyces lividans OX=1916 GN=qcrA PE=3 SV=1	D6EIV4	260	260	K	AKAALMIIRLEPDSIKDKRELEWSHEGIVAY	70.942	70.942	LEPDSIK(0.978)DK(0.022)R	LEPDSIK(16.47)DK(-16.47)R	7	3	-1.9104		18283000
D6EIV3 ●	Cytochrome C heme-binding subunit	Energetic_metabolism	Respiratory_chain	C-terminally anchored (with CS)	SSPG_05393	SCO2150	27.526	269	D6EIV3	172	D6EIV3_STRLI Cytochrome bc1 complex cytochrome c subunit OS=Streptomyces lividans TK24 OX=457428 GN=SLIV_26955 PE=4 SV=1	D6EIV3	172	172	K	QCHNFTGKGGALTHGKYAPSLEGVDPKHIYE	39.905	28.813	GGALTHGK(1)YAPSLEGVDPK	GGALTHGK(28.81)YAPSLEGVDPK(-28.81)	8	3	1.4187					5469200
D6ECY6 ●	Nucleoside diphosphate kinase	Energetic_metabolism	ATP generation	Intracellular	SSPG_04915	SCO2612	15.11	137	D6ECY6	130	D6ECY6_STRLI Nucleoside diphosphate kinase OS=Streptomyces lividans TK24 OX=457428 GN=ndk PE=3 SV=1	D6ECY6	130	130	K	LIHASDSEESAERELKIFFPGRV________	98.392	79.713	ELK(1)IFFPGRV	ELK(79.71)IFFPGRV	3	2	0.35712					12510000
A0A076M8U0 ○	NADH dehydrogenase	Energetic_metabolism	Respiratory_chain	Intracellular	SSPG_04442	SCO3092	51.572	474	A0A076M8U0	151	A0A076M8U0_STRLI Oxidoreductase OS=Streptomyces lividans TK24 OX=457428 GN=SLIV_22225 PE=4 SV=1	A0A076M8U0	151	151	K	EESIGLRNHVLEQLDKADSTTDEEIRRKALT	83.213	83.213	NHVLEQLDK(1)ADSTTDEEIRR	NHVLEQLDK(83.21)ADSTTDEEIRR	9	3	0.067397		9858700
D6EFK9 ●	NADH dehydrogenase I subunit L	Energetic_metabolism	Respiratory_chain	Multi-transmembrane	SSPG_03091	SCO4573	69.225	654	D6EFK9	462	D6EFK9_STRLI NADH-quinone oxidoreductase subunit L OS=Streptomyces lividans TK24 OX=457428 GN=nuoL PE=4 SV=1	D6EFK9	462	462	K	FGEERWRNAPTPSPAKPDVEPAAETRGTYEP	25.544	25.544	NAPTPSPAK(1)PDVEPAAETR	NAPTPSPAK(25.54)PDVEPAAETR	9	3	0.89094				5750600
P49974 ○	Adenylate kinase	Energetic_metabolism	ATP generation	Intracellular	SSPG_02962	SCO4723	22.023	200	P49974;D6EE38	105;106	KAD_STRLI Adenylate kinase (Fragment) OS=Streptomyces lividans OX=1916 GN=adk PE=3 SV=1;D6EE38_STRLI Adenylate kinase OS=Streptomyces lividans TK24 OX=457428 GN=adk PE=3 SV=1	P49974	105	105	K	SQAEALDELLETEDMKLDAVLDLEAPEDEVV	88.226	88.226	NVSQAEALDELLETEDMK(1)LDAVLDLEAPEDEVVK(1)R	NVSQAEALDELLETEDMK(88.23)LDAVLDLEAPEDEVVK(88.23)R	18	4	0.27678		96718000
P49974 ○	Adenylate kinase	Energetic_metabolism	ATP generation	Intracellular	SSPG_02962	SCO4723	22.023	200	P49974;D6EE38	121;122	KAD_STRLI Adenylate kinase (Fragment) OS=Streptomyces lividans OX=1916 GN=adk PE=3 SV=1;D6EE38_STRLI Adenylate kinase OS=Streptomyces lividans TK24 OX=457428 GN=adk PE=3 SV=1	P49974	121	121	K	LDAVLDLEAPEDEVVKRIAGRRVCRNDSAHV	88.226	88.226	NVSQAEALDELLETEDMK(1)LDAVLDLEAPEDEVVK(1)R	NVSQAEALDELLETEDMK(88.23)LDAVLDLEAPEDEVVK(88.23)R	34	4	0.27678		96718000
P50013 ●	ATP synthase subunit b	Energetic_metabolism	Respiratory_chain	N-terminally anchored (No CS)	SSPG_02339	SCO5369	19.859	181	P50013;A0A076M332	139;142	ATPF_STRLI ATP synthase subunit b OS=Streptomyces lividans OX=1916 GN=atpF PE=3 SV=1;A0A076M332_STRLI ATP synthase subunit b OS=Streptomyces lividans TK24 OX=457428 GN=atpF PE=3 SV=1	P50013	139	139	K	ADRKAAASALRQDVGKLATELAGKLVGESLE	168.85	64.266	QDVGK(1)LATELAGK	QDVGK(64.27)LATELAGK(-64.27)	5	2	-0.71332					1966900
D6ET99 ○	ATP synthase subunit alpha	Energetic_metabolism	Respiratory_chain	Intracellular	SSPG_02337	SCO5371	57.256	529	D6ET99;P50001	492;492	D6ET99_STRLI ATP synthase subunit alpha OS=Streptomyces lividans TK24 OX=457428 GN=atpA PE=3 SV=1;ATPA_STRLI ATP synthase subunit alpha OS=Streptomyces lividans OX=1916 GN=atpA PE=1 SV=2	D6ET99	492	492	K	HRQEQGLMTSIREGGKMSDDTLQAVAEAIAA	55.453	55.453	EGGK(1)MSDDTLQAVAEAIAAFK	EGGK(55.45)MSDDTLQAVAEAIAAFK(-55.45)	4	3	1.1431		5502900
D6ET99 ○	ATP synthase subunit alpha	Energetic_metabolism	Respiratory_chain	Intracellular	SSPG_02337	SCO5371	57.256	529	D6ET99;P50001	510;510	D6ET99_STRLI ATP synthase subunit alpha OS=Streptomyces lividans TK24 OX=457428 GN=atpA PE=3 SV=1;ATPA_STRLI ATP synthase subunit alpha OS=Streptomyces lividans OX=1916 GN=atpA PE=1 SV=2	D6ET99	510	510	K	DDTLQAVAEAIAAFKKQFETSDGKLLGEDAP	31.488	31.488	K(0.548)QFETSDGK(0.452)LLGEDAPSAAK	K(0.84)QFETSDGK(-0.84)LLGEDAPSAAK(-31.49)	1	3	1.8729		6239100
P50007 ○	ATP synthase gamma chain	Energetic_metabolism	Respiratory_chain	Intracellular	SSPG_02962	SCO5372	32.871	303	P50007;D6ET98	149;151	ATPG_STRLI ATP synthase gamma chain OS=Streptomyces lividans OX=1916 GN=atpG PE=1 SV=2;D6ET98_STRLI ATP synthase gamma chain OS=Streptomyces lividans TK24 OX=457428 GN=atpG PE=3 SV=1	P50007	149	149	K	ESFAGFTDEPTYADAKKVAAPLIEAIEKDTA	52.541	52.541	KVVESFAGFTDEPTYADAK(1)K	K(-51.97)VVESFAGFTDEPTYADAK(51.97)K(-52.54)	19	3	0.97233		5875700
D6ESZ4 ○	Electron transfer oxidoreductase	Energetic_metabolism	Respiratory_chain	Intracellular	SSPG_02232	SCO5477	65.313	600	D6ESZ4	270	D6ESZ4_STRLI Oligopeptide-binding lipoprotein OS=Streptomyces lividans TK24 OX=457428 GN=SLIV_11120 PE=4 SV=1	D6ESZ4	270	270	K	YNPGKDLTLVRNTEWKQASDPVRKAYPDKIT	152.54	61.167	NTEWK(1)QASDPVRK	NTEWK(61.17)QASDPVRK(-61.17)	5	3	0.3361	13279000	5439100	2.4414
D6EKJ8 ○	Cysteine desulfurase	Nitrogen metabolism	Amino acid biosynthesis	Intracellular	SSPG_05626	SCO1921	45.902	418	D6EKJ8	29	D6EKJ8_STRLI Cysteine desulfurase OS=Streptomyces lividans TK24 OX=457428 GN=csd PE=3 SV=1	D6EKJ8	29	29	K	RKDFPILDRQVHDGHKLVYLDNAATSQKPRQ	59.514	59.514	QVHDGHK(1)LVYLDNAATSQKPR	QVHDGHK(55.73)LVYLDNAATSQK(-55.73)PR	7	4	0.32466		12612000
D6EKJ4 ○	Cysteine desulfurase activator complex subunit SufB	Nitrogen metabolism	Amino acid biosynthesis	Intracellular	SSPG_05622	SCO1925	52.695	473	D6EKJ4	259	D6EKJ4_STRLI FeS cluster assembly protein SufB OS=Streptomyces lividans TK24 OX=457428 GN=sufB PE=4 SV=1	D6EKJ4	259	259	K	YKSDSLHSAVVEIIVKKNARCRYTTIQNWSN	57.328	57.328	SDSLHSAVVEIIVK(1)K	SDSLHSAVVEIIVK(57.33)K(-57.33)	14	3	0.3046	9109400
D6EK46 ●	Thiosulfate sulfurtransferase	Nitrogen metabolism	Amino_acids_biosynthesis	Intracellular	SSPG_03525	SCO4164	31.771	281	D6EK46	67	D6EK46_STRLI Sulfurtransferase OS=Streptomyces lividans TK24 OX=457428 GN=SLIV_17555 PE=4 SV=1	D6EK46	67	67	K	QDPVRRDFVDQEGFEKLLSAKGIGNDTLVVL	210.91	70.259	DFVDQEGFEK(1)LLSAK	DFVDQEGFEK(70.26)LLSAK(-70.26)	10	3	0.26434					13045000
D6EP98 ○	Glutamate binding protein	Nitrogen metabolism	Glutamate uptake system	Lipid anchored	SSPG_01955	SCO5776	29.555	278	D6EP98	138	D6EP98_STRLI Glutamate binding protein OS=Streptomyces lividans TK24 OX=457428 GN=SLIV_09735 PE=3 SV=1	D6EP98	138	138	K	YLLAHQDVLIRADDDKIKSPEDLNDAKLCSV	85.362	70.167	ADDDK(0.992)IK(0.008)SPEDLNDAK	ADDDK(20.7)IK(-20.7)SPEDLNDAK(-70.17)	5	3	0.36549	18017000
D6EP98 ○	Glutamate binding protein	Nitrogen metabolism	Glutamate uptake system	Lipid anchored	SSPG_01955	SCO5776	29.555	278	D6EP98	140	D6EP98_STRLI Glutamate binding protein OS=Streptomyces lividans TK24 OX=457428 GN=SLIV_09735 PE=3 SV=1	D6EP98	140	140	K	LAHQDVLIRADDDKIKSPEDLNDAKLCSVTG	92.264	92.264	ADDDK(0.004)IK(0.996)SPEDLNDAK	ADDDK(-23.94)IK(23.94)SPEDLNDAK(-92.26)	7	3	2.1294	19391000
D6EHJ1 ●	Glutamine synthetase II	Nitrogen metabolism	Amino_acids_biosynthesis	Intracellular	SSPG_05333	SCO2210	37.221	343	D6EHJ1	305	D6EHJ1_STRLI Glutamine synthetase OS=Streptomyces lividans TK24 OX=457428 GN=glnII PE=3 SV=1	D6EHJ1	305	305	K	VSDRGASVRIPWQVEKDGKGYIEDRRPNANV	152.97	53.751	IPWQVEK(1)DGK	IPWQVEK(53.75)DGK(-53.75)	7	2	-0.63079					8465300
D6EHJ1 ●	Glutamine synthetase II	Nitrogen metabolism	Amino_acids_biosynthesis	Intracellular	SSPG_05333	SCO2210	37.221	343	D6EHJ1	18	D6EHJ1_STRLI Glutamine synthetase OS=Streptomyces lividans TK24 OX=457428 GN=glnII PE=3 SV=1	D6EHJ1	18	18	K	FKAEYIWIDGTEPTAKLRSKTKIITAAPAGL	117.2	56.225	AEYIWIDGTEPTAK(1)LR	AEYIWIDGTEPTAK(56.23)LR	14	2	0.15691				2282800
D6EV17 ○	Glutamate dehydrogenase (NAD+ dpt)	Nitrogen metabolism	Amino_acids_biosynthesis	Intracellular	SSPG_04539	SCO2999	183.8	1653	D6EV17	4	D6EV17_STRLI NAD-specific glutamate dehydrogenase OS=Streptomyces lividans TK24 OX=457428 GN=gdhB PE=4 SV=1	D6EV17	4	4	K	____________MQTKLDEAKAELLERAARV	29.355	27.029	QTK(1)LDEAK(1)AELLER	QTK(27.03)LDEAK(27.03)AELLER	3	3	0.18236	121080000	29076000	4.16426
A0A076M905 ●	Phosphoribosyl-ATP pyrophosphatase	Nitrogen_metabolism	Amino_acids_biosynthesis	Intracellular	SSPG_06115	SCO1439	9.9191	90	A0A076M905	40	A0A076M905_STRLI Phosphoribosyl-ATP pyrophosphatase OS=Streptomyces lividans TK24 OX=457428 GN=hisE PE=3 SV=1	A0A076M905	40	40	K	SRTAELVDKGVHAIGKKVVEEAAEVWMAAEY	133.66	124.37	GVHAIGK(1)K	GVHAIGK(124.37)K(-124.37)	7	2	-0.26074					12052000
A0A076M905 ●	Phosphoribosyl-ATP pyrophosphatase	Nitrogen_metabolism	Amino_acids_biosynthesis	Intracellular	SSPG_06115	SCO1439	9.9191	90	A0A076M905	33	A0A076M905_STRLI Phosphoribosyl-ATP pyrophosphatase OS=Streptomyces lividans TK24 OX=457428 GN=hisE PE=3 SV=1	A0A076M905	33	33	K	ANGDPATSRTAELVDKGVHAIGKKVVEEAAE	112.13	112.13	TAELVDK(1)GVHAIGK	TAELVDK(112.13)GVHAIGK(-112.13)	7	2	-0.37698					4550000
A0A076M905 ○	Phosphoribosyl-ATP pyrophosphatase	Nitrogen_metabolism	Amino_acids_biosynthesis	Intracellular	SSPG_06115	SCO1439	9.9191	90	A0A076M905	40	A0A076M905_STRLI Phosphoribosyl-ATP pyrophosphatase OS=Streptomyces lividans TK24 OX=457428 GN=hisE PE=3 SV=1	A0A076M905	40	40	K	SRTAELVDKGVHAIGKKVVEEAAEVWMAAEY	133.66	124.37	GVHAIGK(1)K	GVHAIGK(124.37)K(-124.37)	7	2	-0.26074	84031000	227500000	0.369367
D6EPT1 ○	Chorismate synthase	Nitrogen_metabolism	Amino_acids_biosynthesis	Intracellular	SSPG_06059	SCO1496	41.577	394	D6EPT1	327	D6EPT1_STRLI Chorismate synthase OS=Streptomyces lividans TK24 OX=457428 GN=aroC PE=3 SV=1	D6EPT1	327	327	K	VRAAMKPIATVPRALKTVDVATGEAAQAHHQ	69.081	52.731	ALK(1)TVDVATGEAAQAHHQR	ALK(52.73)TVDVATGEAAQAHHQR	3	3	0.29197		23325000
D6ENS7 ●	Arginine biosynthesis bifunctional protein ArgJ	Nitrogen_metabolism	Amino_acids_biosynthesis	Intracellular	SSPG_05974	SCO1579	39.51	383	D6ENS7	266	D6ENS7_STRLI Arginine biosynthesis bifunctional protein ArgJ OS=Streptomyces lividans TK24 OX=457428 GN=argJ PE=3 SV=1	D6ENS7	266	266	K	GQQLIRDAEGASKDIKVEVVNAATEDEAVQV	187.78	187.78	DAEGASK(0.005)DIK(0.995)VEVVNAATEDEAVQVGR	DAEGASK(-22.95)DIK(22.95)VEVVNAATEDEAVQVGR	10	3	1.2356				17098000
D6ENK0 ●	Methionine synthase	Nitrogen_metabolism	Amino_acids_biosynthesis	Intracellular	SSPG_05897	SCO1657	128.29	1170	D6ENK0	490	D6ENK0_STRLI Methionine synthase OS=Streptomyces lividans TK24 OX=457428 GN=metH PE=4 SV=1	D6ENK0	490	490	K	IALTIDEVGQARTAEKKVEIAERLIDDLTGN	79.492	79.492	TAEK(0.978)K(0.022)VEIAER	TAEK(16.4)K(-16.4)VEIAER	4	3	-0.94401					5275500
D6EKK3 ○	THDP succinyltransferase	Nitrogen_metabolism	Amino_acids_biosynthesis	Intracellular	SSPG_05631	SCO1916	33.932	329	D6EKK3	158	D6EKK3_STRLI 2,3,4,5-tetrahydropyridine-2,6-dicarboxylate N-succinyltransferase OS=Streptomyces lividans TK24 OX=457428 GN=dapD PE=3 SV=1	D6EKK3	158	158	K	NARAEGLHLQVTSIDKFPRMTDYVAPKGVRI	39.338	39.338	AEGLHLQVTSIDK(1)FPR	AEGLHLQVTSIDK(39.34)FPR	13	3	-0.29989		5901300
D6EKK3 ○	THDP succinyltransferase	Nitrogen_metabolism	Amino_acids_biosynthesis	Intracellular	SSPG_05631	SCO1916	33.932	329	D6EKK3	88	D6EKK3_STRLI 2,3,4,5-tetrahydropyridine-2,6-dicarboxylate N-succinyltransferase OS=Streptomyces lividans TK24 OX=457428 GN=dapD PE=3 SV=1	D6EKK3	88	88	K	VEVVAVRTVISSLDEKPVDTHDVYLRLHLLS	84.249	50.358	TVISSLDEK(1)PVDTHDVYLR	TVISSLDEK(50.36)PVDTHDVYLR	9	3	0.15872	11428000	42969000	0.265959
D6EKA9 ●	Branched chain amino acid binding protein	Nitrogen_metabolism	Amino_acids_uptake	Lipid anchored	SSPG_05537	SCO2008	42.838	411	D6EKA9	213	D6EKA9_STRLI Branched chain amino acid binding protein OS=Streptomyces lividans TK24 OX=457428 GN=SLIV_27675 PE=4 SV=1	D6EKA9	213	213	K	KTYGAGLAGTFTDEFKKLGGQVVGTEHINPD	148.18	62.338	TYGAGLAGTFTDEFK(1)K	TYGAGLAGTFTDEFK(62.34)K(-62.34)	15	2	-2.3138					3704800
D6EKA9 ○	Branched chain amino acid binding protein	Nitrogen_metabolism	Amino_acids_uptake	Lipid anchored	SSPG_05537	SCO2008	42.838	411	D6EKA9	71	D6EKA9_STRLI Branched chain amino acid binding protein OS=Streptomyces lividans TK24 OX=457428 GN=SLIV_27675 PE=4 SV=1	D6EKA9	71	71	K	SALGLGIKNSADLAAKTANKNKTVEGVTFKV	88.187	88.187	NSADLAAK(1)TANK	NSADLAAK(88.19)TANK(-88.19)	8	2	-0.4424	7949700
D6EKA9 ○	Branched chain amino acid binding protein	Nitrogen_metabolism	Amino_acids_uptake	Lipid anchored	SSPG_05537	SCO2008	42.838	411	D6EKA9	261	D6EKA9_STRLI Branched chain amino acid binding protein OS=Streptomyces lividans TK24 OX=457428 GN=SLIV_27675 PE=4 SV=1	D6EKA9	261	261	K	VVYYGGEYPQAGPLSKQIKEAGAKIPLVGGD	42.44	42.44	NSGADVVYYGGEYPQAGPLSK(1)QIK	NSGADVVYYGGEYPQAGPLSK(42.44)QIK(-42.44)	21	3	0.65855	7657400
D6EKA9 ○	Branched chain amino acid binding protein	Nitrogen_metabolism	Amino_acids_uptake	Lipid anchored	SSPG_05537	SCO2008	42.838	411	D6EKA9	353	D6EKA9_STRLI Branched chain amino acid binding protein OS=Streptomyces lividans TK24 OX=457428 GN=SLIV_27675 PE=4 SV=1	D6EKA9	353	353	K	AIIEAVKKVVEDNGGKLPDDARAKVTEAMQN	105.17	89.301	VVEDNGGK(1)LPDDAR	VVEDNGGK(89.3)LPDDAR	8	2	0.90357	8860400
D6EKA9 ○	Branched chain amino acid binding protein	Nitrogen_metabolism	Amino_acids_uptake	Lipid anchored	SSPG_05537	SCO2008	42.838	411	D6EKA9	269	D6EKA9_STRLI Branched chain amino acid binding protein OS=Streptomyces lividans TK24 OX=457428 GN=SLIV_27675 PE=4 SV=1	D6EKA9	269	269	K	PQAGPLSKQIKEAGAKIPLVGGDGIKDDTFI	145.73	130.89	EAGAK(1)IPLVGGDGIKDDTFIK	EAGAK(95.46)IPLVGGDGIK(-95.46)DDTFIK(-130.89)	5	3	0.011854	71309000	33140000	2.15175
A0A076M5U0 ●	Anthranilate synthase component 1	Nitrogen_metabolism	Amino_acids_biosynthesis	Intracellular	SSPG_05501	SCO2043	54.206	502	A0A076M5U0	341	A0A076M5U0_STRLI Anthranilate synthase component 1 OS=Streptomyces lividans TK24 OX=457428 GN=trpE2 PE=3 SV=1	A0A076M5U0	341	341	K	PREDQSLADELLADPKERAEHLMLVDLGRND	35.32	35.32	EDQSLADELLADPK(1)ERAEHLMLVDLGR	EDQSLADELLADPK(35.32)ERAEHLMLVDLGR	14	4	-0.24684					23154000
D6EJ56 ○	Imidazole glycerol phosphate synthase subunit HisF	Nitrogen_metabolism	Amino_acids_biosynthesis	Intracellular	SSPG_05496	SCO2048	26.557	251	D6EJ56	92	D6EJ56_STRLI Imidazole glycerol phosphate synthase subunit HisF OS=Streptomyces lividans TK24 OX=457428 GN=hisF PE=3 SV=1	D6EJ56	92	92	K	PLTVGGGVRTAEDVDKLLRAGADKVGVNTAA	113.22	113.22	TAEDVDK(1)LLR	TAEDVDK(113.22)LLR	7	2	1.9385	13024000
D6EJ54 ○	HisA phosphoribosyl isomerase A	Nitrogen_metabolism	Amino_acids_biosynthesis	Intracellular	SSPG_05494	SCO2050	25.08	240	D6EJ54	3	D6EJ54_STRLI Phosphoribosyl isomerase A OS=Streptomyces lividans TK24 OX=457428 GN=priA PE=3 SV=1	D6EJ54	3	3	K	_____________MSKLELLPAVDVRDGQAV	94.616	77.062	SK(1)LELLPAVDVR	SK(77.06)LELLPAVDVR	2	2	0.67923	5051500
D6EJ54 ○	HisA phosphoribosyl isomerase A	Nitrogen_metabolism	Amino_acids_biosynthesis	Intracellular	SSPG_05494	SCO2050	25.08	240	D6EJ54	183	D6EJ54_STRLI Phosphoribosyl isomerase A OS=Streptomyces lividans TK24 OX=457428 GN=priA PE=3 SV=1	D6EJ54	183	183	K	IAKDGTLQGPNLELLKNVCAATDRPVVASGG	169.23	169.23	DGTLQGPNLELLK(1)NVCAATDRPVVASGGVSSLDDLR	DGTLQGPNLELLK(169.23)NVCAATDRPVVASGGVSSLDDLR	13	4	-1.8104		24246000
D6EJ49 ○	Histidinol dehydrogenase	Nitrogen_metabolism	Amino_acids_biosynthesis	Intracellular	SSPG_05489	SCO2054	46.522	441	D6EJ49	430	D6EJ49_STRLI Histidinol dehydrogenase OS=Streptomyces lividans TK24 OX=457428 GN=hisD PE=3 SV=1	D6EJ49	430	430	K	TLAEAEDLPAHGAAIKARFEWKVPESK____	74.776	74.776	HVVTLAEAEDLPAHGAAIK(1)AR	HVVTLAEAEDLPAHGAAIK(74.78)AR	19	3	-0.84555		4689000
D6EJ49 ○	Histidinol dehydrogenase	Nitrogen_metabolism	Amino_acids_biosynthesis	Intracellular	SSPG_05489	SCO2054	46.522	441	D6EJ49	35	D6EJ49_STRLI Histidinol dehydrogenase OS=Streptomyces lividans TK24 OX=457428 GN=hisD PE=3 SV=1	D6EJ49	35	35	K	DLLPRADFDVSVALEKVRPICEAVHHRGDAA	74.584	74.584	ADFDVSVALEK(1)VRPICEAVHHR	ADFDVSVALEK(74.58)VRPICEAVHHR	11	4	-0.85794		31336000
D6EHF8 ○	Gamma-glutamylpolyamine synthetase GlnA2	Nitrogen_metabolism	Amino_acids_biosynthesis	Intracellular	SSPG_05300	SCO2241	50.552	453	D6EHF8	3	D6EHF8_STRLI Putative glutamine synthetase 2 OS=Streptomyces lividans TK24 OX=457428 GN=SLIV_26515 PE=3 SV=1	D6EHF8	3	3	K	_____________MDKQQEFVIRTLEERDIR	111.65	111.65	MDK(1)QQEFVIR	MDK(111.65)QQEFVIR	3	2	1.8773	5053200
D6ED50 ○	Nitronate monooxygenase	Nitrogen_metabolism	Nitrogen_assimilation	Intracellular	SSPG_04979	SCO2553	37.328	364	D6ED50	55	D6ED50_STRLI Oxidoreductase OS=Streptomyces lividans TK24 OX=457428 GN=SLIV_24920 PE=4 SV=1	D6ED50	55	55	K	LAAGYKTADGMYQEIKQLRGLTSRPFGVNLF	141.88	141.88	TADGMYQEIK(1)QLR	TADGMYQEIK(141.88)QLR	10	2	0.39761		2863200
A0A076M6Y6 ○	HisC2 histidinol-phophate aminotransferase	Nitrogen_metabolism	Amino_acids_biosynthesis	Intracellular	SSPG_03719	SCO3944	39.933	369	A0A076M6Y6	29	A0A076M6Y6_STRLI Putative phenylalanine aminotransferase OS=Streptomyces lividans TK24 OX=457428 GN=pat PE=3 SV=1	A0A076M6Y6	29	29	K	TSPKLRAELEGIPTYKPGKPAAADGPVAYKL	49.66	25.67	AELEGIPTYK(0.788)PGK(0.212)PAAADGPVAYK	AELEGIPTYK(5.69)PGK(-5.69)PAAADGPVAYK(-25.67)	10	3	-0.39115	4491300	12762000	0.351928
D6EK52 ●	Transcriptional regulatory protein GlnR	Nitrogen_metabolism	Regulatory protein	Intracellular	SSPG_03531	SCO4159	28.883	267	D6EK52	242	D6EK52_STRLI Transcriptional regulatory protein GlnR OS=Streptomyces lividans TK24 OX=457428 GN=glnR PE=4 SV=1	D6EK52	242	242	K	KGEKSDKSEKGERAEKAERAETPGKAAAETN	110.08	110.08	AEK(1)AERAETPGK	AEK(110.08)AERAETPGK(-110.08)	3	2	-0.057579					6979400
D6EK52 ○	Transcriptional regulatory protein GlnR	Nitrogen_metabolism	Regulatory protein	Intracellular	SSPG_03531	SCO4159	28.883	267	D6EK52	266	D6EK52_STRLI Transcriptional regulatory protein GlnR OS=Streptomyces lividans TK24 OX=457428 GN=glnR PE=4 SV=1	D6EK52	266	266	K	KAAAETNEAAGARPSKV______________	148.62	148.62	AAAETNEAAGARPSK(1)V	AAAETNEAAGARPSK(148.62)V	15	2	-0.079468		10371000
A0A076LZN1 ○	Threonine synthase	Nitrogen_metabolism	Amino_acids_biosynthesis	Intracellular	SSPG_03399	SCO4293	45.321	430	A0A076LZN1	357	A0A076LZN1_STRLI Threonine synthase OS=Streptomyces lividans TK24 OX=457428 GN=SLIV_16930 PE=4 SV=1	A0A076LZN1	357	357	K	GAVEDVTDEQVVDAIKLLARTEGIFAETAGG	118.54	118.54	TGGAVEDVTDEQVVDAIK(1)LLAR	TGGAVEDVTDEQVVDAIK(118.54)LLAR	18	3	-1.0407		27549000
A0A076M1S7 ●	Phosphoserine aminotransferase	Nitrogen_metabolism	Amino_acids_biosynthesis	Intracellular	SSPG_03334	SCO4366	38.798	363	A0A076M1S7	362	A0A076M1S7_STRLI Phosphoserine aminotransferase OS=Streptomyces lividans TK24 OX=457428 GN=serC PE=3 SV=1	A0A076M1S7	362	362	K	ADVEALTKCVDHVIEKL______________	129.68	129.68	CVDHVIEK(1)L	CVDHVIEK(129.68)L	8	2	0.42157					3946600
A0A076M1S7 ○	Phosphoserine aminotransferase	Nitrogen_metabolism	Amino_acids_biosynthesis	Intracellular	SSPG_03334	SCO4366	38.798	363	A0A076M1S7	97	A0A076M1S7_STRLI Phosphoserine aminotransferase OS=Streptomyces lividans TK24 OX=457428 GN=serC PE=3 SV=1	A0A076M1S7	97	97	K	IENKSQHLSFGEFSSKFAKAAKLAPWLAEPT	131.06	131.06	SQHLSFGEFSSK(1)FAK	SQHLSFGEFSSK(131.06)FAK(-131.06)	12	2	-0.15303		4179100
A0A076M1S7 ○	Phosphoserine aminotransferase	Nitrogen_metabolism	Amino_acids_biosynthesis	Intracellular	SSPG_03334	SCO4366	38.798	363	A0A076M1S7	362	A0A076M1S7_STRLI Phosphoserine aminotransferase OS=Streptomyces lividans TK24 OX=457428 GN=serC PE=3 SV=1	A0A076M1S7	362	362	K	ADVEALTKCVDHVIEKL______________	129.68	129.68	CVDHVIEK(1)L	CVDHVIEK(129.68)L	8	2	0.42157		43272000
A0A076M4P3 ●	Chorismate mutase, type II	Nitrogen_metabolism	Amino_acids_biosynthesis	Intracellular	SSPG_02899	SCO4784	10.296	95	A0A076M4P3	78	A0A076M4P3_STRLI Chorismate mutase domain-containing protein OS=Streptomyces lividans TK24 OX=457428 GN=SLIV_14445 PE=4 SV=1	A0A076M4P3	78	78	K	SREMEVLDHYREALGKPGTALAMTMLELCRG	37.248	37.248	EALGK(1)PGTALAMTMLELCRGQV	EALGK(37.25)PGTALAMTMLELCRGQV	5	2	4.1314				35322000
D6ECN5 ○	Serine hydroxymethyltransferase	Nitrogen_metabolism	Amino_acids_biosynthesis	Intracellular	SSPG_02845	SCO4837	51.434	481	D6ECN5	132	D6ECN5_STRLI Serine hydroxymethyltransferase OS=Streptomyces lividans TK24 OX=457428 GN=glyA3 PE=3 SV=1	D6ECN5	132	132	K	FWAVLGARVEVPFLEKTGARQVNDLTDADWA	61.958	46.73	VEVPFLEK(1)TGAR	VEVPFLEK(46.73)TGAR	8	2	0.88112		4072700
A0A076M2Z9 ●	ArgK protein	Nitrogen_metabolism	Amino_acids_biosynthesis	Intracellular	SSPG_02307	SCO5400	33.432	318	A0A076M2Z9	246	A0A076M2Z9_STRLI Putative GTPase OS=Streptomyces lividans TK24 OX=457428 GN=SLIV_11495 PE=4 SV=1	A0A076M2Z9	246	246	K	AARGEGVDEVVEALEKHRAWMEERDVLTERR	57.328	56.514	GEGVDEVVEALEK(1)HR	GEGVDEVVEALEK(56.51)HR	13	3	2.0598				4383600
D6ERR1 ○	Acetolactate synthase	Nitrogen_metabolism	Amino_acids_biosynthesis	Intracellular	SSPG_02195	SCO5512	65.222	613	D6ERR1	309	D6ERR1_STRLI Acetolactate synthase OS=Streptomyces lividans TK24 OX=457428 GN=ilvB1 PE=3 SV=1	D6ERR1	309	309	K	LIVALGARFDDRVTGKLDSFAPHAKIVHADI	36.445	36.445	VTGK(1)LDSFAPHAK	VTGK(36.45)LDSFAPHAK(-36.45)	4	3	0.24161		5468700
D6ERQ8 ●	D-3-phosphoglycerate dehydrogenase	Nitrogen_metabolism	Amino_acids_biosynthesis	Intracellular	SSPG_02192	SCO5515	55.046	529	D6ERQ8	247	D6ERQ8_STRLI D-3-phosphoglycerate dehydrogenase OS=Streptomyces lividans TK24 OX=457428 GN=serA PE=3 SV=1	D6ERQ8	247	247	K	ARGGIVDEEALYSALKEGRVAGAGLDVYAKE	301.16	218.02	GGIVDEEALYSALK(1)EGR	GGIVDEEALYSALK(218.02)EGR	14	2	0.16284				7021600
D6ERQ8 ●	D-3-phosphoglycerate dehydrogenase	Nitrogen_metabolism	Amino_acids_biosynthesis	Intracellular	SSPG_02192	SCO5515	55.046	529	D6ERQ8	65	D6ERQ8_STRLI D-3-phosphoglycerate dehydrogenase OS=Streptomyces lividans TK24 OX=457428 GN=serA PE=3 SV=1	D6ERQ8	65	65	K	VRSATKVDAEAVAAAKKLKVVARAGVGLDNV	125.57	125.57	VDAEAVAAAK(1)K	VDAEAVAAAK(125.57)K(-125.57)	10	2	-0.084012					2778200
D6ERQ8 ●	D-3-phosphoglycerate dehydrogenase	Nitrogen_metabolism	Amino_acids_biosynthesis	Intracellular	SSPG_02192	SCO5515	55.046	529	D6ERQ8	134	D6ERQ8_STRLI D-3-phosphoglycerate dehydrogenase OS=Streptomyces lividans TK24 OX=457428 GN=serA PE=3 SV=1	D6ERQ8	134	134	K	PQANAALKNGEWKRSKYTGVELAEKTLGVVG	113.63	90.653	SK(1)YTGVELAEK	SK(90.65)YTGVELAEK(-90.65)	2	2	2.1073					10692000
D6EKF8 ●	3-dehydroquinate dehydratase	Nitrogen_metabolism	Amino_acids_biosynthesis		SSPG_05586	SCO1961	16.682	157	D6EKF8	43	D6EKF8_STRLI 3-dehydroquinate dehydratase OS=Streptomyces lividans TK24 OX=457428 GN=aroQ PE=3 SV=1	D6EKF8	43	43	K	IYGSDTLADVEALCVKAAAAHGGTVDFRQSN	177.73	177.73	QPEIYGSDTLADVEALCVK(1)AAAAHGGTVDFR	QPEIYGSDTLADVEALCVK(177.73)AAAAHGGTVDFR	19	3	2.5638					31333000
D6EUT1 ●	Histidinol-phosphatase	Nitrogen_metabolism	Amino_acids_biosynthesis (His)		SSPG_02475	SCO5208	29.083	266	D6EUT1	47	D6EUT1_STRLI Histidinol-phosphatase OS=Streptomyces lividans TK24 OX=457428 GN=hisN PE=4 SV=1	D6EUT1	47	47	K	KVETKPDMTPVSEADKAAEELIRGHLSRARP	97.662	97.662	VETKPDMTPVSEADK(1)AAEELIR	VETK(-57.28)PDMTPVSEADK(57.28)AAEELIR	15	3	-2.1958				18193000
D6EUT1 ○	Histidinol-phosphatase	Nitrogen_metabolism	Amino_acids_biosynthesis (His)		SSPG_02475	SCO5208	29.083	266	D6EUT1	47	D6EUT1_STRLI Histidinol-phosphatase OS=Streptomyces lividans TK24 OX=457428 GN=hisN PE=4 SV=1	D6EUT1	47	47	K	KVETKPDMTPVSEADKAAEELIRGHLSRARP	97.662	97.662	VETKPDMTPVSEADK(1)AAEELIR	VETK(-57.28)PDMTPVSEADK(57.28)AAEELIR	15	3	-2.1958	24573000
A0A076MET5 ○	Oxidoreductase	Others	Oxidoreductase	Intracellular	SSPG_06477	SCO1088	25.919	248	A0A076MET5	212	A0A076MET5_STRLI Oxidoreductase OS=Streptomyces lividans TK24 OX=457428 GN=SLIV_32355 PE=4 SV=1	A0A076MET5	212	212	K	KALVHEAMRAERPNAKFAGFTDVRDLADAVA	38.777	31.7	AERPNAK(1)FAGFTDVR	AERPNAK(31.7)FAGFTDVR	7	3	0.21466	9521400	51947000	0.183291
D6EKR0 ○	Radical SAM domain-containing Fe-S protein	Others		Intracellular	SSPG_01480	SCO6148	49.356	439	D6EKR0	49	D6EKR0_STRLI Radical SAM domain-containing Fe-S protein OS=Streptomyces lividans TK24 OX=457428 GN=SLIV_07395 PE=4 SV=1	D6EKR0	49	49	K	AFDPSALSDNEDGEVKPKSYFIFSFDHGTLP	62.891	62.891	GGVAFDPSALSDNEDGEVK(1)PK	GGVAFDPSALSDNEDGEVK(62.89)PK(-62.89)	19	2	0.46309	5168300
D6EYD1 ●	Hydrolase	Others	Hydrolase	Intracellular	SSPG_06850	SCO0748	20.178	193	D6EYD1	190	D6EYD1_STRLI Hydrolase OS=Streptomyces lividans TK24 OX=457428 GN=SLIV_34190 PE=4 SV=1	D6EYD1	190	190	K	LGETGTTRDILELLAKTHG____________	147.2	138.66	DILELLAK(1)THG	DILELLAK(138.66)THG	8	2	-0.82947				26375000	7759800	3.39893
D6EDW0 ○	Nudix hydrolase	Others	Hydrolase	Intracellular	SSPG_00892	SCO6960	19.499	178	D6EDW0	168	D6EDW0_STRLI Uncharacterized protein OS=Streptomyces lividans TK24 OX=457428 GN=SLIV_04455 PE=4 SV=1	D6EDW0	168	168	K	EAVRSEMPGGHGVLLKQALAHVGCVG_____	86.479	86.479	SEMPGGHGVLLK(1)QALAHVGCVG	SEMPGGHGVLLK(86.48)QALAHVGCVG	12	3	-0.078811		16861000
D6EQE1 ○	Glyoxalase	Others	Glyoxalase	Intracellular	SSPG_02082	SCO5652	14.803	135	D6EQE1	85	D6EQE1_STRLI VOC domain-containing protein OS=Streptomyces lividans TK24 OX=457428 GN=SLIV_10365 PE=4 SV=1	D6EQE1	85	85	K	KTSEVLIALSAESREKVDELVEKAVAAGGSV	87.308	87.308	EK(1)VDELVEK	EK(87.31)VDELVEK(-87.31)	2	2	-0.076442	10209000
D6EJW1 ○	Phage tail sheath protein	Others	Mobile and extrachromosomal element functions, prophage functions	Intracellular	SSPG_03440	SCO4253	56.958	534	D6EJW1	113	D6EJW1_STRLI Uncharacterized protein OS=Streptomyces lividans TK24 OX=457428 GN=SLIV_17120 PE=4 SV=1	D6EJW1	113	113	K	VNGAAAPAAVTGSTAKALPAAEPKQLGTFAV	81.718	26.025	VGGSAEDAAADGSVNGAAAPAAVTGSTAK(1)ALPAAEPK	VGGSAEDAAADGSVNGAAAPAAVTGSTAK(26.02)ALPAAEPK(-26.02)	29	3	1.4696	3922700	18676000	0.21004
D6EJX0 ○	Baseplate_J domain-containing protein	Others	Mobile and extrachromosomal element functions, prophage functions	Intracellular	SSPG_03449	SCO4244	70.805	652	D6EJX0	440	D6EJX0_STRLI Baseplate_J domain-containing protein OS=Streptomyces lividans TK24 OX=457428 GN=SLIV_17165 PE=4 SV=1	D6EJX0	440	440	K	EAALGGVDGETIEEAKLRAPITLRAQERAVT	90.861	90.861	EAALGGVDGETIEEAK(1)LR	EAALGGVDGETIEEAK(90.86)LR	16	2	-0.67305		7255500
A0A076LZS4 ○	Protein implicated in typeVI secretion and phage assembly	Others	Mobile and extrachromosomal element functions, prophage functions	Intracellular	SSPG_03447	SCO4246	68.136	644	A0A076LZS4	475	A0A076LZS4_STRLI Uncharacterized protein OS=Streptomyces lividans TK24 OX=457428 GN=SLIV_17155 PE=4 SV=1	A0A076LZS4	475	475	K	RDVPTKSDVPLHDGLKKKAVRHTLSDRQGNR	76.655	76.655	SDVPLHDGLK(1)K	SDVPLHDGLK(76.66)K(-76.66)	10	3	-0.75974	6429100
D6EJW7 ●	LysM domain-containing protein	Others	Mobile and extrachromosomal element functions, prophage functions	Intracellular	SSPG_03446	SCO4247	25.689	240	D6EJW7	35	D6EJW7_STRLI LysM domain-containing protein OS=Streptomyces lividans TK24 OX=457428 GN=SLIV_17150 PE=4 SV=1	D6EJW7	35	35	K	HEPPTGKSTSPGGLIKRFPFEFNPAQLSISQ	105.57	81.548	STSPGGLIK(1)R	STSPGGLIK(81.55)R	9	2	-0.39037					16750000
A0A076LZL0 ○	ATP/GTP binding protein	Others	ATP_GTP_binding_protein	Intracellular	SSPG_01061	SCO6623	79.634	713	A0A076LZL0	386	A0A076LZL0_STRLI ATP/GTP binding protein OS=Streptomyces lividans TK24 OX=457428 GN=SLIV_05310 PE=4 SV=1	A0A076LZL0	386	386	K	HRLRDMSKNWRLPAEKQGTKPQVDELLDASR	55.337	55.337	LPAEK(0.931)QGTK(0.069)PQVDELLDASR	LPAEK(11.28)QGTK(-11.28)PQVDELLDASR	5	3	0.37568		6122300
A0A076M5X2 ○	Protein with a Rossmann fold nucleotide-binding motif	Others	Nucleotide binding protein	Intracellular	SSPG_02083	SCO5651	42.175	394	A0A076M5X2	390	A0A076M5X2_STRLI Uncharacterized protein OS=Streptomyces lividans TK24 OX=457428 GN=SLIV_10370 PE=4 SV=1	A0A076M5X2	390	390	K	RIALVDRIDEAPEALKRVGG___________	82.749	80.755	IDEAPEALK(1)R	IDEAPEALK(80.75)R	9	2	-0.62831	7087200
D6ETE1 ○	Penicillin acylase	Others	Other_proteins	N-terminally anchored (No CS)	SSPG_04356	SCO3184	102.11	930	D6ETE1	76	D6ETE1_STRLI Penicillin acylase OS=Streptomyces lividans TK24 OX=457428 GN=SLIV_21770 PE=4 SV=1	D6ETE1	76	76	K	KGSITLDGLSGPVDVKRDGYGIPQVYASTEE	69.451	69.451	GSITLDGLSGPVDVK(1)R	GSITLDGLSGPVDVK(69.45)R	15	2	0.24648	3808300
D6ET72 ●	Large Ala/Glu-rich protein	Others	Amino_acid_rich_protein	Intracellular	SSPG_02310	SCO5397	146.42	1326	D6ET72	386	D6ET72_STRLI Large Ala/Glu-rich protein OS=Streptomyces lividans TK24 OX=457428 GN=SLIV_11510 PE=4 SV=1	D6ET72	386	386	K	AKTAEDVLNKASEDAKRTTKAATEEAERIRT	40.941	28.58	TAEDVLNK(0.017)ASEDAK(0.983)R	TAEDVLNK(-17.54)ASEDAK(17.54)R	14	3	0.55047				1915700
D6ESV5 ●	Calcium binding protein	Others	Calcium_binding_protein	Intracellular	SSPG_00201	SCO7647	19.45	179	D6ESV5	165	D6ESV5_STRLI Calcium binding protein OS=Streptomyces lividans TK24 OX=457428 GN=SLIV_01080 PE=4 SV=1	D6ESV5	165	165	K	AATWADGIRDYYRPEKSGIPGDHLTAGLSG_	101.17	37.552	DYYRPEK(1)SGIPGDHLTAGLSG	DYYRPEK(37.55)SGIPGDHLTAGLSG	7	3	3.4956				5607100
D6ETW7 ○	Putative uncharacterized protein	Others	Uncharacterized_protein	Intracellular	SSPG_06476	SCO1089	52.908	467	D6ETW7	270	D6ETW7_STRLI Uncharacterized protein OS=Streptomyces lividans TK24 OX=457428 GN=SLIV_32350 PE=4 SV=1	D6ETW7	270	270	K	RTHSHGDLPFDPFMIKQRQPFWMYGLEELRC	37.034	37.034	THSHGDLPFDPFMIK(1)QR	THSHGDLPFDPFMIK(37.03)QR	15	4	0.084889		2700300
D6ER57 ●	DUF885 domain-containing protein	Others	Uncharacterized_protein	Intracellular	SSPG_06270	SCO1296	62.533	562	D6ER57	5	D6ER57_STRLI Uncharacterized protein OS=Streptomyces lividans TK24 OX=457428 GN=SLIV_31310 PE=4 SV=1	D6ER57	5	5	K	___________MSETKSPLPREVADAYVDEL	114.64	36.447	SETK(1)SPLPR	SETK(36.45)SPLPR	4	2	1.4203					15538000
D6ENM9 ●	Roadblock/LAMTOR2 domain-containing protein (rarB/Cnv9)	Others	Uncharacterized_protein	Intracellular	SSPG_05926	SCO1629	14.423	135	D6ENM9	7	D6ENM9_STRLI Robl_LC7 domain-containing protein OS=Streptomyces lividans TK24 OX=457428 GN=SLIV_29595 PE=4 SV=1	D6ENM9	7	7	K	_________MIEQQGKFDWMLRDLYDGVPGI	174.4	134.13	IEQQGK(1)FDWMLR	IEQQGK(134.13)FDWMLR	6	2	0.089651					15842000
D6EJ59 ●	Mycothiol-dependent maleylpyruvate isomerase metal-binding domain-containing protein	Others	Uncharacterized_protein	Intracellular	SSPG_05499	SCO2045	23.627	211	D6EJ59	202	D6EJ59_STRLI MDMPI_N domain-containing protein OS=Streptomyces lividans TK24 OX=457428 GN=SLIV_27485 PE=4 SV=1	D6EJ59	202	202	K	GAAKVELEGEENAIAKLRETKQLGI______	101.93	96.229	VELEGEENAIAK(1)LR	VELEGEENAIAK(96.23)LR	12	2	0.39035					3170200
A0A076M764 ○	Protein containing Tetratricopeptide-like helical domain	Others	Uncharacterized_protein	Intracellular	SSPG_05324	SCO2219	18.613	169	A0A076M764	104	A0A076M764_STRLI TPR_5 domain-containing protein OS=Streptomyces lividans TK24 OX=457428 GN=SLIV_26625 PE=4 SV=1	A0A076M764	104	104	K	LSSSLRNTGHPEEGVKLLSPELVAPSDELDD	78.913	78.913	NTGHPEEGVK(1)LLSPELVAPSDELDDAVR	NTGHPEEGVK(78.91)LLSPELVAPSDELDDAVR	10	3	0.48672		24719000
D6EWH4 ●	Cell wall-active antibiotics response LiaF-like C-terminal domain-containing protein	Others	Uncharacterized_protein	Intracellular	SSPG_04645	SCO2893	30.771	277	D6EWH4	219	D6EWH4_STRLI Uncharacterized protein OS=Streptomyces lividans TK24 OX=457428 GN=SLIV_23225 PE=4 SV=1	D6EWH4	219	219	K	TRAERQRLKEERRQEKLERRQERERERLERG	82.529	82.529	RQEK(1)LER	RQEK(82.53)LER	4	3	-0.053127				8177200	38621000	0.211729
D6EJV4 ○	Pvc16 N-terminal domain-containing protein	Others	Uncharacterized_protein	Intracellular	SSPG_03433	SCO4260	24.653	225	D6EJV4	10	D6EJV4_STRLI Uncharacterized protein OS=Streptomyces lividans TK24 OX=457428 GN=SLIV_17090 PE=4 SV=1	D6EJV4	10	10	K	______MIHEVDEVLKALLKGGALTDSGIDV	58.398	58.398	IHEVDEVLK(1)ALLK	IHEVDEVLK(58.4)ALLK(-58.4)	9	3	1.5197		9284100
A0A076M9H2 ●	Conserved hypothetical protein	Others	Uncharacterized_protein	Intracellular	SSPG_03378	SCO4314	24.409	227	A0A076M9H2	177	A0A076M9H2_STRLI MDMPI_N domain-containing protein OS=Streptomyces lividans TK24 OX=457428 GN=SLIV_16825 PE=4 SV=1	A0A076M9H2	177	177	K	HVPLHADLDDLDEPLKLGEASGERPPGRYIG	167.23	55.994	GHVPLHADLDDLDEPLK(1)LGEASGERPPGR	GHVPLHADLDDLDEPLK(55.99)LGEASGERPPGR	17	5	-0.42378					4426000
D6EVZ4 ○	Nudix hydrolase domain-containing protein	Others	Uncharacterized_protein	Intracellular	SSPG_02489	SCO5198	18.776	171	D6EVZ4	12	D6EVZ4_STRLI Nudix hydrolase domain-containing protein OS=Streptomyces lividans TK24 OX=457428 GN=SLIV_12390 PE=4 SV=1	D6EVZ4	12	12	K	____MSLHDDAVLVLKAYEGQDELRQVYLDH	81.665	74.698	SLHDDAVLVLK(1)AYEGQDELR	SLHDDAVLVLK(74.7)AYEGQDELR	11	3	-1.3091		74366000
D6EVZ3 ○	Hydrolase	Others	Uncharacterized_protein	Intracellular	SSPG_02488	SCO5199	51.765	487	D6EVZ3	451	D6EVZ3_STRLI Uncharacterized protein OS=Streptomyces lividans TK24 OX=457428 GN=SLIV_12385 PE=4 SV=1	D6EVZ3	451	451	K	DGFVHREQLDFSELDKMLGEAAGKPDLKKKD	59.814	59.814	EQLDFSELDK(0.999)MLGEAAGK(0.001)PDLK	EQLDFSELDK(32.76)MLGEAAGK(-32.76)PDLK(-59.81)	10	3	-2.9384		20369000
A0A076LXX3 ○	Uncharacterized protein	Others	Uncharacterized_protein	Intracellular	SSPG_01864	SCO5865	33.782	317	A0A076LXX3	40	A0A076LXX3_STRLI Uncharacterized protein OS=Streptomyces lividans TK24 OX=457428 GN=SLIV_09280 PE=4 SV=1	A0A076LXX3	40	40	K	PYSARDDERGPTDTGKAPLEPVADRSDLPAT	56.017	56.017	DDERGPTDTGK(1)APLEPVADR	DDERGPTDTGK(56.02)APLEPVADR	11	3	-0.36651	6192900
D6EKY4 ●	DUF89 domain-containing protein	Others	Uncharacterized_protein	Intracellular	SSPG_01554	SCO6072	43.776	405	D6EKY4	379	D6EKY4_STRLI DUF89 domain-containing protein OS=Streptomyces lividans TK24 OX=457428 GN=SLIV_07780 PE=4 SV=1	D6EKY4	379	379	K	ALRTLKSDVVTGLDAKTEAALDASGERRWRT	39.935	36.923	SDVVTGLDAK(1)TEAALDASGERR	SDVVTGLDAK(36.92)TEAALDASGERR	10	3	-0.031609				5092300
D6EI56 ●	KanY protein	Others	Uncharacterized_protein	Intracellular	SSPG_01202	SCO6482	16.092	147	D6EI56	32	D6EI56_STRLI Uncharacterized protein OS=Streptomyces lividans TK24 OX=457428 GN=SLIV_06015 PE=4 SV=1	D6EI56	32	32	K	ETVFDTLADYSGTREKLLPEHFSEYEVREGG	72.417	46.68	EK(1)LLPEHFSEYEVR	EK(46.68)LLPEHFSEYEVR	2	3	0.29312				9182500	2651000	3.46379
A0A076LZF9 ○	Uncharacterized protein	Others	Uncharacterized_protein	Intracellular		SCO6593	121.5	1172	A0A076LZF9	262	A0A076LZF9_STRLI Uncharacterized protein OS=Streptomyces lividans TK24 OX=457428 GN=SLIV_05455 PE=4 SV=1	A0A076LZF9	262	262	K	QLVKIVESEGRRAELKTDEAVELSEQAVQAA	101.75	101.75	RAELK(1)TDEAVELSEQAVQAAAK	RAELK(101.75)TDEAVELSEQAVQAAAK(-101.75)	5	3	-2.0143	9852000
D6ECC7 ○	Uncharacterized protein	Others	Uncharacterized_protein	Intracellular	SSPG_00744	SCO7102	19.197	184	D6ECC7	29	D6ECC7_STRLI Uncharacterized protein OS=Streptomyces lividans TK24 OX=457428 GN=SLIV_03765 PE=4 SV=1	D6ECC7	29	29	K	TAEGLQEDLARLEIQKQALERELAAVTAHFG	118.18	118.18	LEIQK(1)QALER	LEIQK(118.18)QALER	5	2	1.4081		1517800
A0A076M787 ○	Uncharacterized protein	Others	Uncharacterized_protein		SSPG_06044	SCO1511	46.367	409	A0A076M787	277	A0A076M787_STRLI Uncharacterized protein OS=Streptomyces lividans TK24 OX=457428 GN=SLIV_30215 PE=4 SV=1	A0A076M787	277	277	K	SSVFAERDAEQSENLKLKEELVTEAEKLVPV	29.118	29.118	DAEQSENLK(0.768)LK(0.232)EELVTEAEK	DAEQSENLK(5.21)LK(-5.21)EELVTEAEK(-29.12)	9	3	0.23796		5720500
D6EPI0 ○	DUF3151 domain-containing protein	Others	Uncharacterized_protein		SSPG_04012	SCO3647	14.871	137	D6EPI0	126	D6EPI0_STRLI Uncharacterized protein OS=Streptomyces lividans TK24 OX=457428 GN=SLIV_20055 PE=4 SV=1	D6EPI0	126	126	K	AIGEKEEYERCSQFLKDSSPEAAEVLG____	44.616	44.616	CSQFLK(1)DSSPEAAEVLG	CSQFLK(44.62)DSSPEAAEVLG	6	2	2.5474		2437000
D6EPI0 ○	DUF3151 domain-containing protein	Others	Uncharacterized_protein		SSPG_04012	SCO3647	14.871	137	D6EPI0	38	D6EPI0_STRLI Uncharacterized protein OS=Streptomyces lividans TK24 OX=457428 GN=SLIV_20055 PE=4 SV=1	D6EPI0	38	38	K	RELLAGGTSPADVAAKYPTSSLAWARLADEA	120.33	120.33	ELLAGGTSPADVAAK(1)YPTSSLAWAR	ELLAGGTSPADVAAK(120.33)YPTSSLAWAR	15	3	-1.4923		76514000
D6EIE2 ○	DUF3806 domain-containing protein	Others	Uncharacterized_protein		SSPG_01288	SCO6342	14.909	135	D6EIE2	8	D6EIE2_STRLI Uncharacterized protein OS=Streptomyces lividans TK24 OX=457428 GN=SLIV_06440 PE=4 SV=1	D6EIE2	8	8	K	________MNFPFLGKRREDHRAHDAEGIGE	119.07	119.07	NFPFLGK(1)R	NFPFLGK(119.07)R	7	2	0.99234		15920000
D6EXB7 ●	DinB-like domain-containing protein	Others	Uncharacterized_protein		SSPG_00578	SCO7269	18.746	171	D6EXB7	95	D6EXB7_STRLI Uncharacterized protein OS=Streptomyces lividans TK24 OX=457428 GN=SLIV_02950 PE=4 SV=1	D6EXB7	95	95	K	PRRDTGYGHSPAEVAKVRVDSGELLTGYYDA	70.26	56.872	DTGYGHSPAEVAK(1)VR	DTGYGHSPAEVAK(56.87)VR	13	3	0.089752					5464300
A0A076M4R7 ○	Uncharacterized protein	Others	Uncharacterized_protein		SLIV_08615		37.106	334	A0A076M4R7;A7TUQ0	162;189	A0A076M4R7_STRLI Uncharacterized protein OS=Streptomyces lividans TK24 OX=457428 GN=SLIV_08615 PE=4 SV=1;A7TUQ0_STRLI Uncharacterized protein OS=Streptomyces lividans OX=1916 GN=SLG03 PE=4 SV=1	A0A076M4R7	162	162	K	RRREDEQLPGDADALKARLHAPTLRGVLEQA	46.706	46.706	EDEQLPGDADALK(1)AR	EDEQLPGDADALK(46.71)AR	13	2	0.64972		19459000
A7TUX0 ○	Uncharacterized protein	Others	Uncharacterized_protein				64.833	576	A7TUX0;A0A076M4I7	199;199	A7TUX0_STRLI Uncharacterized protein OS=Streptomyces lividans OX=1916 GN=SLG73 PE=4 SV=1;A0A076M4I7_STRLI Uncharacterized protein OS=Streptomyces lividans TK24 OX=457428 GN=SLIV_08210 PE=4 SV=1	A7TUX0	199	199	K	DRLSSGGTYGTSLDQKISELRKFIARAYRTY	29.274	29.274	LSSGGTYGTSLDQK(1)ISELR	LSSGGTYGTSLDQK(29.27)ISELR	14	3	-3.3872	53285000
D6ENB8 ○	Uncharacterized protein	Others	Uncharacterized_protein		SSPG_03857		85.67	797	D6ENB8	187	D6ENB8_STRLI Uncharacterized protein OS=Streptomyces lividans TK24 OX=457428 GN=SLIV_19275 PE=4 SV=1	D6ENB8	187	187	K	ILTRSVTRNLIAHPVKITFEDGTEPVHVLAV	43.956	43.888	NLIAHPVK(1)ITFEDGTEPVHVLAVR	NLIAHPVK(43.89)ITFEDGTEPVHVLAVR	8	3	-0.74028		10361000
D6EQ66 ○	Uncharacterized protein	Others	Uncharacterized_protein		SSPG_02007		58.486	564	D6EQ66	192	D6EQ66_STRLI Uncharacterized protein OS=Streptomyces lividans TK24 OX=457428 GN=SLIV_09990 PE=4 SV=1	D6EQ66	192	192	K	QVDGNREYAEAVRVEKNRQEAINQMNRLSSY	31.526	31.526	VEK(1)NRQEAINQMNR	VEK(31.53)NRQEAINQMNR	3	3	-0.64024		4285400
D6EQ69 ○	AG1 protein	Others	Uncharacterized_protein		SSPG_02010		18.744	170	D6EQ69	35	D6EQ69_STRLI AG1 protein OS=Streptomyces lividans TK24 OX=457428 GN=SLIV_10005 PE=4 SV=1	D6EQ69	35	35	K	GSAHMQLNQLDGGPVKPPSRYGDLKVKNDAL	37.896	37.896	QQGGSAHMQLNQLDGGPVK(1)PPSR	QQGGSAHMQLNQLDGGPVK(37.9)PPSR	19	3	-0.33487		17641000
D6ECP4 ●	Oxidoreductase	Others	Oxidoreductase (Choline degradation)	Intracellular	SSPG_02854	SCO4829	55.945	510	D6ECP4	239	D6ECP4_STRLI Oxidoreductase OS=Streptomyces lividans TK24 OX=457428 GN=SLIV_14225 PE=3 SV=1	D6ECP4	239	239	K	EGVHVRTKDGEEILVKARGEVVLCAGAVDSP	53.754	53.754	TKDGEEILVK(1)AR	TK(-46.21)DGEEILVK(46.21)AR	10	3	0.69382				2002500
D6EHD6 ○	NADPH-dependent reductase	Others	Oxidoreductase	Intracellular	SSPG_05278	SCO2262	24.902	239	D6EHD6	127	D6EHD6_STRLI NADPH-dependent F420 reductase OS=Streptomyces lividans TK24 OX=457428 GN=SLIV_26410 PE=4 SV=1	D6EHD6	127	127	K	SGKLVVDCVNPLGFDKKGAYALKPEEGSAAE	81.92	66.267	LVVDCVNPLGFDK(1)K	LVVDCVNPLGFDK(66.27)K(-66.27)	13	2	-0.39863		5268700
D6EHD6 ○	NADPH-dependent reductase	Others	Oxidoreductase	Intracellular	SSPG_05278	SCO2262	24.902	239	D6EHD6	10	D6EHD6_STRLI NADPH-dependent F420 reductase OS=Streptomyces lividans TK24 OX=457428 GN=SLIV_26410 PE=4 SV=1	D6EHD6	10	10	K	______MTSTDSAAQKAPAKAPAKDPWDLPD	160.18	160.18	TSTDSAAQK(1)APAK	TSTDSAAQK(160.18)APAK(-160.18)	9	2	0.9498	6381200	18713000	0.341004
D6ET06 ○	NADP oxidoreductase F420-dependent	Others	Oxidoreductase	Intracellular	SSPG_02244	SCO5465	23.082	220	D6ET06	68	D6ET06_STRLI F420_oxidored domain-containing protein OS=Streptomyces lividans TK24 OX=457428 GN=SLIV_11180 PE=4 SV=1	D6ET06	68	68	K	EAARGAEIVVVTVPLKRVPDLPSGVLDGAAE	103.22	54.784	GAEIVVVTVPLK(1)R	GAEIVVVTVPLK(54.78)R	12	2	0.20137	7188300	26182000	0.274551
D6ELP6 ○	Putative oxidoreductase	Others	Oxidoreductase	Intracellular	SSPG_01566	SCO6061	15.152	135	D6ELP6	109	D6ELP6_STRLI Peptide-methionine (R)-S-oxide reductase OS=Streptomyces lividans TK24 OX=457428 GN=SLIV_07835 PE=3 SV=1	D6ELP6	109	109	K	EVRCARCGSHLGHVFKGEGYPTPTDQRYCIN	72.876	42.639	CGSHLGHVFK(1)GEGYPTPTDQR	CGSHLGHVFK(42.64)GEGYPTPTDQR	10	4	1.2125		5001800
D6EN00 ○	Oxidoreductase/monooxygenase	Others	Oxidoreductase	Intracellular	SSPG_01759	SCO5971	33.164	307	D6EN00	152	D6EN00_STRLI Bac_luciferase domain-containing protein OS=Streptomyces lividans TK24 OX=457428 GN=SLIV_08760 PE=4 SV=1	D6EN00	152	152	K	GLWATETGKTFDFHGKFYDLTDSPALPKPAQ	65.213	65.213	TFDFHGK(1)FYDLTDSPALPKPAQAK	TFDFHGK(56.49)FYDLTDSPALPK(-56.49)PAQAK(-65.21)	7	4	1.4396		41377000
A0A076MGG8 ○	S-adenosyl-L-methionine dependent methyltransferase	Others	Methyl_transferase S-adenosyl-L-methionine dependent	Intracellular	SSPG_07195	SCO0405	30.13	272	A0A076MGG8	40	A0A076MGG8_STRLI Uncharacterized protein OS=Streptomyces lividans TK24 OX=457428 GN=SLIV_35915 PE=4 SV=1	A0A076MGG8	40	40	K	GKDNYAADREIGDVFKRDLPGSVAIAFANRA	29.341	29.341	DNYAADREIGDVFK(1)R	DNYAADREIGDVFK(29.34)R	14	3	1.2239		4929000
D6EVF4 ●	Acetyltransferase	Others	Acetyltransferase	Intracellular	SSPG_06619	SCO0977	12.343	114	D6EVF4	83	D6EVF4_STRLI N-acetyltransferase domain-containing protein OS=Streptomyces lividans TK24 OX=457428 GN=SLIV_33055 PE=4 SV=1	D6EVF4	83	83	K	RREGVTVAPLCPYVVKWAERHPDEAPAADPE	122.06	51.323	EGVTVAPLCPYVVK(1)WAERHPDEAPAADPELLR	EGVTVAPLCPYVVK(51.32)WAERHPDEAPAADPELLR	14	4	0.56776				28787000	191480000	0.150339
D6EKF0 ○	Methylated-DNA--protein-cysteine methyltransferase	Others	Methyl_transferase	Intracellular	SSPG_05578	SCO1969	19.307	184	D6EKF0	169	D6EKF0_STRLI Methylated-DNA--protein-cysteine methyltransferase OS=Streptomyces lividans TK24 OX=457428 GN=SLIV_27870 PE=3 SV=1	D6EKF0	169	169	K	ESDGGIGGFGGGVDTKRRLLALEGVLPEPLF	110.98	110.98	VVESDGGIGGFGGGVDTK(1)R	VVESDGGIGGFGGGVDTK(110.98)R	18	2	-1.1887	3171100
D6ELB3 ○	Secreted phosphatase PhoX family	Phosphate metabolism		N-terminally anchored (with CS)	SSPG_05641	SCO1906	52.081	486	D6ELB3	290	D6ELB3_STRLI Secreted protein OS=Streptomyces lividans TK24 OX=457428 GN=SLIV_28185 PE=4 SV=1	D6ELB3	290	290	K	DAGVLQAFKCFDSGGKFVDDLSRATRTGTVY	102.4	95.401	CFDSGGK(1)FVDDLSR	CFDSGGK(95.4)FVDDLSR	7	2	1.6282		4990400
D6EKF1 ●	Glycerophosphoryl diester phosphodiesterase GlpQ2	Phosphate metabolism		N-terminally anchored (with CS)	SSPG_05579	SCO1968	31.467	289	D6EKF1	200	D6EKF1_STRLI Secreted hydrolase OS=Streptomyces lividans TK24 OX=457428 GN=SLIV_27875 PE=4 SV=1	D6EKF1	200	200	K	VQSFDADSIRTVHDLKPAVKTGFLGTPAVSE	132.88	69.375	TVHDLK(1)PAVK	TVHDLK(69.37)PAVK(-69.37)	6	2	-0.095734				34608000	139970000	0.247253
D6EKF1 ●	Glycerophosphoryl diester phosphodiesterase GlpQ2	Phosphate metabolism		N-terminally anchored (with CS)	SSPG_05579	SCO1968	31.467	289	D6EKF1	146	D6EKF1_STRLI Secreted hydrolase OS=Streptomyces lividans TK24 OX=457428 GN=SLIV_27875 PE=4 SV=1	D6EKF1	146	146	K	PTLEQYVHRVEHNHQKLLLELKSPGLYPGIE	117.7	35.037	VEHNHQK(1)LLLELK	VEHNHQK(35.04)LLLELK(-35.04)	7	4	-0.2363				6737300	33449000	0.20142
D6EQM6 ○	Inorganic pyrophosphatase	Phosphate metabolism		Intracellular	SSPG_04145	SCO3409	18.694	163	D6EQM6	133	D6EQM6_STRLI Inorganic pyrophosphatase OS=Streptomyces lividans TK24 OX=457428 GN=ppa PE=3 SV=1	D6EQM6	133	133	K	EIQHFFEVYKDLEPGKSVEGADWVGRTEAEA	104.24	46.839	DLEPGK(1)SVEGADWVGRTEAEAEIER	DLEPGK(46.84)SVEGADWVGRTEAEAEIER	6	3	0.94799	3715800
D6EK69 ○	Phosphate transport system permease protein PstA	Phosphate metabolism		Multi-transmembrane	SSPG_03548	SCO4140	37.517	354	D6EK69	248	D6EK69_STRLI Phosphate transport system permease protein PstA OS=Streptomyces lividans TK24 OX=457428 GN=SLIV_17680 PE=3 SV=1	D6EK69	248	248	K	VPNELREASLALGVPKWRTILKVVLPTSIGG	84.615	84.615	EASLALGVPK(1)WR	EASLALGVPK(84.61)WR	10	2	0.16052		4494700
Q4A4I7 ○	Phosphate-binding protein PstS	Phosphate metabolism		Lipid anchored	SSPG_03546	SCO4142	38.04	370	Q4A4I7;A0A076MA17	202;207	Q4A4I7_STRLI Phosphate-binding protein PstS OS=Streptomyces lividans OX=1916 GN=pstS PE=3 SV=1;A0A076MA17_STRLI Phosphate-binding protein PstS OS=Streptomyces lividans TK24 OX=457428 GN=SLIV_17670 PE=3 SV=1	Q4A4I7	202	202	K	AFHRSDESGTTDNFTKYLKAAAPDDWKYEGG	227.37	57.164	SDESGTTDNFTK(1)YLK	SDESGTTDNFTK(57.16)YLK(-57.16)	12	2	0.12746	155920000	60155000	2.59197
Q4A4I7 ○	Phosphate-binding protein PstS	Phosphate metabolism		Lipid anchored	SSPG_03546	SCO4142	38.04	370	Q4A4I7;A0A076MA17	179;184	Q4A4I7_STRLI Phosphate-binding protein PstS OS=Streptomyces lividans OX=1916 GN=pstS PE=3 SV=1;A0A076MA17_STRLI Phosphate-binding protein PstS OS=Streptomyces lividans TK24 OX=457428 GN=SLIV_17670 PE=3 SV=1	Q4A4I7	179	179	K	TNWNDEAIKKLNPDAKLPDLKIQAFHRSDES	76.228	76.228	LNPDAK(1)LPDLK	LNPDAK(76.23)LPDLK(-76.23)	6	2	0.61122	14845000	6589400	2.25286
Q4A4I7 ●	Phosphate-binding protein PstS	Phosphate metabolism		Lipid anchored	SSPG_03546	SCO4142	38.04	370	Q4A4I7;A0A076MA17	254;259	Q4A4I7_STRLI Phosphate-binding protein PstS OS=Streptomyces lividans OX=1916 GN=pstS PE=3 SV=1;A0A076MA17_STRLI Phosphate-binding protein PstS OS=Streptomyces lividans TK24 OX=457428 GN=SLIV_17670 PE=3 SV=1	Q4A4I7	254	254	K	KQTPGAISYFELSYAKDGIKTVDVKTAAAEP	58.723	58.723	QTPGAISYFELSYAK(1)DGIK	QTPGAISYFELSYAK(58.72)DGIK(-58.72)	15	2	0.4212					18202000
Q4A4I7 ○	Phosphate-binding protein PstS	Phosphate metabolism		Lipid anchored	SSPG_03546	SCO4142	38.04	370	Q4A4I7;A0A076MA17	254;259	Q4A4I7_STRLI Phosphate-binding protein PstS OS=Streptomyces lividans OX=1916 GN=pstS PE=3 SV=1;A0A076MA17_STRLI Phosphate-binding protein PstS OS=Streptomyces lividans TK24 OX=457428 GN=SLIV_17670 PE=3 SV=1	Q4A4I7	254	254	K	KQTPGAISYFELSYAKDGIKTVDVKTAAAEP	58.723	58.723	QTPGAISYFELSYAK(1)DGIK	QTPGAISYFELSYAK(58.72)DGIK(-58.72)	15	2	0.4212	43204000
D6EJY7 ○	Phosphate transport system regulatory protein PhoU	Phosphate metabolism		Intracellular	SSPG_03466	SCO4228	25.457	229	D6EJY7;Q83UZ2	40;40	D6EJY7_STRLI Phosphate-specific transport system accessory protein PhoU OS=Streptomyces lividans TK24 OX=457428 GN=SLIV_17250 PE=3 SV=1;Q83UZ2_STRLI Regulatory protein (Fragment) OS=Streptomyces lividans OX=1916 GN=phoU PE=4 SV=1	D6EJY7	40	40	K	SAIGRATTAILDSDLKLAEAVIEADQKVDNL	210.93	210.93	ATTAILDSDLK(1)LAEAVIEADQKVDNLQHELEAR	ATTAILDSDLK(110.07)LAEAVIEADQK(-110.07)VDNLQHELEAR	11	4	1.6868	16989000	68653000	0.247462
Q83UZ0 ●	Response regulator PhoP	Phosphate metabolism		Intracellular	SSPG_03464	SCO4230	24.728	223	Q83UZ0;D6EJY5	195;198	Q83UZ0_STRLI Regulatory protein OS=Streptomyces lividans OX=1916 GN=phoP PE=4 SV=2;D6EJY5_STRLI Sensory transduction protein OS=Streptomyces lividans TK24 OX=457428 GN=SLIV_17240 PE=4 SV=1	Q83UZ0	195	195	K	GADYVGDTKTLDVHVKRLRAKIEPDPGAPRY	138.54	138.54	TLDVHVK(1)R	TLDVHVK(138.54)R	7	2	-0.56886				190870000	791680000	0.241095
A0A076M2Q1 ○	Ppx/GppA phosphatase	Phosphate metabolism	Other_proteins	Intracellular	SSPG_04440	SCO3094	20.141	186	A0A076M2Q1	22	A0A076M2Q1_STRLI Ppx/GppA phosphatase OS=Streptomyces lividans TK24 OX=457428 GN=SLIV_22215 PE=4 SV=1	A0A076M2Q1	22	22	K	TTPRTEPTDADVAAFKQQLGRPPRGLRAIAH	41.53	41.53	TEPTDADVAAFK(1)QQLGRPPR	TEPTDADVAAFK(41.53)QQLGRPPR	12	3	-0.80424		3522600
D6ED49 ○	Chaperone protein DnaJ 2	Nitrogen_metabolism	Protein_folding	Intracellular	SSPG_04978	SCO2554	40.488	378	D6ED49	218	D6ED49_STRLI Chaperone protein DnaJ OS=Streptomyces lividans TK24 OX=457428 GN=dnaJ2 PE=3 SV=1	D6ED49	218	218	K	CAGDGRVRSRRTLTVKIPAGVDNGTRIQLAG	122.34	103.43	TLTVK(1)IPAGVDNGTR	TLTVK(103.43)IPAGVDNGTR	5	2	-0.76123	4373700	11818000	0.370088
D6EPG7 ○	ATP-dependent chaperone ClpB	Nitrogen_metabolism	Protein_folding	Intracellular	SSPG_03999	SCO3661	94.437	865	D6EPG7	644	D6EPG7_STRLI Chaperone protein ClpB OS=Streptomyces lividans TK24 OX=457428 GN=clpB PE=3 SV=1	D6EPG7	644	644	K	DERAMVRIDMSEYSEKHSVARLVGAPPGYVG	112.72	112.72	IDMSEYSEK(1)HSVAR	IDMSEYSEK(112.72)HSVAR	9	3	-0.43702	11606000	37610000	0.308588
D6EPF7 ●	Chaperone protein DnaK	Nitrogen_metabolism	Protein_folding	Intracellular	SSPG_03989	SCO3671	66.27	618	D6EPF7	614	D6EPF7_STRLI Chaperone protein DnaK OS=Streptomyces lividans TK24 OX=457428 GN=dnaK PE=2 SV=1	D6EPF7	614	614	K	ADDDVVDAEIVDDERKDGAA___________	157.86	57.414	GADDDVVDAEIVDDERK(1)DGAA	GADDDVVDAEIVDDERK(57.41)DGAA	17	2	0.53104				3947200
D6EPF7 ●	Chaperone protein DnaK	Nitrogen_metabolism	Protein_folding	Intracellular	SSPG_03989	SCO3671	66.27	618	D6EPF7	55	D6EPF7_STRLI Chaperone protein DnaK OS=Streptomyces lividans TK24 OX=457428 GN=dnaK PE=2 SV=1	D6EPF7	55	55	K	VAFAKNGEVLVGEVAKRQAVTNVDRTIRSVK	125.74	104.79	NGEVLVGEVAK(1)R	NGEVLVGEVAK(104.79)R	11	2	0.20641					3155300
D6EPF7 ○	Chaperone protein DnaK	Nitrogen_metabolism	Protein_folding	Intracellular	SSPG_03989	SCO3671	66.27	618	D6EPF7	466	D6EPF7_STRLI Chaperone protein DnaK OS=Streptomyces lividans TK24 OX=457428 GN=dnaK PE=2 SV=1	D6EPF7	466	466	K	ANGIMHVTAKDLGTGKEQKMTVTGGSSLPKD	28.65	28.65	DLGTGK(0.5)EQK(0.5)MTVTGGSSLPK	DLGTGK(0)EQK(0)MTVTGGSSLPK(-28.65)	6	3	0.98689		4327200
D6EPF7 ○	Chaperone protein DnaK	Nitrogen_metabolism	Protein_folding	Intracellular	SSPG_03989	SCO3671	66.27	618	D6EPF7	561	D6EPF7_STRLI Chaperone protein DnaK OS=Streptomyces lividans TK24 OX=457428 GN=dnaK PE=2 SV=1	D6EPF7	561	561	K	KLKGEDTAEIRTATEKVAAVSQKLGQAMYAD	155.98	64.439	TATEK(1)VAAVSQK	TATEK(64.44)VAAVSQK(-64.44)	5	2	0.17453	18194000	54257000	0.33533
D6EIQ5 ○	Chaperonin GroEL 2	Nitrogen_metabolism	Protein_folding	Intracellular	SSPG_03396	SCO4296	56.829	541	D6EIQ5	121	D6EIQ5_STRLI 60 kDa chaperonin OS=Streptomyces lividans TK24 OX=457428 GN=groL2 PE=3 SV=1	D6EIQ5	121	121	K	VAAGANPMALKRGIEKAVEAVSAALLEQAKD	154.86	154.86	GIEK(1)AVEAVSAALLEQAKDVETK	GIEK(133.3)AVEAVSAALLEQAK(-133.3)DVETK(-154.86)	4	3	0.42284	17539000	61770000	0.28394
P0A346 ○	Co-chaperonin GroES	Nitrogen_metabolism	Protein_folding	Intracellular	SSPG_02923	SCO4761	10.946	102	P0A346;D6EDZ9	75;75	CH10_STRLI 10 kDa chaperonin OS=Streptomyces lividans OX=1916 GN=groS PE=3 SV=1;D6EDZ9_STRLI 10 kDa chaperonin OS=Streptomyces lividans TK24 OX=457428 GN=groS PE=3 SV=1	P0A346	75	75	K	RLPLDVSVGDVVLYSKYGGTEVKYNGEEYLV	147.85	147.85	FEDGNRLPLDVSVGDVVLYSK(1)YGGTEVK	FEDGNRLPLDVSVGDVVLYSK(147.85)YGGTEVK(-147.85)	21	3	-0.18924		86033000
D6EDZ8 ●	60 kDa chaperonin 1	Nitrogen_metabolism	Protein_folding	Intracellular	SSPG_02922	SCO4762	57.118	541	D6EDZ8	338	D6EDZ8_STRLI 60 kDa chaperonin OS=Streptomyces lividans TK24 OX=457428 GN=groL1 PE=3 SV=1	D6EDZ8	338	338	K	ITVTKDDTTIVDGAGKRDEVQGRIAQIKAEI	76.228	57.888	DDTTIVDGAGK(1)R	DDTTIVDGAGK(57.89)R	11	2	0.39654				3856000
D6EDZ8 ○	60 kDa chaperonin 1	Nitrogen_metabolism	Protein_folding	Intracellular	SSPG_02922	SCO4762	57.118	541	D6EDZ8	42	D6EDZ8_STRLI 60 kDa chaperonin OS=Streptomyces lividans TK24 OX=457428 GN=groL1 PE=3 SV=1	D6EDZ8	42	42	K	KVTIGPKGRNVVIDKKFGAPTITNDGVTIAR	84.169	84.169	K(1)FGAPTITNDGVTIAR	K(84.17)FGAPTITNDGVTIAR	1	2	0.76525		7683500
D6EUE1 ○	Peptidyl-prolyl cis-trans isomerase	Nitrogen_metabolism	Protein_folding	Intracellular	SSPG_00339	SCO7510	17.889	165	D6EUE1	82	D6EUE1_STRLI Peptidyl-prolyl cis-trans isomerase OS=Streptomyces lividans TK24 OX=457428 GN=SLIV_01760 PE=3 SV=1	D6EUE1	82	82	K	FTNGNGTGGKSIYGEKFADENFQLKHTEPYL	244.06	44.543	SIYGEK(1)FADENFQLK	SIYGEK(44.54)FADENFQLK(-44.54)	6	2	-2.1492		320490000
D6EUE1 ○	Peptidyl-prolyl cis-trans isomerase	Nitrogen_metabolism	Protein_folding	Intracellular	SSPG_00339	SCO7510	17.889	165	D6EUE1	152	D6EUE1_STRLI Peptidyl-prolyl cis-trans isomerase OS=Streptomyces lividans TK24 OX=457428 GN=SLIV_01760 PE=3 SV=1	D6EUE1	152	152	K	DVVDKIEGYGSSPAGKTSKEIKVRASGKL__	64.954	64.954	VVEGTDVVDK(0.001)IEGYGSSPAGK(0.999)TSK	VVEGTDVVDK(-32.56)IEGYGSSPAGK(32.56)TSK(-64.95)	21	3	0.58787	10208000
D6EUD5 ○	Chaperone protein HtpG	Nitrogen_metabolism	Protein_folding	Intracellular	SSPG_00333	SCO7516	71.628	638	D6EUD5	424	D6EUD5_STRLI Chaperone protein HtpG OS=Streptomyces lividans TK24 OX=457428 GN=htpG PE=3 SV=1	D6EUD5	424	424	K	CSFASTHDAEEPTALKDYVERMKEGQDDIYY	88.987	88.987	EGLVTDSDNRDAILAACSFASTHDAEEPTALK(1)DYVER	EGLVTDSDNRDAILAACSFASTHDAEEPTALK(88.99)DYVER	32	4	0.68756		71563000
D6EPR1 ●	Preprotein translocase	Nitrogen_metabolism	Protein_secretion	N-terminally anchored (with CS)	SSPG_06039	SCO1517	17.839	169	D6EPR1	132	D6EPR1_STRLI Secreted protein OS=Streptomyces lividans TK24 OX=457428 GN=SLIV_30190 PE=4 SV=1	D6EPR1	132	132	K	ASADDASDDKSVDLGKKAEPADETADEPKAD	96.219	96.219	SDADVVPDDASSLTETDASADDASDDK(0.026)SVDLGK(0.974)K	SDADVVPDDASSLTETDASADDASDDK(-15.71)SVDLGK(15.71)K(-96.22)	33	3	0.31009				9917800
D6EPR1 ●	Preprotein translocase	Nitrogen_metabolism	Protein_secretion	N-terminally anchored (with CS)	SSPG_06039	SCO1517	17.839	169	D6EPR1	126	D6EPR1_STRLI Secreted protein OS=Streptomyces lividans TK24 OX=457428 GN=SLIV_30190 PE=4 SV=1	D6EPR1	126	126	K	SLTETDASADDASDDKSVDLGKKAEPADETA	34.013	34.013	SDADVVPDDASSLTETDASADDASDDK(0.511)SVDLGK(0.489)K	SDADVVPDDASSLTETDASADDASDDK(0.2)SVDLGK(-0.2)K(-34.01)	27	3	-0.41529					9743600
D6EPR1 ○	Preprotein translocase	Nitrogen_metabolism	Protein_secretion	N-terminally anchored (with CS)	SSPG_06039	SCO1517	17.839	169	D6EPR1	154	D6EPR1_STRLI Secreted protein OS=Streptomyces lividans TK24 OX=457428 GN=SLIV_30190 PE=4 SV=1	D6EPR1	154	154	K	ETADEPKADAAPAEAKTDEQAKKSDGGSEAK	38.537	38.537	AEPADETADEPK(0.022)ADAAPAEAK(0.978)TDEQAK	AEPADETADEPK(-16.44)ADAAPAEAK(16.44)TDEQAK(-38.54)	21	3	-0.51384	7026500
D6EPR1 ○	Preprotein translocase	Nitrogen_metabolism	Protein_secretion	N-terminally anchored (with CS)	SSPG_06039	SCO1517	17.839	169	D6EPR1	132	D6EPR1_STRLI Secreted protein OS=Streptomyces lividans TK24 OX=457428 GN=SLIV_30190 PE=4 SV=1	D6EPR1	132	132	K	ASADDASDDKSVDLGKKAEPADETADEPKAD	96.219	96.219	SDADVVPDDASSLTETDASADDASDDK(0.026)SVDLGK(0.974)K	SDADVVPDDASSLTETDASADDASDDK(-15.71)SVDLGK(15.71)K(-96.22)	33	3	0.31009	69335000	22090000	3.13875
Q7B115 ○	Sec-independent protein translocase protein TatA	Nitrogen_metabolism	Protein_secretion	N-terminally anchored (No CS)	SSPG_05922	SCO1633	10.039	95	Q7B115;D6ENM5	94;94	Q7B115_STRLI Sec-independent protein translocase protein TatA OS=Streptomyces lividans OX=1916 GN=tatA PE=3 SV=1;D6ENM5_STRLI Sec-independent protein translocase protein TatA OS=Streptomyces lividans TK24 OX=457428 GN=tatA PE=3 SV=1	Q7B115	94	94	K	DVTSSRPVTEPTDTTKR______________	55.228	55.228	TIQAAPGDVTSSRPVTEPTDTTK(1)R	TIQAAPGDVTSSRPVTEPTDTTK(55.23)R	23	3	0.40597	5556400	42250000	0.131512
A0A076M534 ●	Peptide chain release factor 2	Nitrogen_metabolism	Protein_secretion	Intracellular	SSPG_04567	SCO2972	39.407	352	A0A076M534	38	A0A076M534_STRLI Peptide chain release factor 2 OS=Streptomyces lividans TK24 OX=457428 GN=prfB PE=3 SV=1	A0A076M534	38	38	K	QAAAPSLWDDPEAAQKITSKLSHLQAEVRKA	144.49	144.49	ADIAVLEEQAAAPSLWDDPEAAQK(1)ITSK	ADIAVLEEQAAAPSLWDDPEAAQK(144.49)ITSK(-144.49)	24	3	-0.084294					28548000
P0A4G7 ○	Protein translocase subunit SecA	Nitrogen_metabolism	Protein_secretion	Intracellular	SSPG_04534	SCO3005	106.46	947	P0A4G7;D6EV12	516;516	SECA_STRLI Protein translocase subunit SecA OS=Streptomyces lividans OX=1916 GN=secA PE=1 SV=1;D6EV12_STRLI Protein translocase subunit SecA OS=Streptomyces lividans TK24 OX=457428 GN=secA PE=3 SV=1	P0A4G7	516	516	K	SVTVATNMAGRGTDIKLGGNPEDLAEAELRQ	127.71	125.28	GTDIK(1)LGGNPEDLAEAELR	GTDIK(125.28)LGGNPEDLAEAELR	5	2	1.6766	7459700	3361300	2.21929
P0A4G7 ●	Protein translocase subunit SecA	Nitrogen_metabolism	Protein_secretion	Intracellular	SSPG_04534	SCO3005	106.46	947	P0A4G7;D6EV12	447;447	SECA_STRLI Protein translocase subunit SecA OS=Streptomyces lividans OX=1916 GN=secA PE=1 SV=1;D6EV12_STRLI Protein translocase subunit SecA OS=Streptomyces lividans TK24 OX=457428 GN=secA PE=3 SV=1	P0A4G7	447	447	K	TEVAKFEAVVDDIEEKHRKGQPILVGTTSVE	103.17	103.17	TEVAKFEAVVDDIEEK(1)HR	TEVAK(-77.35)FEAVVDDIEEK(77.35)HR	16	3	-0.92243				1842500
P0A4G7 ○	Protein translocase subunit SecA	Nitrogen_metabolism	Protein_secretion	Intracellular	SSPG_04534	SCO3005	106.46	947	P0A4G7;D6EV12	447;447	SECA_STRLI Protein translocase subunit SecA OS=Streptomyces lividans OX=1916 GN=secA PE=1 SV=1;D6EV12_STRLI Protein translocase subunit SecA OS=Streptomyces lividans TK24 OX=457428 GN=secA PE=3 SV=1	P0A4G7	447	447	K	TEVAKFEAVVDDIEEKHRKGQPILVGTTSVE	103.17	103.17	TEVAKFEAVVDDIEEK(1)HR	TEVAK(-77.35)FEAVVDDIEEK(77.35)HR	16	3	-0.92243	6192000
P0A4G7 ○	Protein translocase subunit SecA	Nitrogen_metabolism	Protein_secretion	Intracellular	SSPG_04534	SCO3005	106.46	947	P0A4G7;D6EV12	484;484	SECA_STRLI Protein translocase subunit SecA OS=Streptomyces lividans OX=1916 GN=secA PE=1 SV=1;D6EV12_STRLI Protein translocase subunit SecA OS=Streptomyces lividans TK24 OX=457428 GN=secA PE=3 SV=1	P0A4G7	484	484	K	QQLSKRGVQHEVLNAKQHDREATIVAQAGRK	81.448	81.448	GVQHEVLNAK(1)QHDR	GVQHEVLNAK(81.45)QHDR	10	3	0.15038		9052100
P0A4G7 ○	Protein translocase subunit SecA	Nitrogen_metabolism	Protein_secretion	Intracellular	SSPG_04534	SCO3005	106.46	947	P0A4G7;D6EV12	664;664	SECA_STRLI Protein translocase subunit SecA OS=Streptomyces lividans OX=1916 GN=secA PE=1 SV=1;D6EV12_STRLI Protein translocase subunit SecA OS=Streptomyces lividans TK24 OX=457428 GN=secA PE=3 SV=1	P0A4G7	664	664	K	SQVETQNFETRKNVLKYDEVLNRQREVIYGE	77.662	77.662	NVLK(1)YDEVLNR	NVLK(77.66)YDEVLNR	4	2	-0.52128		4975300
P0A4G7 ○	Protein translocase subunit SecA	Nitrogen_metabolism	Protein_secretion	Intracellular	SSPG_04534	SCO3005	106.46	947	P0A4G7;D6EV12	473;473	SECA_STRLI Protein translocase subunit SecA OS=Streptomyces lividans OX=1916 GN=secA PE=1 SV=1;D6EV12_STRLI Protein translocase subunit SecA OS=Streptomyces lividans TK24 OX=457428 GN=secA PE=3 SV=1	P0A4G7	473	473	K	TTSVEKSEYLSQQLSKRGVQHEVLNAKQHDR	169.41	74.841	SEYLSQQLSK(1)R	SEYLSQQLSK(74.84)R	10	2	0.19526	3350300	15352000	0.218232
D6EMB4 ○	Putative inner membrane protein translocase	Nitrogen_metabolism	Protein_secretion	Multi-transmembrane	SSPG_03769	SCO3883	47.388	431	D6EMB4	94	D6EMB4_STRLI Membrane protein insertase OS=Streptomyces lividans TK24 OX=457428 GN=SLIV_18850 PE=3 SV=1	D6EMB4	94	94	K	ERYKNDKQRQSEEMMKLYKETGTNPLSSCLP	68.224	66.27	QSEEMMK(1)LYK	QSEEMMK(66.27)LYK(-66.27)	7	2	1.1002	5941800
D6EMB4 ○	Putative inner membrane protein translocase	Nitrogen_metabolism	Protein_secretion	Multi-transmembrane	SSPG_03769	SCO3883	47.388	431	D6EMB4	207	D6EMB4_STRLI Membrane protein insertase OS=Streptomyces lividans TK24 OX=457428 GN=SLIV_18850 PE=3 SV=1	D6EMB4	207	207	K	FTQRQLMTKNVDTSVKTPFMQQQKMLMYVFP	42.629	42.629	NVDTSVK(1)TPFMQQQK	NVDTSVK(42.63)TPFMQQQK(-42.63)	7	2	-1.9213		5092600
P0A4G9 ○	Protein translocase subunit SecE	Nitrogen_metabolism	Protein_secretion	Multi-transmembrane	SSPG_03034	SCO4646	10.446	94	P0A4G9;D6EFF2	21;21	SECE_STRLI Protein translocase subunit SecE OS=Streptomyces lividans OX=1916 GN=secE PE=3 SV=1;D6EFF2_STRLI Protein translocase subunit SecE OS=Streptomyces lividans TK24 OX=457428 GN=secE PE=3 SV=1	P0A4G9	21	21	K	GSIDMPDAQDEAPDSKKSRKGGKRGKKGPLK	26.627	26.627	TDAVGSIDMPDAQDEAPDSK(1)K	TDAVGSIDMPDAQDEAPDSK(26.63)K(-26.63)	20	3	-0.37485	3699600
Q9EWB3 ●	Sec-independent protein translocase protein TatB	Nitrogen_metabolism	Protein_secretion	N-terminally anchored (No CS)	SSPG_02538	SCO5150	17.402	158	Q9EWB3;D6EW43	85;85	Q9EWB3_STRLI Sec-independent protein translocase protein TatB OS=Streptomyces lividans OX=1916 GN=tatB PE=3 SV=1;D6EW43_STRLI Sec-independent protein translocase protein TatB OS=Streptomyces lividans TK24 OX=457428 GN=tatB PE=3 SV=1	Q9EWB3	85	85	K	KTFIRKQLDNEELGLKEIRNGFDLKKEMAEV	160.36	122.7	QLDNEELGLK(1)EIR	QLDNEELGLK(122.7)EIR	10	2	0.063961					3487000
D6EUY9 ●	Adenosylhomocysteinase	Nitrogen_metabolism	Amino_acids_degradation	Intracellular	SSPG_04511	SCO3023	52.939	485	D6EUY9	446	D6EUY9_STRLI Adenosylhomocysteinase OS=Streptomyces lividans TK24 OX=457428 GN=ahcY PE=3 SV=1	D6EUY9	446	446	K	EYPTDVYVLPKHLDEKVARLHLDSLGVKLTT	157.68	157.68	HLDEK(1)VAR	HLDEK(157.68)VAR	5	2	0.20927				49986000	226630000	0.220562
D6EUY9 ○	Adenosylhomocysteinase	Nitrogen_metabolism	Amino_acids_degradation	Intracellular	SSPG_04511	SCO3023	52.939	485	D6EUY9	238	D6EUY9_STRLI Adenosylhomocysteinase OS=Streptomyces lividans TK24 OX=457428 GN=ahcY PE=3 SV=1	D6EUY9	238	238	K	GTLLFPAINVNDAVTKSKFDNKYGCRHSLID	169.04	169.04	DGTLLFPAINVNDAVTK(1)SK	DGTLLFPAINVNDAVTK(169.04)SK(-169.04)	17	2	-0.9962		31675000
D6EUY9 ○	Adenosylhomocysteinase	Nitrogen_metabolism	Amino_acids_degradation	Intracellular	SSPG_04511	SCO3023	52.939	485	D6EUY9	240	D6EUY9_STRLI Adenosylhomocysteinase OS=Streptomyces lividans TK24 OX=457428 GN=ahcY PE=3 SV=1	D6EUY9	240	240	K	LLFPAINVNDAVTKSKFDNKYGCRHSLIDGI	79.427	79.427	SK(1)FDNKYGCR	SK(61.56)FDNK(-61.56)YGCR	2	3	0.1352		8328400
D6EUY9 ○	Adenosylhomocysteinase	Nitrogen_metabolism	Amino_acids_degradation	Intracellular	SSPG_04511	SCO3023	52.939	485	D6EUY9	337	D6EUY9_STRLI Adenosylhomocysteinase OS=Streptomyces lividans TK24 OX=457428 GN=ahcY PE=3 SV=1	D6EUY9	337	337	K	DIFVTTTGNKDIIMAKDMAKMKHQAIVGNIG	72.643	17.436	DIIMAK(1)DMAK(1)MK	DIIMAK(17.44)DMAK(17.44)MK(-17.44)	6	2	0.87518		12800000
Q54410 ○	Secreted tripeptidylaminopeptidase	Nitrogen_metabolism	Protein_degradation	Secretory(released) (with CS)	SSPG_06336	SCO1230	58.273	537	Q54410;D6ESC6	193;193	TAP_STRLI Tripeptidyl aminopeptidase OS=Streptomyces lividans OX=1916 GN=tap PE=1 SV=1;D6ESC6_STRLI Tripeptidyl aminopeptidase OS=Streptomyces lividans TK24 OX=457428 GN=tap2 PE=4 SV=1	Q54410	193	193	K	VKAPKADPVPGSEADKRAQRKLAREYAEGCF	82.171	82.171	ADPVPGSEADK(1)R	ADPVPGSEADK(82.17)R	11	2	0.33931	23698000	7528700	3.14769
Q54410 ●	Tripeptidyl aminopeptidase	Nitrogen_metabolism	Protein_degradation	Secretory(released) (with CS)	SSPG_06336	SCO1230	58.273	537	Q54410;D6ESC6	179;179	TAP_STRLI Tripeptidyl aminopeptidase OS=Streptomyces lividans OX=1916 GN=tap PE=1 SV=1;D6ESC6_STRLI Tripeptidyl aminopeptidase OS=Streptomyces lividans TK24 OX=457428 GN=tap2 PE=4 SV=1	Q54410	179	179	K	GHSAPISCVDPQEFVKAPKADPVPGSEADKR	122.44	121.01	GVGHSAPISCVDPQEFVK(1)APK	GVGHSAPISCVDPQEFVK(121.01)APK(-121.01)	18	3	0.37054					8436300
A0A076MCX7 ●	Prokaryotic ubiquitin-like protein Pup	Nitrogen_metabolism	Protein_degradation	Intracellular	SSPG_05909	SCO1646	7.9753	72	A0A076MCX7	12	A0A076MCX7_STRLI Prokaryotic ubiquitin-like protein Pup OS=Streptomyces lividans TK24 OX=457428 GN=pup PE=3 SV=1	A0A076MCX7	12	12	K	____MATKDTGGGQQKATRSTEEVEEQAQDA	223.87	215.72	DTGGGQQK(1)ATR	DTGGGQQK(215.72)ATR	8	2	-0.33027				9924300
A0A076M8L1 ○	Pup deamidase/depupylase	Nitrogen_metabolism	Protein_degradation	Intracellular	SSPG_05908	SCO1647	57.063	503	A0A076M8L1	237	A0A076M8L1_STRLI Pup deamidase/depupylase OS=Streptomyces lividans TK24 OX=457428 GN=dop PE=4 SV=1	A0A076M8L1	237	237	K	RPIINTRDEPHADAEKWRRLHVIIGDANLSE	54.023	54.023	DEPHADAEK(1)WRR	DEPHADAEK(54.02)WRR	9	3	-1.2163	13216000
D6ENL0 ●	Proteasome-associated ATPase	Nitrogen_metabolism	Protein_degradation	Intracellular	SSPG_05907	SCO1648	65.189	588	D6ENL0	85	D6ENL0_STRLI AAA ATPase forming ring-shaped complexes OS=Streptomyces lividans TK24 OX=457428 GN=arc PE=3 SV=1	D6ENL0	85	85	K	LAGTLREARDQIVALKEEVDRLAQPPAGFGV	201.09	69.451	DQIVALK(1)EEVDR	DQIVALK(69.45)EEVDR	7	2	0.41529					3013500
D6ENL0 ●	Proteasome-associated ATPase	Nitrogen_metabolism	Protein_degradation	Intracellular	SSPG_05907	SCO1648	65.189	588	D6ENL0	424	D6ENL0_STRLI AAA ATPase forming ring-shaped complexes OS=Streptomyces lividans TK24 OX=457428 GN=arc PE=3 SV=1	D6ENL0	424	424	K	LDVKIKIERPDAEAAKDIFGKYLTERLPLHS	80.609	38.261	IERPDAEAAK(1)DIFGK	IERPDAEAAK(38.26)DIFGK(-38.26)	10	3	0.24487					3897600
D6ENL0 ○	Proteasome-associated ATPase	Nitrogen_metabolism	Protein_degradation	Intracellular	SSPG_05907	SCO1648	65.189	588	D6ENL0	318	D6ENL0_STRLI AAA ATPase forming ring-shaped complexes OS=Streptomyces lividans TK24 OX=457428 GN=arc PE=3 SV=1	D6ENL0	318	318	K	GKSFFLNIKGPELLNKYVGETERQIRLVFQR	100.55	95.401	GPELLNK(1)YVGETER	GPELLNK(95.4)YVGETER	7	2	-0.3668	3911800
D6ELM6 ●	Regulator of protease activity HflC	Nitrogen_metabolism	Protein_degradation	N-terminally anchored (with CS)	SSPG_05754	SCO1796	34.663	319	D6ELM6	207	D6ELM6_STRLI Secreted protein OS=Streptomyces lividans TK24 OX=457428 GN=SLIV_28740 PE=4 SV=1	D6ELM6	207	207	K	AEGVRQSEILRAEGEKQSQILRAEGEAKAAA	140.49	77.562	QSEILRAEGEK(1)QSQILR	QSEILRAEGEK(77.56)QSQILR	11	3	0.11105					18278000
A0A076MFF0 ●	Leucyl aminopeptidase	Nitrogen_metabolism	Amino_acids_degradation	Intracellular	SSPG_05365	SCO2179	51.725	515	A0A076MFF0	41	A0A076MFF0_STRLI Probable cytosol aminopeptidase OS=Streptomyces lividans TK24 OX=457428 GN=pepA PE=3 SV=1	A0A076MFF0	41	41	K	GAGGPSVAPGAEAVDKAYDGRLAAVLETLGA	126.69	80.109	GAGGPSVAPGAEAVDK(1)AYDGR	GAGGPSVAPGAEAVDK(80.11)AYDGR	16	3	-2.9197					103440000
A0A076MFF0 ●	Leucyl aminopeptidase	Nitrogen_metabolism	Amino_acids_degradation	Intracellular	SSPG_05365	SCO2179	51.725	515	A0A076MFF0	228	A0A076MFF0_STRLI Probable cytosol aminopeptidase OS=Streptomyces lividans TK24 OX=457428 GN=pepA PE=3 SV=1	A0A076MFF0	228	228	K	AFAAVAQAAAKEHGIKVQVLDEKALVKGGYG	190.36	86.772	EHGIK(1)VQVLDEK	EHGIK(86.77)VQVLDEK(-86.77)	5	3	0.37358					15145000
A0A076MFF0 ○	Leucyl aminopeptidase	Nitrogen_metabolism	Amino_acids_degradation	Intracellular	SSPG_05365	SCO2179	51.725	515	A0A076MFF0	223	A0A076MFF0_STRLI Probable cytosol aminopeptidase OS=Streptomyces lividans TK24 OX=457428 GN=pepA PE=3 SV=1	A0A076MFF0	223	223	K	DLDPEAFAAVAQAAAKEHGIKVQVLDEKALV	55.492	55.492	DLVNTPPNDLDPEAFAAVAQAAAK(0.662)EHGIK(0.338)VQVLDEK	DLVNTPPNDLDPEAFAAVAQAAAK(2.91)EHGIK(-2.91)VQVLDEK(-55.49)	24	4	-0.59897	46425000
A0A076MFF0 ○	Leucyl aminopeptidase	Nitrogen_metabolism	Amino_acids_degradation	Intracellular	SSPG_05365	SCO2179	51.725	515	A0A076MFF0	41	A0A076MFF0_STRLI Probable cytosol aminopeptidase OS=Streptomyces lividans TK24 OX=457428 GN=pepA PE=3 SV=1	A0A076MFF0	41	41	K	GAGGPSVAPGAEAVDKAYDGRLAAVLETLGA	126.69	80.109	GAGGPSVAPGAEAVDK(1)AYDGR	GAGGPSVAPGAEAVDK(80.11)AYDGR	16	3	-2.9197		6901500
A0A076MB77 ○	KHG/KDPG aldolase	Nitrogen_metabolism	Amino_acids_degradation	Intracellular	SSPG_05243	SCO2298	21.941	219	A0A076MB77	135	A0A076MB77_STRLI KHG/KDPG aldolase OS=Streptomyces lividans TK24 OX=457428 GN=SLIV_26230 PE=4 SV=1	A0A076MB77	135	135	K	ASEVVALLERGVREMKFFPAEAAGGTAYLKA	105.14	47.68	EMK(1)FFPAEAAGGTAYLK	EMK(47.68)FFPAEAAGGTAYLK(-47.68)	3	3	0.12441		9285700
A0A076MDZ2 ●	Aminopeptidase N	Nitrogen_metabolism	Protein_degradation	Intracellular	SSPG_04894	SCO2635	94.819	857	A0A076MDZ2	781	A0A076MDZ2_STRLI Aminopeptidase N OS=Streptomyces lividans TK24 OX=457428 GN=pepN2 PE=4 SV=1	A0A076MDZ2	781	781	K	FAQPSQRDLLAPYAEKYFAAIERVWAERSIQ	107.14	107.14	DLLAPYAEK(1)YFAAIER	DLLAPYAEK(107.14)YFAAIER	9	2	2.5288					85452000
A0A076MDZ2 ○	Aminopeptidase N	Nitrogen_metabolism	Protein_degradation	Intracellular	SSPG_04894	SCO2635	94.819	857	A0A076MDZ2	725	A0A076MDZ2_STRLI Aminopeptidase N OS=Streptomyces lividans TK24 OX=457428 GN=pepN2 PE=4 SV=1	A0A076MDZ2	725	725	K	GVLAAELARDDTASGKRHQVRCLAARPSAAV	107.59	107.59	DDTASGK(1)R	DDTASGK(107.59)R	7	2	-0.74594	20049000
D6EY27 ●	Methylmalonate semialdehyde dehydrogenase	Nitrogen_metabolism	Amino_acids_degradation	Intracellular	SSPG_04802	SCO2726	52.603	500	D6EY27	308	D6EY27_STRLI Methylmalonate semialdehyde dehydrogenase [acylating] 2 OS=Streptomyces lividans TK24 OX=457428 GN=iolA2 PE=4 SV=1	D6EY27	308	308	K	AVGDELVEKIRERAEKIKIGPGTDPSSEMGP	73.26	73.26	ERAEK(1)IK	ERAEK(73.26)IK(-73.26)	5	3	0.027459					15657000
D6EXX5 ●	Hydroxymethylglutaryl-CoA lyase	Nitrogen_metabolism	Amino_acids_degradation	Intracellular	SSPG_04750	SCO2778	33.292	317	D6EXX5	36	D6EXX5_STRLI Hydroxymethylglutaryl-CoA lyase OS=Streptomyces lividans TK24 OX=457428 GN=SLIV_23785 PE=4 SV=1	D6EXX5	36	36	K	VRIHEVGARDGLQNEKATVPTAVKAEFIRRL	269.81	54.7	DGLQNEK(1)ATVPTAVK	DGLQNEK(54.7)ATVPTAVK(-54.7)	7	2	-1.0753				11148000	5303100	2.10217
D6EXX5 ○	Hydroxymethylglutaryl-CoA lyase	Nitrogen_metabolism	Amino_acids_degradation	Intracellular	SSPG_04750	SCO2778	33.292	317	D6EXX5	36	D6EXX5_STRLI Hydroxymethylglutaryl-CoA lyase OS=Streptomyces lividans TK24 OX=457428 GN=SLIV_23785 PE=4 SV=1	D6EXX5	36	36	K	VRIHEVGARDGLQNEKATVPTAVKAEFIRRL	269.81	54.7	DGLQNEK(1)ATVPTAVK	DGLQNEK(54.7)ATVPTAVK(-54.7)	7	2	-1.0753	85153000	305990000	0.278287
D6EWE8 ○	Secreted protease	Nitrogen_metabolism	Protein_degradation	N-terminally anchored (with CS)	SSPG_04619	SCO2920	85.758	781	D6EWE8	759	D6EWE8_STRLI Secreted protease OS=Streptomyces lividans TK24 OX=457428 GN=SLIV_23095 PE=4 SV=1	D6EWE8	759	759	K	PANPTGGVKITDTNTKIKILKEAKNGSTIEL	85.731	85.731	ITDTNTK(1)IK	ITDTNTK(85.73)IK(-85.73)	7	2	0.24717	16718000
D6EWE8 ●	Secreted protease	Nitrogen_metabolism	Protein_degradation	N-terminally anchored (with CS)	SSPG_04619	SCO2920	85.758	781	D6EWE8	182	D6EWE8_STRLI Secreted protease OS=Streptomyces lividans TK24 OX=457428 GN=SLIV_23095 PE=4 SV=1	D6EWE8	182	182	K	FGSGKGVNSVKTYYEKQSSGRYSVDGEVSDW	120.99	120.99	TYYEK(1)QSSGR	TYYEK(120.99)QSSGR	5	2	-0.46965				12012000
A0A076M863 ●	Pyrroline-5-carboxylate reductase	Nitrogen_metabolism	Amino_acids_biosynthesis	Intracellular	SSPG_04217	SCO3337	29.806	284	A0A076M863	236	A0A076M863_STRLI Pyrroline-5-carboxylate reductase OS=Streptomyces lividans TK24 OX=457428 GN=proC PE=3 SV=1	A0A076M863	236	236	K	IGAAKMLRDSGEHPVKLRENVTSPAGTTINA	144.79	93.098	DSGEHPVK(1)LR	DSGEHPVK(93.1)LR	8	2	-0.14547				23809000
D6EQR3 ○	Clp-family ATP-binding protease	Nitrogen_metabolism	Protein_degradation	Intracellular	SSPG_04182	SCO3373	93.013	841	D6EQR3	449	D6EQR3_STRLI Putative ATP-dependent Clp protease ATP-binding subunit OS=Streptomyces lividans TK24 OX=457428 GN=SLIV_20905 PE=3 SV=1	D6EQR3	449	449	K	AIDSQDFEKAASLRDKEKQLLAAKAKREKEW	47.894	47.894	DK(0.617)EK(0.383)QLLAAK	DK(2.06)EK(-2.06)QLLAAK(-47.89)	2	3	0.57417		21547000
D6EQR3 ○	Clp-family ATP-binding protease	Nitrogen_metabolism	Protein_degradation	Intracellular	SSPG_04182	SCO3373	93.013	841	D6EQR3	451	D6EQR3_STRLI Putative ATP-dependent Clp protease ATP-binding subunit OS=Streptomyces lividans TK24 OX=457428 GN=SLIV_20905 PE=3 SV=1	D6EQR3	451	451	K	DSQDFEKAASLRDKEKQLLAAKAKREKEWKA	129.89	129.89	DKEK(1)QLLAAK	DK(-44.53)EK(44.53)QLLAAK(-129.89)	4	2	0.52692		25423000
D6EQR3 ●	Putative ATP-dependent Clp protease ATP-binding subunit	Nitrogen_metabolism	Protein_degradation	Intracellular	SSPG_04182	SCO3373	93.013	841	D6EQR3	431	D6EQR3_STRLI Putative ATP-dependent Clp protease ATP-binding subunit OS=Streptomyces lividans TK24 OX=457428 GN=SLIV_20905 PE=3 SV=1	D6EQR3	431	431	K	DLREFDEKIAGVRRDKESAIDSQDFEKAASL	97.911	97.911	DK(1)ESAIDSQDFEK	DK(97.91)ESAIDSQDFEK(-97.91)	2	2	0.37327				6290200
D6EPI1 ○	Tryptophan 2,3-dioxygenase	Nitrogen_metabolism	Amino_acids_degradation	Intracellular	SSPG_04013	SCO3646	30.338	271	D6EPI1	79	D6EPI1_STRLI Tryptophan 2,3-dioxygenase OS=Streptomyces lividans TK24 OX=457428 GN=kynA PE=3 SV=1	D6EPI1	79	79	K	RALREDRIPVATDALKRSVRELEALNASWTP	36.529	36.529	EDRIPVATDALK(1)R	EDRIPVATDALK(36.53)R	12	3	-1.7872	4033600
D6ET71 ●	Methylmalonyl-CoA epimerase	Nitrogen_metabolism	Amino_acids_degradation	Intracellular	SSPG_02309	SCO5398	16.082	146	D6ET71	73	D6ET71_STRLI VOC domain-containing protein OS=Streptomyces lividans TK24 OX=457428 GN=SLIV_11505 PE=4 SV=1	D6ET71	73	73	K	YLQLLEPTREDSAVGKWLAKNGEGVHHIAFG	148.1	148.1	INDTSDGGASYLQLLEPTREDSAVGK(1)WLAK	INDTSDGGASYLQLLEPTREDSAVGK(148.1)WLAK(-148.1)	26	3	0.53384				13730000	1146700	11.9735
D6ERQ3 ●	L-glutamate gamma-semialdehyde dehydrogenase	Nitrogen_metabolism	Amino_acids_degradation	Intracellular	SSPG_02187	SCO5520	59.362	546	D6ERQ3	284	D6ERQ3_STRLI Delta-1-pyrroline-5-carboxylate dehydrogenase OS=Streptomyces lividans TK24 OX=457428 GN=prnC PE=4 SV=1	D6ERQ3	284	284	K	KTFQHLWKTVGNNIEKYRTYPRLVGETGGKD	164.68	139.38	TVGNNIEK(1)YR	TVGNNIEK(139.38)YR	8	2	0.72352					3841900
D6ERQ3 ○	L-glutamate gamma-semialdehyde dehydrogenase	Nitrogen_metabolism	Amino_acids_degradation	Intracellular	SSPG_02187	SCO5520	59.362	546	D6ERQ3	67	D6ERQ3_STRLI Delta-1-pyrroline-5-carboxylate dehydrogenase OS=Streptomyces lividans TK24 OX=457428 GN=prnC PE=4 SV=1	D6ERQ3	67	67	K	MGGGERFDVVQPHNHKSRLGTYANATQADAQ	93.623	93.623	FDVVQPHNHK(1)SR	FDVVQPHNHK(93.62)SR	10	3	-0.73315		41459000
A0A076LVX4 ○	Putative zinc metalloprotease	Nitrogen_metabolism	Protein_degradation	Multi-transmembrane	SSPG_02040	SCO5695	46.745	434	A0A076LVX4	114	A0A076LVX4_STRLI Putative zinc metalloprotease OS=Streptomyces lividans TK24 OX=457428 GN=SLIV_10150 PE=4 SV=1	A0A076LVX4	114	114	K	DARSAAFEELQPGDEKRLFYTRKPWKRVIVM	148.28	79.82	SAAFEELQPGDEK(1)R	SAAFEELQPGDEK(79.82)R	13	2	-1.8442		7291300
D6EID1 ●	Clp protease ATP binding subunit	Nitrogen_metabolism	Protein_degradation	Intracellular	SSPG_01277	SCO6408	92.094	842	D6EID1	456	D6EID1_STRLI ATP-dependent Clp protease ATP-binding subunit ClpC OS=Streptomyces lividans TK24 OX=457428 GN=clpC PE=3 SV=1	D6EID1	456	456	K	DVRALEREVDQLVRDKDQAVADEQYEQATQL	36.481	36.481	DK(1)DQAVADEQYEQATQLR	DK(36.48)DQAVADEQYEQATQLR	2	3	-1.2214				1541800
D6EID1 ○	Clp protease ATP binding subunit	Nitrogen_metabolism	Protein_degradation	Intracellular	SSPG_01277	SCO6408	92.094	842	D6EID1	192	D6EID1_STRLI ATP-dependent Clp protease ATP-binding subunit ClpC OS=Streptomyces lividans TK24 OX=457428 GN=clpC PE=3 SV=1	D6EID1	192	192	K	GRTESARTTNTPTLDKYGRDLTDLAQQGRID	100.88	100.88	TTNTPTLDK(1)YGR	TTNTPTLDK(100.88)YGR	9	2	0.48451		4116200
D6EQ50 ○	Ribonuclease	RNA degradation		Intracellular	SSPG_01991	SCO5745	61.063	561	D6EQ50	437	D6EQ50_STRLI Ribonuclease J OS=Streptomyces lividans TK24 OX=457428 GN=rnj PE=3 SV=1	D6EQ50	437	437	K	IVIAEDGVVVDLVEGKAKITGKVQAGYVYVD	66.977	66.977	IVIAEDGVVVDLVEGK(1)AK	IVIAEDGVVVDLVEGK(66.98)AK(-66.98)	16	3	1.8316		14137000
A0A076M9T8 ○	Oligoribonuclease	RNA degradation			SSPG_04735	SCO2793	21.505	196	A0A076M9T8	94	A0A076M9T8_STRLI Oligoribonuclease OS=Streptomyces lividans TK24 OX=457428 GN=orn PE=3 SV=1	A0A076M9T8	94	94	K	AQVLAYVREHVKEPGKAPLCGNSVGTDRGFL	68.168	35.594	EPGK(1)APLCGNSVGTDR	EPGK(35.59)APLCGNSVGTDR	4	2	0.77374	11969000	32436000	0.369004
D6EMA1 ○	RNA nucleotidyltransferase	RNA degradation		Intracellular	SSPG_03756	SCO3896	54.269	483	D6EMA1	227	D6EMA1_STRLI RNA nucleotidyltransferase OS=Streptomyces lividans TK24 OX=457428 GN=SLIV_18785 PE=3 SV=1	D6EMA1	227	227	K	RIDIVSAERVRDELNKLILSPHPRKGLSLLV	60.918	60.918	VRDELNK(1)LILSPHPR	VRDELNK(60.92)LILSPHPR	7	4	0.096351		5174000
A0A076M713 ●	Putative bifunctional protein (Ribonuclease H/phosphoglycerate mutase)	RNA_degradation		Intracellular	SSPG_05242	SCO2299	56.058	572	A0A076M713	385	A0A076M713_STRLI Bifunctional RNase H/acid phosphatase OS=Streptomyces lividans TK24 OX=457428 GN=SLIV_26225 PE=4 SV=1	A0A076M713	385	385	K	TFVLLRHGETPLTPQKRFSGSGGSDPSLSPV	140.45	88.056	HGETPLTPQK(1)R	HGETPLTPQK(88.06)R	10	3	-0.30892					6081600
D6EG70 ●	Transferase	Secondary_metabolites_and_Signaling_molecules_biosynthesis	Uncharacterized_secondary_metabolite_cluster4	Intracellular	SSPG_07207	SCO0393	30.011	269	D6EG70	216	D6EG70_STRLI Transferase OS=Streptomyces lividans TK24 OX=457428 GN=SLIV_35975 PE=4 SV=1	D6EG70	216	216	K	PENGDLVADGCTQLAKRGRLVAHQHRGFWKP	167.51	116.48	QEVFDHIPENGDLVADGCTQLAK(1)R	QEVFDHIPENGDLVADGCTQLAK(116.48)R	23	3	-0.37776					5654800
A0A076MGF3 ●	Coelichelin Non-ribosomal peptide synthetase	Secondary_metabolites_and_Signaling_molecules_biosynthesis	Coelichelin	Intracellular		SCO0492	390.15	3645	A0A076MGF3	3462	A0A076MGF3_STRLI Peptide synthetase OS=Streptomyces lividans TK24 OX=457428 GN=SLIV_35480 PE=4 SV=1	A0A076MGF3	3462	3462	K	PDGNLMYLGRTDQQVKIRGHRVEPGEVEAAF	143.89	127.56	TDQQVK(1)IR	TDQQVK(127.56)IR	6	2	-0.7443				6556300	37673000	0.174032
A0A076MGF3 ○	Coelichelin Non-ribosomal peptide synthetase	Secondary_metabolites_and_Signaling_molecules_biosynthesis	Coelichelin	Intracellular		SCO0492	390.15	3645	A0A076MGF3	170	A0A076MGF3_STRLI Peptide synthetase OS=Streptomyces lividans TK24 OX=457428 GN=SLIV_35480 PE=4 SV=1	A0A076MGF3	170	170	K	AVVDERRTLTYRQVEKLSAQLAHQLLARGLA	89.541	89.541	QVEK(1)LSAQLAHQLLAR	QVEK(89.54)LSAQLAHQLLAR	4	3	-0.34066		13560000
D6EES1 ●	Iron-siderophore binding lipoprotein	Secondary_metabolites_and_Signaling_molecules_biosynthesis	Coelichelin	Lipid anchored	SSPG_07106	SCO0494	37.375	350	D6EES1	174	D6EES1_STRLI Iron-siderophore binding lipoprotein OS=Streptomyces lividans TK24 OX=457428 GN=SLIV_35470 PE=4 SV=1	D6EES1	174	174	K	AYDKLSKIAPTVGRTKGEKEPFSAPWQDNAL	41.257	41.257	TK(0.592)GEK(0.408)EPFSAPWQDNALHIAK	TK(1.61)GEK(-1.61)EPFSAPWQDNALHIAK(-41.26)	2	4	-0.62606					3111500
D6EES1 ○	Coelichelin Iron-siderophore binding lipoprotein	Secondary_metabolites_and_Signaling_molecules_biosynthesis	Coelichelin	Lipid anchored	SSPG_07106	SCO0494	37.375	350	D6EES1	211	D6EES1_STRLI Iron-siderophore binding lipoprotein OS=Streptomyces lividans TK24 OX=457428 GN=SLIV_35470 PE=4 SV=1	D6EES1	211	211	K	GKAEEGEKMVADIQGKLDAAKQAHPEFADKT	60.434	52.79	MVADIQGK(1)LDAAK	MVADIQGK(52.79)LDAAK(-52.79)	8	2	-0.54584	3952600
D6EES1 ○	Coelichelin Iron-siderophore binding lipoprotein	Secondary_metabolites_and_Signaling_molecules_biosynthesis	Coelichelin	Lipid anchored	SSPG_07106	SCO0494	37.375	350	D6EES1	118	D6EES1_STRLI Iron-siderophore binding lipoprotein OS=Streptomyces lividans TK24 OX=457428 GN=SLIV_35470 PE=4 SV=1	D6EES1	118	118	K	GQSPDINTQWPWVKDKWGDTKPEVVMKNGDT	84.658	84.658	DK(1)WGDTKPEVVMK	DK(50.7)WGDTK(-50.7)PEVVMK(-84.66)	2	2	0.28618	6078400
D6EES1 ○	Coelichelin Iron-siderophore binding lipoprotein	Secondary_metabolites_and_Signaling_molecules_biosynthesis	Coelichelin	Lipid anchored	SSPG_07106	SCO0494	37.375	350	D6EES1	174	D6EES1_STRLI Iron-siderophore binding lipoprotein OS=Streptomyces lividans TK24 OX=457428 GN=SLIV_35470 PE=4 SV=1	D6EES1	174	174	K	AYDKLSKIAPTVGRTKGEKEPFSAPWQDNAL	41.257	41.257	TK(0.592)GEK(0.408)EPFSAPWQDNALHIAK	TK(1.61)GEK(-1.61)EPFSAPWQDNALHIAK(-41.26)	2	4	-0.62606		8622100
D6EES1 ○	Coelichelin Iron-siderophore binding lipoprotein	Secondary_metabolites_and_Signaling_molecules_biosynthesis	Coelichelin	Lipid anchored	SSPG_07106	SCO0494	37.375	350	D6EES1	177	D6EES1_STRLI Iron-siderophore binding lipoprotein OS=Streptomyces lividans TK24 OX=457428 GN=SLIV_35470 PE=4 SV=1	D6EES1	177	177	K	KLSKIAPTVGRTKGEKEPFSAPWQDNALHIA	68.401	47.75	TK(0.247)GEK(0.753)EPFSAPWQDNALHIAK	TK(-4.84)GEK(4.84)EPFSAPWQDNALHIAK(-47.75)	5	3	-1.4414		5231900
D6EXX3 ●	Desferrioxiamine Iron-siderophore binding lipoprotein	Secondary_metabolites_and_Signaling_molecules_biosynthesis	Desferrioxiamines	Lipid anchored	SSPG_04748	SCO2780	36.642	349	D6EXX3	56	D6EXX3_STRLI Fe/B12 periplasmic-binding domain-containing protein OS=Streptomyces lividans TK24 OX=457428 GN=SLIV_23775 PE=4 SV=1	D6EXX3	56	56	K	GDGSGGAAKSGPWSFKDDRGTTVKLDKVPAN	81.338	81.338	SGPWSFK(1)DDR	SGPWSFK(81.34)DDR	7	2	-0.75846					3554500
D6EXW8 ○	Desferrioxiamine Siderophore biosynthetic enzyme	Secondary_metabolites_and_Signaling_molecules_biosynthesis	Desferrioxiamines	Intracellular	SSPG_04743	SCO2785	66.545	594	D6EXW8	544	D6EXW8_STRLI Siderophore biosynthetic enzyme OS=Streptomyces lividans TK24 OX=457428 GN=SLIV_23750 PE=4 SV=1	D6EXW8	544	544	K	EVTREYQESVPELADKFERYDMFAPEFALSC	75.479	56.551	EYQESVPELADK(1)FER	EYQESVPELADK(56.55)FER	12	2	-0.2381	5450000
D6EJY1 ○	Terpenoid biosynthesis IspD	Secondary_metabolites_and_Signaling_molecules_biosynthesis	Terpenoids	Intracellular	SSPG_03460	SCO4233	27.81	270	D6EJY1	15	D6EJY1_STRLI 2-C-methyl-D-erythritol 4-phosphate cytidylyltransferase OS=Streptomyces lividans TK24 OX=457428 GN=ispD PE=3 SV=1	D6EJY1	15	15	K	_MSDESRPSPAETPAKTSAETSAETSAAGRS	110.01	110.01	SDESRPSPAETPAK(1)TSAETSAETSAAGR	SDESRPSPAETPAK(110.01)TSAETSAETSAAGR	14	3	-0.083097	23331000	11574000	2.01581
D6EWA2 ○	Actinorhodin polyketide dimerase	Secondary_metabolites_and_Signaling_molecules_biosynthesis	Actinorhodin	Intracellular	SSPG_02597	SCO5092	18.393	177	D6EWA2	92	D6EWA2_STRLI Actinorhodin polyketide dimerase OS=Streptomyces lividans TK24 OX=457428 GN=actVB PE=4 SV=1	D6EWA2	92	92	K	DHTDLAMRFARKSADKFAGGEFVRTARGATV	68.786	68.786	SADK(1)FAGGEFVR	SADK(68.79)FAGGEFVR	4	2	-1.2611	5760500
D6EF47 ○	Elp3 domain-containing protein	Secondary_metabolites_and_Signaling_molecules_biosynthesis	Hopene	Intracellular	SSPG_00937	SCO6766	38.649	340	D6EF47	159	D6EF47_STRLI Elp3 domain-containing protein OS=Streptomyces lividans TK24 OX=457428 GN=SLIV_04685 PE=4 SV=1	D6EF47	159	159	K	KEGVFDEAVEAIKEAKRRGFRVTTNSTFFNT	57.525	50.053	EGVFDEAVEAIK(0.062)EAK(0.938)R	EGVFDEAVEAIK(-11.79)EAK(11.79)R	15	3	0.42213	16870000
D6EPS5 ●	Secreted protein	Nitrogen_metabolism	Secreted protein	N-terminally anchored (No CS)	SSPG_06053	SCO1502	13.187	118	D6EPS5	78	D6EPS5_STRLI Uncharacterized protein OS=Streptomyces lividans TK24 OX=457428 GN=SLIV_30260 PE=4 SV=1	D6EPS5	78	78	K	NMAQREAELDDALGLKAPVDRELPAPRHHAA	96.131	96.131	EAELDDALGLK(1)APVDRELPAPR	EAELDDALGLK(96.13)APVDRELPAPR	11	3	-1.0987				5683900
A0A076MBH5 ●	Secreted protein	Nitrogen_metabolism	Secreted protein	N-terminally anchored (with CS)	SSPG_05326	SCO2217	53.657	501	A0A076MBH5	384	A0A076MBH5_STRLI Secreted protein OS=Streptomyces lividans TK24 OX=457428 GN=SLIV_26635 PE=4 SV=1	A0A076MBH5	384	384	K	SSWSCSGFEDRQVTDKYPLCPEGSQVLRTVN	136.7	94.122	QVTDK(1)YPLCPEGSQVLR	QVTDK(94.12)YPLCPEGSQVLR	5	2	-1.6911					5982200
A0A076MBH5 ○	Secreted protein	Nitrogen_metabolism	Secreted protein	N-terminally anchored (with CS)	SSPG_05326	SCO2217	53.657	501	A0A076MBH5	384	A0A076MBH5_STRLI Secreted protein OS=Streptomyces lividans TK24 OX=457428 GN=SLIV_26635 PE=4 SV=1	A0A076MBH5	384	384	K	SSWSCSGFEDRQVTDKYPLCPEGSQVLRTVN	136.7	94.122	QVTDK(1)YPLCPEGSQVLR	QVTDK(94.12)YPLCPEGSQVLR	5	2	-1.6911	6175000
D6EV38 ●	Secreted protein	Nitrogen_metabolism	Secreted protein	Lipid anchored	SSPG_04560	SCO2978	48.477	465	D6EV38	401	D6EV38_STRLI Uncharacterized protein OS=Streptomyces lividans TK24 OX=457428 GN=SLIV_22810 PE=4 SV=1	D6EV38	401	401	K	PNKSIDSSVYPNEVQKKIAEALVAAGDDFRF	96.604	45.829	SIDSSVYPNEVQK(1)K	SIDSSVYPNEVQK(45.83)K(-45.83)	13	2	1.531					5437600
D6EV38 ○	Secreted protein	Nitrogen_metabolism	Secreted protein	Lipid anchored	SSPG_04560	SCO2978	48.477	465	D6EV38	401	D6EV38_STRLI Uncharacterized protein OS=Streptomyces lividans TK24 OX=457428 GN=SLIV_22810 PE=4 SV=1	D6EV38	401	401	K	PNKSIDSSVYPNEVQKKIAEALVAAGDDFRF	96.604	45.829	SIDSSVYPNEVQK(1)K	SIDSSVYPNEVQK(45.83)K(-45.83)	13	2	1.531	3526200
D6EV38 ○	Secreted protein	Nitrogen_metabolism	Secreted protein	Lipid anchored	SSPG_04560	SCO2978	48.477	465	D6EV38	443	D6EV38_STRLI Uncharacterized protein OS=Streptomyces lividans TK24 OX=457428 GN=SLIV_22810 PE=4 SV=1	D6EV38	443	443	K	GTPGKGEWKTLQDFLKNPKDVAGAQAKLEAD	96.711	96.711	TLQDFLK(1)NPK	TLQDFLK(96.71)NPK(-96.71)	7	2	-2.4236	4560600
D6ETH8 ●	Secreted protein	Nitrogen_metabolism	Secreted protein	Secretory(released) (with CS)	SSPG_04393	SCO3146	63.084	604	D6ETH8	295	D6ETH8_STRLI Secreted protein OS=Streptomyces lividans TK24 OX=457428 GN=SLIV_21965 PE=4 SV=1	D6ETH8	295	295	K	VVAYMSGSSDRAKCNKLQEIDLATGQKGWSE	122.51	69.92	CNK(1)LQEIDLATGQK	CNK(69.92)LQEIDLATGQK(-69.92)	3	3	1.2714					5032200
A0A076M5F1 ●	ESAT-6-like protein (EsxA)	Nitrogen_metabolism	Secreted protein	Intracellular	SSPG_03157	SCO4509	11.358	100	A0A076M5F1	66	A0A076M5F1_STRLI Uncharacterized protein OS=Streptomyces lividans TK24 OX=457428 GN=SLIV_15730 PE=3 SV=1	A0A076M5F1	66	66	K	SKAFDDNFDEFTRGAKDTLDGLDGMGDYLTM	47.96	47.96	GAK(1)DTLDGLDGMGDYLTMAADK(1)FEQIDDELAK	GAK(47.96)DTLDGLDGMGDYLTMAADK(47.96)FEQIDDELAK(-47.96)	3	3	4.4019					8513900
A0A076M5F1 ●	ESAT-6-like protein (EsxA)	Nitrogen_metabolism	Secreted protein	Intracellular	SSPG_03157	SCO4509	11.358	100	A0A076M5F1	85	A0A076M5F1_STRLI Uncharacterized protein OS=Streptomyces lividans TK24 OX=457428 GN=SLIV_15730 PE=3 SV=1	A0A076M5F1	85	85	K	DGLDGMGDYLTMAADKFEQIDDELAKQARSK	48.467	47.96	GAK(1)DTLDGLDGMGDYLTMAADK(1)FEQIDDELAK	GAK(47.96)DTLDGLDGMGDYLTMAADK(47.96)FEQIDDELAK(-47.96)	22	3	4.4019					8513900
A0A076M5F1 ●	ESAT-6-like protein (EsxA)	Nitrogen_metabolism	Secreted protein	Intracellular	SSPG_03157	SCO4509	11.358	100	A0A076M5F1	17	A0A076M5F1_STRLI Uncharacterized protein OS=Streptomyces lividans TK24 OX=457428 GN=SLIV_15730 PE=3 SV=1	A0A076M5F1	17	17	K	PKDLDITYQDMRDAAKHVVKEKEKLQEKLDG	192.5	174.4	DAAK(1)HVVKEK	DAAK(85.32)HVVK(-85.32)EK(-174.4)	4	2	0.25812				17472000	174740000	0.0999886
A0A076M5F1 ○	ESAT-6-like protein (EsxA)	Nitrogen_metabolism	Secreted protein	Intracellular	SSPG_03157	SCO4509	11.358	100	A0A076M5F1	66	A0A076M5F1_STRLI Uncharacterized protein OS=Streptomyces lividans TK24 OX=457428 GN=SLIV_15730 PE=3 SV=1	A0A076M5F1	66	66	K	SKAFDDNFDEFTRGAKDTLDGLDGMGDYLTM	47.96	47.96	GAK(1)DTLDGLDGMGDYLTMAADK(1)FEQIDDELAK	GAK(47.96)DTLDGLDGMGDYLTMAADK(47.96)FEQIDDELAK(-47.96)	3	3	4.4019	26644000
D6EC72 ●	Secreted protein (Sec) - Cupin 2 family	Nitrogen_metabolism	Secreted protein		SSPG_00689		15.069	145	D6EC72	93	D6EC72_STRLI Cupin 2 OS=Streptomyces lividans TK24 OX=457428 GN=SLIV_03490 PE=4 SV=1	D6EC72	93	93	K	TLSHFDSNCASDGVYKKGSFLKEPAGADHVH	31.462	31.462	QGTLSHFDSNCASDGVYK(1)K	QGTLSHFDSNCASDGVYK(31.46)K(-31.46)	18	3	-0.89337					6302800
D6EQ71 ○	Secreted Lipoprotein (Sec) - Lipoprotein of unknown function	Nitrogen_metabolism	Secreted protein		SSPG_02012		21.84	208	D6EQ71	197	D6EQ71_STRLI Uncharacterized protein OS=Streptomyces lividans TK24 OX=457428 GN=SLIV_10015 PE=4 SV=1	D6EQ71	197	197	K	SLIELAKGAAEYAQDKGKCNAPSELSA____	96.665	96.665	GAAEYAQDK(1)GK	GAAEYAQDK(96.67)GK(-96.67)	9	2	-0.90055	12452000
D6EQJ1 ○	Secreted Lipoprotein	Nitrogen_metabolism	Secreted proteins		SSPG_04110	SCO3546	20.366	196	D6EQJ1	111	D6EQJ1_STRLI Uncharacterized protein OS=Streptomyces lividans TK24 OX=457428 GN=SLIV_20555 PE=4 SV=1	D6EQJ1	111	111	K	TVQKAGPPDVDDGEKKQKDAVTELNGLSASY	56.599	56.599	AGPPDVDDGEK(0.5)K(0.5)QK	AGPPDVDDGEK(0)K(0)QK(-56.6)	12	3	0.5123	22941000
D6EQJ1 ○	Secreted Lipoprotein	Nitrogen_metabolism	Secreted proteins		SSPG_04110	SCO3546	20.366	196	D6EQJ1	77	D6EQJ1_STRLI Uncharacterized protein OS=Streptomyces lividans TK24 OX=457428 GN=SLIV_20555 PE=4 SV=1	D6EQJ1	77	77	K	IQKETSDNSTPAEVQKTDAKAFQDMSDAYKA	139.3	139.3	ETSDNSTPAEVQK(1)TDAK	ETSDNSTPAEVQK(139.3)TDAK(-139.3)	13	2	0.66626	8073500
D6EQJ1 ○	Secreted Lipoprotein	Nitrogen_metabolism	Secreted proteins		SSPG_04110	SCO3546	20.366	196	D6EQJ1	110	D6EQJ1_STRLI Uncharacterized protein OS=Streptomyces lividans TK24 OX=457428 GN=SLIV_20555 PE=4 SV=1	D6EQJ1	110	110	K	ATVQKAGPPDVDDGEKKQKDAVTELNGLSAS	70.977	70.977	AGPPDVDDGEK(1)K	AGPPDVDDGEK(70.98)K(-70.98)	11	2	0.99309	22941000	10175000	2.25464
A0A076MAE5 ○	DNA-binding protein	Signaling_and_Regulators		Intracellular	SSPG_04968	SCO2564	34.752	333	A0A076MAE5	41	A0A076MAE5_STRLI DNA-binding protein OS=Streptomyces lividans TK24 OX=457428 GN=SLIV_24865 PE=4 SV=1	A0A076MAE5	41	41	K	DLLLDRAVQEVVAAAKAADADTDVRDLTPDQ	34.148	34.148	AVQEVVAAAK(1)AADADTDVR	AVQEVVAAAK(34.15)AADADTDVR	10	3	-0.33495	2268000
A0A076LZB5 ○	Two component sensor kinase	Signaling_and_Regulators	Cvn_proteins	Multi-transmembrane	SSPG_02391	SCO5289	104.59	998	A0A076LZB5	748	A0A076LZB5_STRLI Two component sensor kinase OS=Streptomyces lividans TK24 OX=457428 GN=SLIV_11915 PE=4 SV=1	A0A076LZB5	748	748	K	ADAEANSNVLHGRTEKSETAEKSETAERAGT	163.8	163.8	TEK(1)SETAEKSETAER	TEK(96.67)SETAEK(-96.67)SETAER	3	3	1.2276		37572000
A0A076LZB5 ○	Two component sensor kinase	Signaling_and_Regulators	Cvn_proteins	Multi-transmembrane	SSPG_02391	SCO5289	104.59	998	A0A076LZB5	754	A0A076LZB5_STRLI Two component sensor kinase OS=Streptomyces lividans TK24 OX=457428 GN=SLIV_11915 PE=4 SV=1	A0A076LZB5	754	754	K	SNVLHGRTEKSETAEKSETAERAGTAEKAEK	129.94	129.94	TEKSETAEK(1)SETAER	TEK(-71.05)SETAEK(71.05)SETAER	9	3	-0.029248	30964000
A0A076MH75 ●	Two-component sensor	Signaling_and_Regulators	Two_component_system	Intracellular	SSPG_07394	SCO0203	62.896	585	A0A076MH75	429	A0A076MH75_STRLI Two-component sensor OS=Streptomyces lividans TK24 OX=457428 GN=SLIV_36880 PE=4 SV=1	A0A076MH75	429	429	K	SERILRAVDDLDETIKIIRSTIFGLRSRDDD	128.17	88.596	AVDDLDETIK(1)IIR	AVDDLDETIK(88.6)IIR	10	2	-0.66176				3844000
A0A076MH75 ○	Two-component sensor	Signaling_and_Regulators	Two_component_system	Intracellular	SSPG_07394	SCO0203	62.896	585	A0A076MH75	429	A0A076MH75_STRLI Two-component sensor OS=Streptomyces lividans TK24 OX=457428 GN=SLIV_36880 PE=4 SV=1	A0A076MH75	429	429	K	SERILRAVDDLDETIKIIRSTIFGLRSRDDD	128.17	88.596	AVDDLDETIK(1)IIR	AVDDLDETIK(88.6)IIR	10	2	-0.66176	5570100
D6EEN8 ○	Cold shock protein scoF	Signaling_and_Regulators	Cold_shock_protein_regulator	Intracellular	SSPG_07073	SCO0527	7.1787	67	D6EEN8	57	D6EEN8_STRLI CSD_1 domain-containing protein OS=Streptomyces lividans TK24 OX=457428 GN=SLIV_35310 PE=4 SV=1	D6EEN8	57	57	K	LQEGQAVTFDITQGQKGPQAENITPA_____	50.945	50.945	ELQEGQAVTFDITQGQK(1)GPQAENITPA	ELQEGQAVTFDITQGQK(50.95)GPQAENITPA	17	3	0.086345	14171000	6538100	2.16745
D6EV09 ●	Putative two-component system response regulator	Signaling_and_Regulators	Two_component_system	Intracellular	SSPG_04531	SCO3008	27.404	252	D6EV09	221	D6EV09_STRLI Two-component system response regulator OS=Streptomyces lividans TK24 OX=457428 GN=SLIV_22670 PE=4 SV=1	D6EV09	221	221	K	NRDIAKELFISENTVKNHVRNILEKLQLHSR	124.1	89.266	ELFISENTVK(1)NHVR	ELFISENTVK(89.27)NHVR	10	2	1.5083					1182400
A0A076M923 ●	Two-component system response regulator	Signaling_and_Regulators	Two_component_system	Intracellular	SSPG_04526	SCO3013	24.751	225	A0A076M923	105	A0A076M923_STRLI DNA-binding response regulator MtrA OS=Streptomyces lividans TK24 OX=457428 GN=mtrA PE=4 SV=1	A0A076M923	105	105	K	VGLESGADDYIVKPFKPKELVARIRARLRRS	129.93	129.93	SDTVDVVVGLESGADDYIVK(0.14)PFK(0.86)PK	SDTVDVVVGLESGADDYIVK(-7.9)PFK(7.9)PK(-129.93)	23	3	0.91349				21640000
D6ETJ2 ○	TetR family transcriptional regulator	Signaling_and_Regulators	TetR_family_regulator	Intracellular	SSPG_04407	SCO3129	24.875	225	D6ETJ2	59	D6ETJ2_STRLI TetR family transcriptional regulator OS=Streptomyces lividans TK24 OX=457428 GN=SLIV_22035 PE=4 SV=1	D6ETJ2	59	59	K	AAKGFEGTSVEEIAAKAGVSKPVVYEHFGGK	70.145	70.145	GFEGTSVEEIAAK(0.808)AGVSK(0.192)PVVYEHFGGK	GFEGTSVEEIAAK(6.24)AGVSK(-6.24)PVVYEHFGGK(-70.14)	13	4	0.63772		28314000
D6ENJ1 ○	Cold shock protein scoF1	Signaling_and_Regulators	Cold_shock_protein_regulator	Intracellular	SSPG_03930	SCO3731	7.1899	67	D6ENJ1	57	D6ENJ1_STRLI CSD_1 domain-containing protein OS=Streptomyces lividans TK24 OX=457428 GN=SLIV_19650 PE=4 SV=1	D6ENJ1	57	57	K	LLEGQKVTFDIAQGQKGPTAENITPA_____	45.28	45.28	VTFDIAQGQK(1)GPTAENITPA	VTFDIAQGQK(45.28)GPTAENITPA	10	2	-1.7921	4823500
D6ENJ1 ○	Cold shock protein scoF1	Signaling_and_Regulators	Cold_shock_protein_regulator	Intracellular	SSPG_03930	SCO3731	7.1899	67	D6ENJ1	47	D6ENJ1_STRLI CSD_1 domain-containing protein OS=Streptomyces lividans TK24 OX=457428 GN=SLIV_19650 PE=4 SV=1	D6ENJ1	47	47	K	SNINAQGFRELLEGQKVTFDIAQGQKGPTAE	44.299	44.299	ELLEGQK(1)VTFDIAQGQK	ELLEGQK(44.3)VTFDIAQGQK(-44.3)	7	2	0.10319	3629100	1796900	2.01964
D6EN68 ○	Serine/threonine protein kinase	Signaling_and_Regulators	ST_protein_kinases	Intracellular /TMH start AFTER 60	SSPG_03807	SCO3848	71.459	673	D6EN68	470	D6EN68_STRLI Putative serine/threonine-protein kinase OS=Streptomyces lividans TK24 OX=457428 GN=SLIV_19030 PE=4 SV=1	D6EN68	470	470	K	VIDKNIDEAKKQLEDKGFEVETKQTESSQDE	141.1	84.507	QLEDK(1)GFEVETK	QLEDK(84.51)GFEVETK(-84.51)	5	2	0.11104	6860300	3428600	2.0009
D6EMA4 ●	Serine/threonine protein kinase	Signaling_and_Regulators	ST_protein_kinases	Intracellular /TMH start AFTER 60	SSPG_03759	SCO3893	60.252	563	D6EMA4	93	D6EMA4_STRLI Uncharacterized protein OS=Streptomyces lividans TK24 OX=457428 GN=SLIV_18800 PE=4 SV=1	D6EMA4	93	93	K	VTRLDGFSSWRAVDEKLRRAVGVHLLPADHA	92.439	92.439	AVDEK(1)LRR	AVDEK(92.44)LRR	5	3	1.4484					6228600
I2B196 ○	Uncharacterized HTH-type transcriptional regulator SCO4158	Signaling_and_Regulators	HTH_type_regulator	Intracellular	SSPG_03532	SCO4158	36.766	340	I2B196;D6EK53	282;282	I2B196_STRLI Putative LacI-family regulatory protein SCO4158 OS=Streptomyces lividans OX=1916 PE=4 SV=1;D6EK53_STRLI Putative HTH-type transcriptional regulator OS=Streptomyces lividans TK24 OX=457428 GN=SLIV_17585 PE=4 SV=1	I2B196	282	282	K	IDVPGELAVAGFDDIKEADLADPPLTTVASD	46.15	46.15	IDVPGELAVAGFDDIK(1)EADLADPPLTTVASDR	IDVPGELAVAGFDDIK(46.15)EADLADPPLTTVASDR	16	3	0.47487	13602000
D6EK30 ○	Iron uptake regulatory protein	Signaling_and_Regulators	Fur_family_regulator	Intracellular	SSPG_03509	SCO4180	16.229	145	D6EK30	7	D6EK30_STRLI Iron uptake regulatory protein OS=Streptomyces lividans TK24 OX=457428 GN=SLIV_17475 PE=3 SV=1	D6EK30	7	7	K	_________MVSTDWKSDLRQRGYRLTPQRQ	114.4	114.4	VSTDWK(1)SDLR	VSTDWK(114.4)SDLR	6	2	1.2702	3574200
A0A076M5N4 ○	Putative tetR-family transcriptional regulatory protein	Signaling_and_Regulators	TetR_family_regulator	Intracellular	SSPG_03280	SCO4421	23.09	215	A0A076M5N4	129	A0A076M5N4_STRLI TetR family transcriptional regulator OS=Streptomyces lividans TK24 OX=457428 GN=SLIV_16330 PE=4 SV=1	A0A076M5N4	129	129	K	DAILRVVDLGAAEGDKRFAKIRMKILNSVNS	76.143	69.979	VVDLGAAEGDK(1)R	VVDLGAAEGDK(69.98)R	11	2	1.0086	11991000
D6EXT1 ●	TetR family transcriptional regulator	Signaling_and_Regulators	TetR_family_regulator	Intracellular	SSPG_02735	SCO4952	20.824	198	D6EXT1	2	D6EXT1_STRLI TetR family transcriptional regulator OS=Streptomyces lividans TK24 OX=457428 GN=SLIV_13630 PE=4 SV=1	D6EXT1	2	2	K	______________MKDGEAATGQAASRPKR	119.32	68.277	MK(1)DGEAATGQAASRPK	MK(68.28)DGEAATGQAASRPK(-68.28)	2	2	-0.34806					9109000
D6EXP5 ●	Putative IclR-family transcriptional regulatory protein	Signaling_and_Regulators	IclR_family_regulator	Intracellular	SSPG_02699	SCO4989	27.923	254	D6EXP5	172	D6EXP5_STRLI IclR family transcriptional regulator OS=Streptomyces lividans TK24 OX=457428 GN=SLIV_13445 PE=4 SV=1	D6EXP5	172	172	K	PMYTARSTPNADGFLKELAKVREQGWATDLG	65.563	65.563	STPNADGFLK(1)ELAK	STPNADGFLK(65.56)ELAK(-65.56)	10	2	0.37237					1325700
D6EUK3 ○	Two-component system response regulator	Signaling_and_Regulators	Two_component_system	Intracellular	SSPG_02397	SCO5283	26.929	244	D6EUK3	218	D6EUK3_STRLI Two-component system response regulator OS=Streptomyces lividans TK24 OX=457428 GN=SLIV_11945 PE=4 SV=1	D6EUK3	218	218	K	DWADASGTRTVDSHIKALRRKIGAERIRTVH	65.5	65.5	TVDSHIK(1)ALR	TVDSHIK(65.5)ALR	7	3	1.4232	3697000	13666000	0.270525
A0A076M5H5 ●	Histidine kinase	Signaling_and_Regulators	Two_component_system	Intracellular	SSPG_01984	SCO5748	195.75	1829	A0A076M5H5	174	A0A076M5H5_STRLI Histidine kinase OS=Streptomyces lividans TK24 OX=457428 GN=SLIV_09875 PE=4 SV=1	A0A076M5H5	174	174	K	QNDEGTGQPLRGEFLKVGRTVNNLVDQLSTF	173.21	118.37	TQNDEGTGQPLRGEFLK(1)VGR	TQNDEGTGQPLRGEFLK(118.37)VGR	17	3	0.40594					11824000
A0A076M5H5 ○	Histidine kinase	Signaling_and_Regulators	Two_component_system	Intracellular	SSPG_01984	SCO5748	195.75	1829	A0A076M5H5	346	A0A076M5H5_STRLI Histidine kinase OS=Streptomyces lividans TK24 OX=457428 GN=SLIV_09875 PE=4 SV=1	A0A076M5H5	346	346	K	EISHVTTAVANGDLSKKVTVPARGEVAQLAE	44.045	44.045	EISHVTTAVANGDLSK(1)K	EISHVTTAVANGDLSK(44.04)K(-44.04)	16	3	-1.613		6258600
A0A076M5H5 ○	Histidine kinase	Signaling_and_Regulators	Two_component_system	Intracellular	SSPG_01984	SCO5748	195.75	1829	A0A076M1K9;A0A076M5H5	128;623	A0A076M1K9_STRLI Histidine kinase OS=Streptomyces lividans TK24 OX=457428 GN=SLIV_02660 PE=4 SV=1;A0A076M5H5_STRLI Histidine kinase OS=Streptomyces lividans TK24 OX=457428 GN=SLIV_09875 PE=4 SV=1	A0A076M1K9;A0A076M5H5	128;623	623	K	IAQVATAVARGDLSQKIDVDARGEILELKNT;IAQVTTAVARGDLSQKIDVDARGEILELKNT	103.22	73.499	GDLSQK(1)IDVDAR	GDLSQK(73.5)IDVDAR	6	2	1.5388	4634000
D6EP90 ○	Two-component sensor	Signaling_and_Regulators	Two_component_system	Multi-transmembrane	SSPG_01947	SCO5784	37.642	358	D6EP90	15	D6EP90_STRLI Histidine kinase OS=Streptomyces lividans TK24 OX=457428 GN=SLIV_09695 PE=4 SV=1	D6EP90	15	15	K	_MGVVTDIRSRSRSAKLAAGVSCEKAGRSGK	66.498	66.498	SAK(1)LAAGVSCEK	SAK(66.5)LAAGVSCEK(-66.5)	3	2	0.46422		10065000
A0A076LW06 ●	TetR-family transcriptional regulators	Signaling_and_Regulators	TetR_family_regulator	Intracellular	SSPG_01210	SCO6474	34.967	322	A0A076LW06	320	A0A076LW06_STRLI Transcriptional regulator OS=Streptomyces lividans TK24 OX=457428 GN=SLIV_06055 PE=4 SV=1	A0A076LW06	320	320	K	DAPLHEVMRTIEQALKER_____________	118.18	118.18	TIEQALK(1)ER	TIEQALK(118.18)ER	7	2	1.2333				3609700
D6ESP9 ●	Nucleotide-binding protein	Signaling_and_Regulators	Other_regulator	Intracellular	SSPG_00145	SCO7699	51.747	471	D6ESP9	316	D6ESP9_STRLI Nucleotide-binding protein OS=Streptomyces lividans TK24 OX=457428 GN=SLIV_00805 PE=4 SV=1	D6ESP9	316	316	K	LVNNREFGLLHNADFKQRIQPRTGAPTPDDM	67.726	37.013	EFGLLHNADFK(1)QR	EFGLLHNADFK(37.01)QR	11	3	0.037388					2891300
D6EMM7 ●	GntR family transcriptional regulator	Signaling_and_Regulators	Other_transcriptional_regulator	Intracellular	SSPG_05839	SCO1716	28.008	249	D6EMM7	143	D6EMM7_STRLI GntR family transcriptional regulator OS=Streptomyces lividans TK24 OX=457428 GN=SLIV_29165 PE=4 SV=1	D6EMM7	143	143	K	QVPEVALYHRLRCDEKTGEPTNHARNYVRPE	115.37	115.37	CDEK(1)TGEPTNHAR	CDEK(115.37)TGEPTNHAR	4	3	-0.9069				13454000	6168800	2.18098
D6ELI3 ●	Predicted transcriptional regulator	Signaling_and_Regulators	Other_transcriptional_regulator	Intracellular	SSPG_05711	SCO1839	7.6697	73	D6ELI3	18	D6ELI3_STRLI Uncharacterized protein OS=Streptomyces lividans TK24 OX=457428 GN=SLIV_28520 PE=4 SV=1	D6ELI3	18	18	K	ETLKKGSRVTGAARDKLAADLKKKYDAGASI	66.603	66.603	DK(1)LAADLKK	DK(64.09)LAADLK(-64.09)K(-66.6)	2	3	1.1186					3481100
A0A076M975 ●	Protein with a winged helix DNA-binding domain	Signaling_and_Regulators	Other_transcriptional_regulator	Intracellular	SSPG_04532	SCO3007	43.851	391	A0A076M975	147	A0A076M975_STRLI Uncharacterized protein OS=Streptomyces lividans TK24 OX=457428 GN=SLIV_22675 PE=4 SV=1	A0A076M975	147	147	K	LREEGPLTATDLGGAKRTSEWWDWSGTKVAV	109.42	100.45	QLREEGPLTATDLGGAK(1)R	QLREEGPLTATDLGGAK(100.45)R	17	3	0.77204				4007800
D6ENT0 ●	Arginine repressor	Signaling_and_Regulators	Other_transcriptional_regulator		SSPG_05977	SCO1576	19.223	179	D6ENT0	68	D6ENT0_STRLI Arginine repressor OS=Streptomyces lividans TK24 OX=457428 GN=argR PE=3 SV=1	D6ENT0	68	68	K	TQATLSRDLDELNAVKIRNTDGDLIYAVPSE	129.42	103.55	DLDELNAVK(1)IR	DLDELNAVK(103.55)IR	9	2	-0.76917					2830700
D6ELR5 ○	Heme-dependent peroxidase/Chlorite dismutase	Stress_defense	Oxidative stress	Intracellular	SSPG_01585	SCO6042	28.131	243	D6ELR5	62	D6ELR5_STRLI Uncharacterized protein OS=Streptomyces lividans TK24 OX=457428 GN=SLIV_07930 PE=4 SV=1	D6ELR5	62	62	K	GYADEVQELFDQLAAKDVTIRGTYDLSGLRA	110.75	110.75	AGYADEVQELFDQLAAK(1)DVTIR	AGYADEVQELFDQLAAK(110.75)DVTIR	17	3	-0.34089		12757000
D6EHV6 ○	Universal stress protein family	Stress_defense	Other_response_protein	Intracellular	SSPG_07397	SCO0200	32.199	301	D6EHV6	236	D6EHV6_STRLI Uncharacterized protein OS=Streptomyces lividans TK24 OX=457428 GN=SLIV_36895 PE=4 SV=1	D6EHV6	236	236	K	AQAEALGEALLPWREKYPDVEVTETCRLGSP	77.64	58.172	EK(1)YPDVEVTETCR	EK(58.17)YPDVEVTETCR	2	2	-0.47906		11480000
D6EYD8 ○	S-(hydroxymethyl)mycothiol dehydrogenase	Stress_defense	Mycothiol	Intracellular	SSPG_06857	SCO0741	37.978	362	D6EYD8	303	D6EYD8_STRLI S-(Hydroxymethyl)mycothiol dehydrogenase OS=Streptomyces lividans TK24 OX=457428 GN=SLIV_34225 PE=3 SV=1	D6EYD8	303	303	K	LELPLLDVFGRGGSLKSSWYGDCLPSRDFPM	71.176	71.176	GGSLK(1)SSWYGDCLPSR	GGSLK(71.18)SSWYGDCLPSR	5	2	0.10036		7629800
A0A076M742 ●	Thioredoxin-like protein	Stress_defense	Oxidative_stress	Intracellular	SSPG_06010	SCO1544	19.159	174	A0A076M742	54	A0A076M742_STRLI Thioredoxin domain-containing protein OS=Streptomyces lividans TK24 OX=457428 GN=SLIV_30030 PE=4 SV=1	A0A076M742	54	54	K	YGDRLEVRLRHFPLEKHKYAFAAAQAAEEAV	124.98	58.981	HFPLEK(1)HK	HFPLEK(58.98)HK(-58.98)	6	3	0.68868				20384000	110760000	0.184038
D6EFX5 ●	Tellurium resistance protein tdd8	Stress_defense	Tellurium_resistance	Intracellular	SSPG_05164	SCO2368	20.387	191	D6EFX5	92	D6EFX5_STRLI Tellurium resistance protein TerE OS=Streptomyces lividans TK24 OX=457428 GN=terE PE=4 SV=1	D6EFX5	92	92	K	GDNITGEGEGDDEQIKINLATVPADIEKIVF	80.465	76.402	SPDGSVEHTGDNITGEGEGDDEQIK(1)INLATVPADIEK	SPDGSVEHTGDNITGEGEGDDEQIK(76.4)INLATVPADIEK(-76.4)	25	3	0.95118				23922000
D6EFX5 ○	Tellurium resistance protein tdd8	Stress_defense	Tellurium_resistance	Intracellular	SSPG_05164	SCO2368	20.387	191	D6EFX5	92	D6EFX5_STRLI Tellurium resistance protein TerE OS=Streptomyces lividans TK24 OX=457428 GN=terE PE=4 SV=1	D6EFX5	92	92	K	GDNITGEGEGDDEQIKINLATVPADIEKIVF	80.465	76.402	SPDGSVEHTGDNITGEGEGDDEQIK(1)INLATVPADIEK	SPDGSVEHTGDNITGEGEGDDEQIK(76.4)INLATVPADIEK(-76.4)	25	3	0.95118	39918000
D6EFX4 ●	Thiol-specific antioxidant protein	Stress_defense	Oxidative_stress	Intracellular	SSPG_05163	SCO2369	16.984	152	D6EFX4	15	D6EFX4_STRLI Thiol-specific antioxidant protein OS=Streptomyces lividans TK24 OX=457428 GN=SLIV_25840 PE=4 SV=1	D6EFX4	15	15	K	_MAIQVGDKAPDFELKDNHGATVRLSEFRGR	105.46	105.46	APDFELK(1)DNHGATVR	APDFELK(105.46)DNHGATVR	7	3	-0.0017808					4314600
D6ECW7 ○	Superoxide dismutase	Stress_defense	Oxidative_stress	Intracellular	SSPG_04896	SCO2633	23.527	213	D6ECW7;D3K8E8	53;26	D6ECW7_STRLI Superoxide dismutase OS=Streptomyces lividans TK24 OX=457428 GN=sodF1 PE=3 SV=1;D3K8E8_STRLI Superoxide dismutase (Fragment) OS=Streptomyces lividans 1326 OX=1200984 GN=sodF PE=3 SV=1	D6ECW7	53	53	K	KGANDTLEQLAEARDKETWGSINGLEKNLAF	96.229	96.229	DK(1)ETWGSINGLEK	DK(96.23)ETWGSINGLEK(-96.23)	2	2	-1.5613	2727800
D6EWG6 ●	Redoxin	Stress_defense	Oxidative_stress	Intracellular	SSPG_04637	SCO2901	16.876	155	D6EWG6	78	D6EWG6_STRLI Putative peroxiredoxin OS=Streptomyces lividans TK24 OX=457428 GN=bcp PE=4 SV=1	D6EWG6	78	78	K	GAGYDVIGISPDKPEKLAKFREAESLKVTLL	166.44	166.44	QACDFTDNLELLTGAGYDVIGISPDK(0.027)PEK(0.973)LAK	QACDFTDNLELLTGAGYDVIGISPDK(-15.61)PEK(15.61)LAK(-166.44)	29	4	0.17863					11051000
D6ENF7 ●	Tellurium resistance protein terB-like	Stress_defense	Tellurium_resistance	Intracellular	SSPG_03896	SCO3767	16.602	151	D6ENF7	26	D6ENF7_STRLI TerB domain-containing protein OS=Streptomyces lividans TK24 OX=457428 GN=SLIV_19470 PE=4 SV=1	D6ENF7	26	26	K	ASQMQTQLVAKKNDLKSGAFRDASMAMCALV	128.38	83.429	NDLK(1)SGAFR	NDLK(83.43)SGAFR	4	2	1.1643					12447000
D6EMA8 ●	Thioredoxin	Stress_defense	Oxidative_stress	Intracellular	SSPG_03763	SCO3889	11.891	110	D6EMA8	58	D6EMA8_STRLI Thioredoxin OS=Streptomyces lividans TK24 OX=457428 GN=trxA PE=3 SV=1	D6EMA8	58	58	K	LEAIAAEYGDKIEIVKLNIDENPGTAAKYGV	216.62	64.65	IEIVK(1)LNIDENPGTAAK	IEIVK(64.65)LNIDENPGTAAK(-64.65)	5	2	2.1473					18791000
D6EMA8 ●	Thioredoxin	Stress_defense	Oxidative_stress	Intracellular	SSPG_03763	SCO3889	11.891	110	D6EMA8	53	D6EMA8_STRLI Thioredoxin OS=Streptomyces lividans TK24 OX=457428 GN=trxA PE=3 SV=1	D6EMA8	53	53	K	QIAPSLEAIAAEYGDKIEIVKLNIDENPGTA	21.275	21.275	QIAPSLEAIAAEYGDK(0.5)IEIVK(0.5)LNIDENPGTAAK	QIAPSLEAIAAEYGDK(0)IEIVK(0)LNIDENPGTAAK(-21.28)	16	3	0.98625					12537000
D6EIS5 ●	Tellurium resistance protein tdd13	Stress_defense	Tellurium_resistance	Intracellular	SSPG_03416	SCO4277	20.344	191	D6EIS5	168	D6EIS5_STRLI TerE-lik protein OS=Streptomyces lividans TK24 OX=457428 GN=SLIV_17010 PE=4 SV=1	D6EIS5	168	168	K	TAMVFGELYRNGAEWKFRAVGQGYASGLTGI	188.81	83.753	NGAEWK(1)FR	NGAEWK(83.75)FR	6	2	-1.2111				129000000	658740000	0.195828
D6EXR6 ○	Mycothiol S-conjugate amidase	Stress_defense	Mycothiol	Intracellular	SSPG_02720	SCO4967	33.164	293	D6EXR6	210	D6EXR6_STRLI Mycothiol S-conjugate amidase OS=Streptomyces lividans TK24 OX=457428 GN=mca PE=3 SV=1	D6EXR6	210	210	K	ALLDRGLESPYEDWLKRWSEFERKERTLTTH	67.726	67.726	GLESPYEDWLK(1)R	GLESPYEDWLK(67.73)R	11	2	0.644	7375800
D6EXK3 ●	Alkyl hydroperoxide reductase AhpD	Stress_defense	Oxidative_stress	Intracellular	SSPG_02657	SCO5031	19.001	178	D6EXK3	7	D6EXK3_STRLI Alkyl hydroperoxide reductase AhpD OS=Streptomyces lividans TK24 OX=457428 GN=ahpD PE=3 SV=1	D6EXK3	7	7	K	_________MSLDSLKSAVPDYAKDLKLNLG	224.24	94.465	SLDSLK(1)SAVPDYAK	SLDSLK(94.47)SAVPDYAK(-94.47)	6	2	1.3795					18974000
D6EXK2 ○	Alkyl hydroperoxide reductase	Stress_defense	Oxidative_stress	Intracellular	SSPG_02656	SCO5032	20.726	184	D6EXK2	31	D6EXK2_STRLI Alkyl hydroperoxide reductase subunit C OS=Streptomyces lividans TK24 OX=457428 GN=SLIV_13225 PE=4 SV=1	D6EXK2	31	31	K	CVSLEKGKEFQQINHKTYEGQWKVVFAWPKD	54.501	54.501	EFQQINHK(1)TYEGQWK	EFQQINHK(54.5)TYEGQWK(-54.5)	8	3	0.27117		15899000
D6EUN3 ●	Superoxide dismutase [Ni]	Stress_defense	Oxidative_stress	Intracellular	SSPG_02427	SCO5254	14.703	131	D6EUN3	41	D6EUN3_STRLI Superoxide dismutase [Ni] OS=Streptomyces lividans TK24 OX=457428 GN=sodN PE=4 SV=1	D6EUN3	41	41	K	AQARIEAESVKAVQEKMAGNDDPHFQTRATV	357.66	27.271	AVQEK(1)MAGNDDPHFQTR	AVQEK(27.27)MAGNDDPHFQTR	5	4	0.38711				50308000	247190000	0.20352
D6EUN3 ●	Superoxide dismutase [Ni]	Stress_defense	Oxidative_stress	Intracellular	SSPG_02427	SCO5254	14.703	131	D6EUN3	36	D6EUN3_STRLI Superoxide dismutase [Ni] OS=Streptomyces lividans TK24 OX=457428 GN=sodN PE=4 SV=1	D6EUN3	36	36	K	GVYDPAQARIEAESVKAVQEKMAGNDDPHFQ	225.01	59.426	IEAESVK(1)AVQEK	IEAESVK(59.43)AVQEK(-59.43)	7	2	0.17168				10306000	86131000	0.119655
D6ET53 ●	Thioredoxin	Stress_defense	Oxidative_stress	Intracellular	SSPG_02291	SCO5419	34.44	325	D6ET53	253	D6ET53_STRLI Thioredoxin OS=Streptomyces lividans TK24 OX=457428 GN=SLIV_11410 PE=4 SV=1	D6ET53	253	253	K	VQDADPQKVRREAADKPGDAQAQIAAADLDL	162.38	36.972	EAADK(1)PGDAQAQIAAADLDLVGGHVEDAFGR	EAADK(36.97)PGDAQAQIAAADLDLVGGHVEDAFGR	5	3	1.0046				25373000
D6ET53 ●	Thioredoxin	Stress_defense	Oxidative_stress	Intracellular	SSPG_02291	SCO5419	34.44	325	D6ET53	245	D6ET53_STRLI Thioredoxin OS=Streptomyces lividans TK24 OX=457428 GN=SLIV_11410 PE=4 SV=1	D6ET53	245	245	K	AQAELLQRVQDADPQKVRREAADKPGDAQAQ	103.7	58.676	VQDADPQK(1)VRR	VQDADPQK(58.68)VRR	8	3	0.65385					8894000
D6EC59 ○	Lyase	Stress_defense	Oxidative_stress	Intracellular	SSPG_00676	SCO7171	15.807	143	D6EC59	109	D6EC59_STRLI Lyase OS=Streptomyces lividans TK24 OX=457428 GN=SLIV_03425 PE=4 SV=1	D6EC59	109	109	K	IYHDTSDIFHRCTGEKWLRGPDPQRRNYCTY	107.9	107.9	CTGEK(1)WLR	CTGEK(107.9)WLR	5	2	-2.0125		8529200
D6ENJ5 ●	Stress response protein	Stress_defense	Tellurium_resistance		SSPG_03934	SCO3727	20.185	194	D6ENJ5	178	D6ENJ5_STRLI Stress response protein OS=Streptomyces lividans TK24 OX=457428 GN=SLIV_19670 PE=4 SV=1	D6ENJ5	178	178	K	RVGGTWKLEVVNETGKIKQGDEHALMRFAVS	109.66	109.66	LEVVNETGK(1)IK	LEVVNETGK(109.66)IK(-109.66)	9	2	0.514					4419100
A0A076M530 ○	Nucleic acid binding protein	Transcription	Transcriptional_apparatus	Intracellular	SSPG_05241	SCO2300	21.613	196	A0A076M530	118	A0A076M530_STRLI zf-RING_7 domain-containing protein OS=Streptomyces lividans TK24 OX=457428 GN=SLIV_26220 PE=4 SV=1	A0A076M530	118	118	K	DAAVEELDAEITSVTKEREVVAGSVPDDLLT	139.88	85.932	RDAAVEELDAEITSVTK(1)ER	RDAAVEELDAEITSVTK(85.93)ER	17	3	-0.96352		29599000
D6EUU5 ○	Anti-sigma factor antagonist	Transcription	Transcriptional_apparatus	Intracellular	SSPG_04467	SCO3067	13.096	125	D6EUU5	51	D6EUU5_STRLI Anti-sigma factor antagonist OS=Streptomyces lividans TK24 OX=457428 GN=SLIV_22360 PE=3 SV=1	D6EUU5	51	51	K	HTADLLREPLEDCLDKGFNRLVVDCSRLEFC	20.23	20.23	EEGPSAVVTPAGELDHHTADLLREPLEDCLDK(1)GFNR	EEGPSAVVTPAGELDHHTADLLREPLEDCLDK(20.23)GFNR	32	5	0.31945		85867000
A0A076M112 ○	Transcription termination/antitermination protein NusG	Transcription	Transcriptional_apparatus	Intracellular	SSPG_03033	SCO4647	32.844	300	A0A076M112	233	A0A076M112_STRLI Transcription termination/antitermination protein NusG OS=Streptomyces lividans TK24 OX=457428 GN=nusG PE=3 SV=1	A0A076M112	233	233	K	EAEEKAAREAAEAEGKPAPQRKVEVQVLDFE	223.31	70.399	EAAEAEGK(1)PAPQR	EAAEAEGK(70.4)PAPQR	8	2	-0.66341	14162000
A0A076M112 ○	Transcription termination/antitermination protein NusG	Transcription	Transcriptional_apparatus	Intracellular	SSPG_03033	SCO4647	32.844	300	A0A076M112	299	A0A076M112_STRLI Transcription termination/antitermination protein NusG OS=Streptomyces lividans TK24 OX=457428 GN=nusG PE=3 SV=1	A0A076M112	299	299	K	FGRETPVELSFDQIQKN______________	44.863	44.863	ETPVELSFDQIQK(1)N	ETPVELSFDQIQK(44.86)N	13	2	0.11721	11014000
A0A076M112 ●	Transcription termination/antitermination protein NusG	Transcription	Transcriptional_apparatus	Intracellular	SSPG_03033	SCO4647	32.844	300	A0A076M112	233	A0A076M112_STRLI Transcription termination/antitermination protein NusG OS=Streptomyces lividans TK24 OX=457428 GN=nusG PE=3 SV=1	A0A076M112	233	233	K	EAEEKAAREAAEAEGKPAPQRKVEVQVLDFE	223.31	70.399	EAAEAEGK(1)PAPQR	EAAEAEGK(70.4)PAPQR	8	2	-0.66341				14049000
D6EFE4 ●	DNA-directed RNA polymerase subunit beta	Transcription	Transcriptional_apparatus	Intracellular	SSPG_03026	SCO4654	128.48	1161	D6EFE4;D3K7T6	749;162	D6EFE4_STRLI DNA-directed RNA polymerase subunit beta OS=Streptomyces lividans TK24 OX=457428 GN=rpoB PE=3 SV=1;D3K7T6_STRLI RNA polymerase beta subunit (Fragment) OS=Streptomyces lividans 1326 OX=1200984 GN=rpoB PE=4 SV=1	D6EFE4	749	749	K	SSIHIEEHEVDARDTKLGPEEITRDIPNVSE	169.65	152.54	DTK(1)LGPEEITR	DTK(152.54)LGPEEITR	3	2	0.86894				91346000
D6EFE3 ○	DNA-directed RNA polymerase subunit beta	Transcription	Transcriptional_apparatus	Intracellular	SSPG_03025	SCO4655	144.6	1299	D6EFE3	230	D6EFE3_STRLI DNA-directed RNA polymerase subunit beta' OS=Streptomyces lividans TK24 OX=457428 GN=rpoC PE=3 SV=1	D6EFE3	230	230	K	EIDRLDEVWNRFKNLKVQDLEGDELLYRELR	101.35	29.341	NLK(1)VQDLEGDELLYR	NLK(29.34)VQDLEGDELLYR	3	3	0.53211		10222000
D6EFE3 ○	DNA-directed RNA polymerase subunit beta	Transcription	Transcriptional_apparatus	Intracellular	SSPG_03025	SCO4655	144.6	1299	D6EFE3	371	D6EFE3_STRLI DNA-directed RNA polymerase subunit beta' OS=Streptomyces lividans TK24 OX=457428 GN=rpoC PE=3 SV=1	D6EFE3	371	371	K	RLLDLGAPEIIVNNEKRMLQEAVDALFDNGR	97.502	97.502	RLLDLGAPEIIVNNEK(1)R	RLLDLGAPEIIVNNEK(97.5)R	16	3	0.65404		9503800
D6EFE3 ○	DNA-directed RNA polymerase subunit beta	Transcription	Transcriptional_apparatus	Intracellular	SSPG_03025	SCO4655	144.6	1299	D6EFE3	893	D6EFE3_STRLI DNA-directed RNA polymerase subunit beta' OS=Streptomyces lividans TK24 OX=457428 GN=rpoC PE=3 SV=1	D6EFE3	893	893	K	DVIIREEDCGTERGLKLPIATRDADGTLRKA	110.41	110.41	GLK(1)LPIATR	GLK(110.41)LPIATR	3	2	0.089747	11934000	36564000	0.326387
D6EE32 ●	RNA polymerase subunit alpha	Transcription	Transcriptional_apparatus	Intracellular	SSPG_02956	SCO4729	36.695	340	D6EE32	191	D6EE32_STRLI DNA-directed RNA polymerase subunit alpha OS=Streptomyces lividans TK24 OX=457428 GN=rpoA1 PE=3 SV=1	D6EE32	191	191	K	YKVEATRVEQRTDFDKLIVDVETKQAMRPRD	106.49	67.234	TDFDK(1)LIVDVETK	TDFDK(67.23)LIVDVETK(-67.23)	5	3	3.8353				19558000
D6EP53 ●	RNA polymerase sigma factor SigA	Transcription	Transcriptional_apparatus	Intracellular	SSPG_01910	SCO5820	55.934	511	D6EP53	392	D6EP53_STRLI RNA polymerase sigma factor SigA OS=Streptomyces lividans TK24 OX=457428 GN=hrdB PE=3 SV=1	D6EP53	392	392	K	PTPEELAKELDMTPEKVIEVQKYGREPISLH	169.52	117.09	ELDMTPEK(1)VIEVQK	ELDMTPEK(117.09)VIEVQK(-117.09)	8	2	-0.14031				6943600	3201800	2.16866
D6EP53 ○	RNA polymerase principal sigma factor HrdB	Transcription	Transcriptional_apparatus	Intracellular	SSPG_01910	SCO5820	55.934	511	D6EP53	255	D6EP53_STRLI RNA polymerase sigma factor SigA OS=Streptomyces lividans TK24 OX=457428 GN=hrdB PE=3 SV=1	D6EP53	255	255	K	IEAGLFAEDKLANSDKLAPKLKRELEIIAED	30.21	30.21	IEAGLFAEDK(0.321)LANSDK(0.679)LAPK	IEAGLFAEDK(-3.25)LANSDK(3.25)LAPK(-30.21)	16	3	-0.91438	4072000
D6EP53 ○	RNA polymerase principal sigma factor HrdB (RNA polymerase sigma factor SigA)	Transcription	Transcriptional_apparatus	Intracellular	SSPG_01910	SCO5820	55.934	511	D6EP53	238	D6EP53_STRLI RNA polymerase sigma factor SigA OS=Streptomyces lividans TK24 OX=457428 GN=hrdB PE=3 SV=1	D6EP53	238	238	K	GKVPLLNAEQEVELAKRIEAGLFAEDKLANS	24.407	24.407	QIGK(0.132)VPLLNAEQEVELAK(0.868)R	QIGK(-8.18)VPLLNAEQEVELAK(8.18)R	18	3	0.045795		5584500
D6ETB0 ●	Peptide chain release factor 1	Translation		Intracellular	SSPG_02348	SCO5360	39.459	358	D6ETB0	308	D6ETB0_STRLI Peptide chain release factor 1 OS=Streptomyces lividans TK24 OX=457428 GN=prfA PE=3 SV=1	D6ETB0	308	308	K	ADARRSQVRTVDRSEKIRTYNFPENRISDHR	91.584	91.584	TVDRSEK(1)IR	TVDRSEK(91.58)IR	7	3	0.12235					14018000
D6ETB0 ○	Peptide chain release factor 1 (RF-1)	Translation		Intracellular	SSPG_02348	SCO5360	39.459	358	D6ETB0	160	D6ETB0_STRLI Peptide chain release factor 1 OS=Streptomyces lividans TK24 OX=457428 GN=prfA PE=3 SV=1	D6ETB0	160	160	K	TESELGGYKDVQVAVKTKGGQGATEPGQGVW	68.369	68.369	TEIIDSTESELGGYK(0.037)DVQVAVK(0.963)TK	TEIIDSTESELGGYK(-14.15)DVQVAVK(14.15)TK(-68.37)	22	3	0.084989		3903600
D6ECX8 ○	Trigger factor	Translation	Ribosome-associated molecular chaperone	Intracellular	SSPG_04907	SCO2620	51.167	468	D6ECX8	457	D6ECX8_STRLI Trigger factor OS=Streptomyces lividans TK24 OX=457428 GN=tig PE=3 SV=1	D6ECX8	457	457	K	TEAAEADATEAADAEKADDKAEEKTEG____	95.111	95.111	DTNGEIVDLDDEEDEETEAAEADATEAADAEK(0.996)ADDK(0.004)AEEK	DTNGEIVDLDDEEDEETEAAEADATEAADAEK(23.45)ADDK(-23.45)AEEK(-95.11)	32	3	0.25075		41468000
D6ECX8 ○	Trigger factor	Translation	Ribosome-associated molecular chaperone	Intracellular	SSPG_04907	SCO2620	51.167	468	D6ECX8	363	D6ECX8_STRLI Trigger factor OS=Streptomyces lividans TK24 OX=457428 GN=tig PE=3 SV=1	D6ECX8	363	363	K	AVKGIKTQFVLDELVKQEKLNVSQEELTEHL	139.76	33.787	TQFVLDELVK(1)QEK	TQFVLDELVK(33.79)QEK(-33.79)	10	3	-2.2811		49821000
D6ENW9 ○	RNA methyltransferase	Translation	RNA modifications	Intracellular	SSPG_01826	SCO5901	49.546	458	D6ENW9	343	D6ENW9_STRLI Putative RNA methyltransferase OS=Streptomyces lividans TK24 OX=457428 GN=SLIV_09095 PE=3 SV=1	D6ENW9	343	343	K	DRVGDQGAVLGIESGKRAVEDARHNLAAFDR	95.417	51.013	VGDQGAVLGIESGK(1)R	VGDQGAVLGIESGK(51.01)R	14	2	0.32398	9373400
A0A076MDP2 ○	Methionyl-tRNA formyltransferase	Translation	tRNA_synthetase	Intracellular	SSPG_06082	SCO1473	32.611	310	A0A076MDP2	65	A0A076MDP2_STRLI Methionyl-tRNA formyltransferase OS=Streptomyces lividans TK24 OX=457428 GN=fmt PE=3 SV=1	A0A076MDP2	65	65	K	AERAEEAGIEVLKPAKPRDPGFLERLREIAP	117.98	117.98	AEEAGIEVLK(0.088)PAK(0.912)PR	AEEAGIEVLK(-10.13)PAK(10.13)PR	13	2	-0.11655	19761000
A0A076MDP2 ●	Methionyl-tRNA formyltransferase	Translation	tRNA_synthetase	Intracellular	SSPG_06082	SCO1473	32.611	310	A0A076MDP2	62	A0A076MDP2_STRLI Methionyl-tRNA formyltransferase OS=Streptomyces lividans TK24 OX=457428 GN=fmt PE=3 SV=1	A0A076MDP2	62	62	K	SPVAERAEEAGIEVLKPAKPRDPGFLERLRE	65.472	62.378	AEEAGIEVLK(0.537)PAK(0.463)PR	AEEAGIEVLK(0.65)PAK(-0.65)PR	10	3	0.65187				12159000
D3K6W8 ○	Elongation factor P	Translation	Translational_apparatus	Intracellular	SSPG_06064	SCO1491	18.339	167	D3K6W8;D6EPT6	48;53	D3K6W8_STRLI Elongation factor P (Fragment) OS=Streptomyces lividans 1326 OX=1200984 GN=efp PE=3 SV=1;D6EPT6_STRLI Elongation factor P OS=Streptomyces lividans TK24 OX=457428 GN=efp PE=3 SV=1	D3K6W8	48	48	K	VRTKLKNVLSGKVVDKTFNAGVKVETATVDK	71.349	66.435	VVDK(1)TFNAGVK	VVDK(66.43)TFNAGVK(-66.43)	4	2	1.4548	4922900	14903000	0.330329
D6EPS6 ○	Alanine--tRNA ligase	Translation	tRNA_synthetase	Intracellular	SSPG_06054	SCO1501	95.785	890	D6EPS6	443	D6EPS6_STRLI Alanine--tRNA ligase OS=Streptomyces lividans TK24 OX=457428 GN=alaS PE=3 SV=1	D6EPS6	443	443	K	LMKEQRERAKADAQAKKTGHAGAGAYREIAD	31.42	31.42	ADAQAK(1)K(1)TGHAGAGAYR	ADAQAK(31.42)K(31.42)TGHAGAGAYR	6	3	-0.41577	56188000
D6EPS6 ○	Alanine--tRNA ligase	Translation	tRNA_synthetase	Intracellular	SSPG_06054	SCO1501	95.785	890	D6EPS6	444	D6EPS6_STRLI Alanine--tRNA ligase OS=Streptomyces lividans TK24 OX=457428 GN=alaS PE=3 SV=1	D6EPS6	444	444	K	MKEQRERAKADAQAKKTGHAGAGAYREIADK	31.42	31.42	ADAQAK(1)K(1)TGHAGAGAYR	ADAQAK(31.42)K(31.42)TGHAGAGAYR	7	3	-0.41577	56188000
A0A076MDK2 ●	Histidine--tRNA ligase	Translation	tRNA_synthetase	Intracellular	SSPG_06047	SCO1508	45.967	420	A0A076MDK2	72	A0A076MDK2_STRLI Histidine--tRNA ligase OS=Streptomyces lividans TK24 OX=457428 GN=hisS PE=3 SV=1	A0A076MDK2	72	72	K	ESTDIVTKEMYVFETKGGDRLALRPETTAPV	107.83	107.24	EMYVFETK(1)GGDR	EMYVFETK(107.24)GGDR	8	2	0.042382					1740500
D6EPP7 ●	Threonine--tRNA ligase	Translation	tRNA_synthetase	Intracellular	SSPG_06025	SCO1531	74.564	658	D6EPP7	195	D6EPP7_STRLI Threonine--tRNA ligase OS=Streptomyces lividans TK24 OX=457428 GN=thrS2 PE=3 SV=1	D6EPP7	195	195	K	TIYDNLDAKTGELCWKDLCRGPHLPTTRNIP	107.21	61.353	TGELCWK(1)DLCR	TGELCWK(61.35)DLCR	7	2	2.6446				1868200
D6ENR2 ○	Phenylalanine--tRNA ligase beta subunit	Translation	tRNA_synthetase	Intracellular	SSPG_05959	SCO1594	89.896	840	D6ENR2	64	D6ENR2_STRLI Phenylalanine--tRNA ligase beta subunit OS=Streptomyces lividans TK24 OX=457428 GN=pheT PE=3 SV=1	D6ENR2	64	64	K	VVGQVLTIEELEGFKKPIRFCTVNVGQANGT	103.26	103.26	GPLVVGQVLTIEELEGFK(0.455)K(0.545)PIR	GPLVVGQVLTIEELEGFK(-0.78)K(0.78)PIR	19	3	1.7356		13346000
D6ENR1 ○	Phenylalanine--tRNA ligase alpha subunit (EC 6.1.1.20) (Phenylalanyl-tRNA synthetase alpha subunit) (PheRS)	Translation	tRNA_synthetase	Intracellular	SSPG_05958	SCO1595	40.72	373	D6ENR1	265	D6ENR1_STRLI Phenylalanine--tRNA ligase alpha subunit OS=Streptomyces lividans TK24 OX=457428 GN=pheS PE=3 SV=1	D6ENR1	265	265	K	GTLDHMVQSLFGAEMKTRLRPNFFPFTEPSA	85.937	85.937	GTLDHMVQSLFGAEMK(1)TR	GTLDHMVQSLFGAEMK(85.94)TR	16	3	0.40032		18430000
A0A076MGW5 ●	Translation initiation factor IF-3	Translation	Translational_apparatus	Intracellular	SSPG_05953	SCO1600	22.434	202	A0A076MGW5	175	A0A076MGW5_STRLI Translation initiation factor IF-3 OS=Streptomyces lividans TK24 OX=457428 GN=infC PE=3 SV=1	A0A076MGW5	175	175	K	MAEARQAQEARKADAKANPGKSQNAAETDDA	117.76	88.136	ADAK(1)ANPGK	ADAK(88.14)ANPGK(-88.14)	4	2	0.23319				17364000
D6EKC0 ●	30S ribosomal protein S1	Translation	Ribosomal_protein	Intracellular	SSPG_05548	SCO1998	55.034	502	D6EKC0	96	D6EKC0_STRLI 30S ribosomal protein S1 OS=Streptomyces lividans TK24 OX=457428 GN=rpsA PE=4 SV=1	D6EKC0	96	96	K	EVVAVGDEIEALVLQKEDKEGRLILSKKRAQ	267.93	183.47	HDVDPNEVVAVGDEIEALVLQK(0.995)EDK(0.005)EGR	HDVDPNEVVAVGDEIEALVLQK(22.95)EDK(-22.95)EGR	22	4	-0.19991					18384000
D6EKC0 ●	30S ribosomal protein S1	Translation	Ribosomal_protein	Intracellular	SSPG_05548	SCO1998	55.034	502	D6EKC0	99	D6EKC0_STRLI 30S ribosomal protein S1 OS=Streptomyces lividans TK24 OX=457428 GN=rpsA PE=4 SV=1	D6EKC0	99	99	K	AVGDEIEALVLQKEDKEGRLILSKKRAQYER	330.17	330.17	HDVDPNEVVAVGDEIEALVLQKEDK(1)EGR	HDVDPNEVVAVGDEIEALVLQK(-33.46)EDK(33.46)EGR	25	3	-1.1302					52514000
D6EKC0 ○	30S ribosomal protein S1	Translation	Ribosomal_protein	Intracellular	SSPG_05548	SCO1998	55.034	502	D6EKC0	175	D6EKC0_STRLI 30S ribosomal protein S1 OS=Streptomyces lividans TK24 OX=457428 GN=rpsA PE=4 SV=1	D6EKC0	175	175	K	RVRDLQPYVGKELEAKIIELDKNRNNVVLSR	154.15	154.15	ELEAK(1)IIELDKNR	ELEAK(84.87)IIELDK(-84.87)NR	5	2	-1.9001		4070600
D6EKC0 ○	30S ribosomal protein S1	Translation	Ribosomal_protein	Intracellular	SSPG_05548	SCO1998	55.034	502	D6EKC0	303	D6EKC0_STRLI 30S ribosomal protein S1 OS=Streptomyces lividans TK24 OX=457428 GN=rpsA PE=4 SV=1	D6EKC0	303	303	K	QQFARTHQIGQVVPGKVTKLVPFGAFVRVDE	96.745	96.745	THQIGQVVPGK(1)VTK	THQIGQVVPGK(96.74)VTK(-96.74)	11	2	-0.57597	6809200	19650000	0.346524
D6EKC0 ○	30S ribosomal protein S1	Translation	Ribosomal_protein	Intracellular	SSPG_05548	SCO1998	55.034	502	D6EKC0	74	D6EKC0_STRLI 30S ribosomal protein S1 OS=Streptomyces lividans TK24 OX=457428 GN=rpsA PE=4 SV=1	D6EKC0	74	74	K	GYKTEGVIPSRELSIKHDVDPNEVVAVGDEI	127.73	85.004	ELSIK(1)HDVDPNEVVAVGDEIEALVLQKEDK	ELSIK(82.47)HDVDPNEVVAVGDEIEALVLQK(-82.47)EDK(-85)	5	4	-1.0817	15305000	60898000	0.251322
D6EKC0 ○	30S ribosomal protein S1	Translation	Ribosomal_protein	Intracellular	SSPG_05548	SCO1998	55.034	502	D6EKC0	442	D6EKC0_STRLI 30S ribosomal protein S1 OS=Streptomyces lividans TK24 OX=457428 GN=rpsA PE=4 SV=1	D6EKC0	442	442	K	AEAQTRFEQHQAQVIKSREADEKAAAEGVDT	168.83	89.189	FEQHQAQVIK(1)SR	FEQHQAQVIK(89.19)SR	10	2	2.9032	27285000	177190000	0.153987
D6EJ27 ●	Isoleucyl-tRNA synthetase	Translation	tRNA_synthetase	Intracellular	SSPG_05467	SCO2076	116.88	1047	D6EJ27	373	D6EJ27_STRLI Isoleucine--tRNA ligase OS=Streptomyces lividans TK24 OX=457428 GN=ileS PE=3 SV=1	D6EJ27	373	373	K	DVPLVGGVFFKKADEKLTEDLETRGLLFKHI	115.8	75.229	ADEK(1)LTEDLETR	ADEK(75.23)LTEDLETR	4	2	-1.3832				6042200
D6EJ27 ○	Isoleucyl-tRNA synthetase	Translation	tRNA_synthetase	Intracellular	SSPG_05467	SCO2076	116.88	1047	D6EJ27	369	D6EJ27_STRLI Isoleucine--tRNA ligase OS=Streptomyces lividans TK24 OX=457428 GN=ileS PE=3 SV=1	D6EJ27	369	369	K	TFEEDVPLVGGVFFKKADEKLTEDLETRGLL	95.264	95.264	K(0.689)ADEK(0.311)LTEDLETR	K(3.45)ADEK(-3.45)LTEDLETR	1	3	-0.10551	19218000
D6EEE0 ○	Glycine--tRNA ligase	Translation	tRNA_synthetase	Intracellular	SSPG_05026	SCO2504	52.439	460	D6EEE0	298	D6EEE0_STRLI Glycine--tRNA ligase OS=Streptomyces lividans TK24 OX=457428 GN=glyQS PE=3 SV=1	D6EEE0	298	298	K	EGVANRTDYDLSSHAKASGQDLSYYDQEAQE	55.063	55.063	TDYDLSSHAK(1)ASGQDLSYYDQEAQER	TDYDLSSHAK(55.06)ASGQDLSYYDQEAQER	10	3	0.57622	5858200
D6EEE0 ○	Glycine--tRNA ligase	Translation	tRNA_synthetase	Intracellular	SSPG_05026	SCO2504	52.439	460	D6EEE0	111	D6EEE0_STRLI Glycine--tRNA ligase OS=Streptomyces lividans TK24 OX=457428 GN=glyQS PE=3 SV=1	D6EEE0	111	111	K	KRFRADHLEEAYEEKKGHAPENGLADLNCPN	110.08	23.776	ADHLEEAYEEK(0.5)K(0.5)GHAPENGLADLNCPNCGNK	ADHLEEAYEEK(0)K(0)GHAPENGLADLNCPNCGNK(-23.78)	12	5	-0.75875	12482000	5306200	2.35234
D6ED51 ○	Ribosomal RNA small subunit methyltransferase E	Translation	Ribosomal_rna	Intracellular	SSPG_04980	SCO2552	26.129	249	D6ED51	58	D6ED51_STRLI Ribosomal RNA small subunit methyltransferase E OS=Streptomyces lividans TK24 OX=457428 GN=SLIV_24925 PE=3 SV=1	D6ED51	58	58	K	VVLTDGRGHWAEGTVKAAEGKDRLVVTVPGG	38.613	38.613	GHWAEGTVK(0.995)AAEGK(0.005)DR	GHWAEGTVK(22.99)AAEGK(-22.99)DR	9	3	1.0571		4470200
D6ED40 ●	30S ribosomal protein S20	Translation	Ribosomal_protein	Intracellular	SSPG_04969	SCO2563	9.542	88	D6ED40	46	D6ED40_STRLI 30S ribosomal protein S20 OS=Streptomyces lividans TK24 OX=457428 GN=rpsT PE=3 SV=1	D6ED40	46	46	K	AIRKAREAAAAGDVEKATEFQRVASRELDKA	141.58	103.75	EAAAAGDVEK(1)ATEFQR	EAAAAGDVEK(103.75)ATEFQR	10	2	1.0337				3455200
D6ED31 ●	Leucine--tRNA ligase	Translation	tRNA_synthetase	Intracellular	SSPG_04960	SCO2571	107.13	966	D6ED31	61	D6ED31_STRLI Leucine--tRNA ligase OS=Streptomyces lividans TK24 OX=457428 GN=leuS PE=3 SV=1	D6ED31	61	61	K	PNPKGDLAGDPELVAKPKKFIMDMFPYPSGA	75.695	75.695	GDLAGDPELVAK(1)PK	GDLAGDPELVAK(75.7)PK(-75.7)	12	2	0.709					4367700
D6ED31 ○	Leucine--tRNA ligase	Translation	tRNA_synthetase	Intracellular	SSPG_04960	SCO2571	107.13	966	D6ED31	740	D6ED31_STRLI Leucine--tRNA ligase OS=Streptomyces lividans TK24 OX=457428 GN=leuS PE=3 SV=1	D6ED31	740	740	K	GEKVSRLLGKMGKSLKNAVTPDEICAEYGAD	82.651	33.842	SLK(1)NAVTPDEICAEYGADTLR	SLK(33.84)NAVTPDEICAEYGADTLR	3	2	0.18996	3297800
D6ED05 ●	GTPase Obg (GTP-binding protein Obg)	Translation	Translational_apparatus	Intracellular	SSPG_04934	SCO2595	51.073	478	D6ED05	28	D6ED05_STRLI GTPase Obg OS=Streptomyces lividans TK24 OX=457428 GN=obg PE=3 SV=1	D6ED05	28	28	K	AAGNGGHGCASVHREKFKPLGGPDGGNGGRG	139.78	82.543	EK(1)FK(1)PLGGPDGGNGGR	EK(82.54)FK(82.54)PLGGPDGGNGGR	2	2	-3.5111				4595300
D6ED05 ○	GTPase Obg	Translation	Translational_apparatus	Intracellular	SSPG_04934	SCO2595	51.073	478	D6ED05	30	D6ED05_STRLI GTPase Obg OS=Streptomyces lividans TK24 OX=457428 GN=obg PE=3 SV=1	D6ED05	30	30	K	GNGGHGCASVHREKFKPLGGPDGGNGGRGGD	82.543	82.543	EK(1)FK(1)PLGGPDGGNGGR	EK(82.54)FK(82.54)PLGGPDGGNGGR	4	2	-3.5111		6366600
D6ED05 ○	GTPase Obg	Translation	Translational_apparatus	Intracellular	SSPG_04934	SCO2595	51.073	478	D6ED05	28	D6ED05_STRLI GTPase Obg OS=Streptomyces lividans TK24 OX=457428 GN=obg PE=3 SV=1	D6ED05	28	28	K	AAGNGGHGCASVHREKFKPLGGPDGGNGGRG	139.78	82.543	EK(1)FK(1)PLGGPDGGNGGR	EK(82.54)FK(82.54)PLGGPDGGNGGR	2	2	-3.5111	65335000	730420000	0.0894485
A0A076MA87 ●	Valine--tRNA ligase	Translation	tRNA_synthetase	Intracellular	SSPG_04912	SCO2615	97.582	874	A0A076MA87	824	A0A076MA87_STRLI Valine--tRNA ligase OS=Streptomyces lividans TK24 OX=457428 GN=valS PE=3 SV=1	A0A076MA87	824	824	K	AAERKRLAKDLAAAEKEKAQANAKLGNEAFL	81.972	78.113	DLAAAEK(1)EK	DLAAAEK(78.11)EK(-78.11)	7	2	-0.67812					12666000
A0A076MA87 ○	Valine--tRNA ligase	Translation	tRNA_synthetase	Intracellular	SSPG_04912	SCO2615	97.582	874	A0A076MA87	399	A0A076MA87_STRLI Valine--tRNA ligase OS=Streptomyces lividans TK24 OX=457428 GN=valS PE=3 SV=1	A0A076MA87	399	399	K	AVRDGKVKIHPQEMEKRYFDWVDNLHDWCIS	91.867	45.368	IHPQEMEK(1)R	IHPQEMEK(45.37)R	8	3	0.38536		22141000
D6ETJ8 ○	50S ribosomal protein L25	Translation	Ribosomal_protein	Intracellular	SSPG_04413	SCO3124	20.828	198	D6ETJ8	95	D6ETJ8_STRLI 50S ribosomal protein L25 OS=Streptomyces lividans TK24 OX=457428 GN=rplY PE=3 SV=1	D6ETJ8	95	95	K	DPIKGFLEHVDLQLVKRGETVSVEIPVQAEG	85.522	46.159	GFLEHVDLQLVK(1)R	GFLEHVDLQLVK(46.16)R	12	3	-0.57752		4464000
A0A076MC62 ●	Lysine--tRNA ligase	Translation	tRNA_synthetase	Intracellular	SSPG_04255	SCO3303	66.459	604	A0A076MC62	509	A0A076MC62_STRLI Lysine--tRNA ligase OS=Streptomyces lividans TK24 OX=457428 GN=lysS PE=3 SV=1	A0A076MC62	509	509	K	DQRTIVRQEPDAELLKSLDEPSRQSLRLLLD	117.92	29.84	TIVRQEPDAELLK(1)SLDEPSR	TIVRQEPDAELLK(29.84)SLDEPSR	13	3	-2.4305				2374400
D6ERY8 ○	Arginine--tRNA ligase	Translation	tRNA_synthetase	Intracellular	SSPG_04254	SCO3304	64.649	586	D6ERY8	317	D6ERY8_STRLI Arginine--tRNA ligase OS=Streptomyces lividans TK24 OX=457428 GN=argS PE=3 SV=1	D6ERY8	317	317	K	EIRGKDDQPVPLIVQKADGGFGYAASDLTAI	28.119	28.119	GK(0.204)DDQPVPLIVQK(0.796)ADGGFGYAASDLTAIR	GK(-5.91)DDQPVPLIVQK(5.91)ADGGFGYAASDLTAIR	13	3	0.32609	38801000	120680000	0.32152
D6ERY8 ○	Arginine--tRNA ligase	Translation	tRNA_synthetase	Intracellular	SSPG_04254	SCO3304	64.649	586	D6ERY8	131	D6ERY8_STRLI Arginine--tRNA ligase OS=Streptomyces lividans TK24 OX=457428 GN=argS PE=3 SV=1	D6ERY8	131	131	K	DAGTTVVDYAQPNVAKEMHVGHLRSAVIGDA	28.404	28.404	QDAGTTVVDYAQPNVAK(1)EMHVGHLR	QDAGTTVVDYAQPNVAK(28.4)EMHVGHLR	17	4	0.6108	3904700
D6ERY8 ○	Arginine--tRNA ligase	Translation	tRNA_synthetase	Intracellular	SSPG_04254	SCO3304	64.649	586	D6ERY8	157	D6ERY8_STRLI Arginine--tRNA ligase OS=Streptomyces lividans TK24 OX=457428 GN=argS PE=3 SV=1	D6ERY8	157	157	K	VIGDALRSMLDFTGEKTIGRHHIGDWGTQFG	53.967	53.967	SMLDFTGEK(1)TIGR	SMLDFTGEK(53.97)TIGR	9	2	1.3852	3384000
D6EQF7 ○	Glutamyl-tRNA amidotransferase	Translation	tRNA_synthetase	Intracellular	SSPG_04076	SCO3581	16.488	154	D6EQF7	114	D6EQF7_STRLI Uncharacterized protein OS=Streptomyces lividans TK24 OX=457428 GN=SLIV_20385 PE=4 SV=1	D6EQF7	114	114	K	DDELNAIVAQAVQEAKAAGAEGPRAMGAVMK	73.839	73.839	QLSDDELNAIVAQAVQEAK(1)AAGAEGPR	QLSDDELNAIVAQAVQEAK(73.84)AAGAEGPR	19	3	-0.50732		32465000
D6END1 ○	Methionine--tRNA ligase	Translation	tRNA_synthetase	Intracellular	SSPG_03870	SCO3792	59.74	538	D6END1	447	D6END1_STRLI Methionine--tRNA ligase OS=Streptomyces lividans TK24 OX=457428 GN=metG PE=3 SV=1	D6END1	447	447	K	FVKQVNGYITEQEPWKVAKDDSPEGKARLAT	77.593	77.593	QVNGYITEQEPWK(1)VAK	QVNGYITEQEPWK(77.59)VAK(-77.59)	13	2	1.2072	10583000
D6END1 ○	Methionine--tRNA ligase	Translation	tRNA_synthetase	Intracellular	SSPG_03870	SCO3792	59.74	538	D6END1	160	D6END1_STRLI Methionine--tRNA ligase OS=Streptomyces lividans TK24 OX=457428 GN=metG PE=3 SV=1	D6END1	160	160	K	LPGELLDGEGEYAGQKLCPIHKKPVEILSEE	61.181	61.181	LPGELLDGEGEYAGQK(1)LCPIHK	LPGELLDGEGEYAGQK(61.18)LCPIHK(-61.18)	16	3	3.4968		8567900
D6END1 ○	Methionine--tRNA ligase	Translation	tRNA_synthetase	Intracellular	SSPG_03870	SCO3792	59.74	538	D6END1	450	D6END1_STRLI Methionine--tRNA ligase OS=Streptomyces lividans TK24 OX=457428 GN=metG PE=3 SV=1	D6END1	450	450	K	QVNGYITEQEPWKVAKDDSPEGKARLATILY	75.112	75.112	QVNGYITEQEPWK(0.035)VAK(0.965)DDSPEGK	QVNGYITEQEPWK(-14.37)VAK(14.37)DDSPEGK(-75.11)	16	3	-0.45503		7770400
D6ENC8 ○	Aspartate--tRNA ligase	Translation	tRNA_synthetase	Intracellular	SSPG_03867	SCO3795	66.029	587	D6ENC8	360	D6ENC8_STRLI Aspartate--tRNA ligase OS=Streptomyces lividans TK24 OX=457428 GN=aspS PE=3 SV=1	D6ENC8	360	360	K	QGAKGLAWVRVGEDGKLSGPIAKFLTEENVA	82.489	74.962	VGEDGK(1)LSGPIAK	VGEDGK(74.96)LSGPIAK(-74.96)	6	2	1.0368	6489500
D6EM91 ●	30S ribosomal protein S6	Translation	Ribosomal_protein	Intracellular	SSPG_03746	SCO3906	11.177	96	D6EM91	39	D6EM91_STRLI 30S ribosomal protein S6 OS=Streptomyces lividans TK24 OX=457428 GN=rpsF PE=3 SV=1	D6EM91	39	39	K	ENFLSVVRDGGGKVEKVDTWGRRRLSYEIKK	133.23	96.668	VEK(1)VDTWGR	VEK(96.67)VDTWGR	3	2	-0.31418					9270200
D6EM88 ●	50S ribosomal protein L9	Translation	Ribosomal_protein	Intracellular	SSPG_03743	SCO3909	15.968	148	D6EM88	45	D6EM88_STRLI 50S ribosomal protein L9 OS=Streptomyces lividans TK24 OX=457428 GN=rplI PE=3 SV=1	D6EM88	45	45	K	LIPRKFAIRWTKGGEKDVEQIRRARKIHEIQ	160.33	101.93	GGEK(1)DVEQIRR	GGEK(101.93)DVEQIRR	4	3	0.24098					17655000
D6EM88 ●	50S ribosomal protein L9	Translation	Ribosomal_protein	Intracellular	SSPG_03743	SCO3909	15.968	148	D6EM88	2	D6EM88_STRLI 50S ribosomal protein L9 OS=Streptomyces lividans TK24 OX=457428 GN=rplI PE=3 SV=1	D6EM88	2	2	K	______________MKIILTHEVSGLGAAGD	17.358	17.358	MK(1)IILTHEVSGLGAAGDVVDVK(1)DGYAR	MK(17.36)IILTHEVSGLGAAGDVVDVK(17.36)DGYAR	2	3	2.4116					28782000
D6EM88 ●	50S ribosomal protein L9	Translation	Ribosomal_protein	Intracellular	SSPG_03743	SCO3909	15.968	148	D6EM88	22	D6EM88_STRLI 50S ribosomal protein L9 OS=Streptomyces lividans TK24 OX=457428 GN=rplI PE=3 SV=1	D6EM88	22	22	K	HEVSGLGAAGDVVDVKDGYARNYLIPRKFAI	17.358	17.358	MK(1)IILTHEVSGLGAAGDVVDVK(1)DGYAR	MK(17.36)IILTHEVSGLGAAGDVVDVK(17.36)DGYAR	22	3	2.4116					28782000
D6EM88 ○	50S ribosomal protein L9	Translation	Ribosomal_protein	Intracellular	SSPG_03743	SCO3909	15.968	148	D6EM88	45	D6EM88_STRLI 50S ribosomal protein L9 OS=Streptomyces lividans TK24 OX=457428 GN=rplI PE=3 SV=1	D6EM88	45	45	K	LIPRKFAIRWTKGGEKDVEQIRRARKIHEIQ	160.33	101.93	GGEK(1)DVEQIRR	GGEK(101.93)DVEQIRR	4	3	0.24098	45456000
D6EM88 ○	50S ribosomal protein L9	Translation	Ribosomal_protein	Intracellular	SSPG_03743	SCO3909	15.968	148	D6EM88	112	D6EM88_STRLI 50S ribosomal protein L9 OS=Streptomyces lividans TK24 OX=457428 GN=rplI PE=3 SV=1	D6EM88	112	112	K	DVASAIKAAGGPEVDKRRIELGSPIKTLGAH	91.867	91.867	AAGGPEVDK(1)R	AAGGPEVDK(91.87)R	9	2	2.3764	16465000	65945000	0.249678
A0A076M2W8 ○	Serine--tRNA ligase	Translation	tRNA_synthetase	Intracellular	SSPG_03702	SCO3961	45.406	412	A0A076M2W8	59	A0A076M2W8_STRLI Serine--tRNA ligase OS=Streptomyces lividans TK24 OX=457428 GN=serS PE=3 SV=1	A0A076M2W8	59	59	K	KLIGKAAGDEKAELLKRAEQLKTDVKAADAE	83.137	83.137	AAGDEKAELLK(1)R	AAGDEK(-33.03)AELLK(33.03)R	11	2	-0.47784		16030000
D6EJX9 ○	Cysteine--tRNA ligase	Translation	tRNA_synthetase	Intracellular	SSPG_03458	SCO4235	63.078	569	D6EJX9	478	D6EJX9_STRLI Cysteine--tRNA ligase OS=Streptomyces lividans TK24 OX=457428 GN=cysS PE=3 SV=1	D6EJX9	478	478	K	HTTVRQGNSALAADDKDAAVARLAEVRAMLG	80.469	80.469	QGNSALAADDK(1)DAAVAR	QGNSALAADDK(80.47)DAAVAR	11	2	0.61665		7610800
D6EFE9 ○	50S ribosomal protein L1	Translation	Ribosomal_protein	Intracellular	SSPG_03031	SCO4649	25.763	241	D6EFE9	19	D6EFE9_STRLI 50S ribosomal protein L1 OS=Streptomyces lividans TK24 OX=457428 GN=rplA PE=3 SV=1	D6EFE9	19	19	K	RSKSLRAADAKIDRDKLYAPLEAVRLAKETS	44.925	44.925	IDRDK(1)LYAPLEAVR	IDRDK(44.93)LYAPLEAVR	5	3	-0.85358		38340000
D6EFE6 ○	50S ribosomal protein L10	Translation	Ribosomal_protein	Intracellular	SSPG_03028	SCO4652	18.646	176	D6EFE6	135	D6EFE6_STRLI 50S ribosomal protein L10 OS=Streptomyces lividans TK24 OX=457428 GN=rplJ PE=3 SV=1	D6EFE6	135	135	K	IKKLADLESREVLLSKLAGAFKGKQSQTAQL	140.16	140.16	EVLLSK(1)LAGAFK	EVLLSK(140.16)LAGAFK(-140.16)	6	2	0.96414		28393000
D6EFE5 ○	50S ribosomal protein L7/L12	Translation	Ribosomal_protein	Intracellular	SSPG_03027	SCO4653	13.209	127	D6EFE5	99	D6EFE5_STRLI 50S ribosomal protein L7/L12 OS=Streptomyces lividans TK24 OX=457428 GN=rplL PE=3 SV=1	D6EFE5	99	99	K	SLGLKEAKDLVDGAPKPVLEKVAKDAAEKAA	64.73	62.633	DLVDGAPK(1)PVLEK	DLVDGAPK(62.63)PVLEK(-62.63)	8	2	-0.78445	17388000	6409100	2.71302
D6EFE5 ○	50S ribosomal protein L7/L12	Translation	Ribosomal_protein	Intracellular	SSPG_03027	SCO4653	13.209	127	D6EFE5	88	D6EFE5_STRLI 50S ribosomal protein L7/L12 OS=Streptomyces lividans TK24 OX=457428 GN=rplL PE=3 SV=1	D6EFE5	88	88	K	IQVIKVVRELTSLGLKEAKDLVDGAPKPVLE	129.85	105.2	ELTSLGLK(1)EAK	ELTSLGLK(105.2)EAK(-105.2)	8	2	-0.10205	227870000	702580000	0.324333
D6EFD8 ●	30S ribosomal protein S7	Translation	Ribosomal_protein	Intracellular	SSPG_03020	SCO4660	17.431	156	D6EFD8	76	D6EFD8_STRLI 30S ribosomal protein S7 OS=Streptomyces lividans TK24 OX=457428 GN=rspG PE=3 SV=1	D6EFD8	76	76	K	TLKRALENIKPTLEVKSRRVGGATYQVPIEV	59.709	59.709	ALENIKPTLEVK(1)SR	ALENIK(-40.92)PTLEVK(40.92)SR	12	3	-0.0032905				5513100
D6EFD8 ●	30S ribosomal protein S7	Translation	Ribosomal_protein	Intracellular	SSPG_03020	SCO4660	17.431	156	D6EFD8	63	D6EFD8_STRLI 30S ribosomal protein S7 OS=Streptomyces lividans TK24 OX=457428 GN=rspG PE=3 SV=1	D6EFD8	63	63	K	EGLREKTGNDPVITLKRALENIKPTLEVKSR	195.51	80.102	TGNDPVITLK(1)R	TGNDPVITLK(80.1)R	10	2	-0.51921					7192800
D6EFD8 ○	30S ribosomal protein S7	Translation	Ribosomal_protein	Intracellular	SSPG_03020	SCO4660	17.431	156	D6EFD8	76	D6EFD8_STRLI 30S ribosomal protein S7 OS=Streptomyces lividans TK24 OX=457428 GN=rspG PE=3 SV=1	D6EFD8	76	76	K	TLKRALENIKPTLEVKSRRVGGATYQVPIEV	59.709	59.709	ALENIKPTLEVK(1)SR	ALENIK(-40.92)PTLEVK(40.92)SR	12	3	-0.0032905		8066800
D6EFD8 ○	30S ribosomal protein S7	Translation	Ribosomal_protein	Intracellular	SSPG_03020	SCO4660	17.431	156	D6EFD8	63	D6EFD8_STRLI 30S ribosomal protein S7 OS=Streptomyces lividans TK24 OX=457428 GN=rspG PE=3 SV=1	D6EFD8	63	63	K	EGLREKTGNDPVITLKRALENIKPTLEVKSR	195.51	80.102	TGNDPVITLK(1)R	TGNDPVITLK(80.1)R	10	2	-0.51921	161070000	468800000	0.343579
D6EE95 ●	Elongation factor G	Translation	Translational_apparatus	Intracellular	SSPG_03019	SCO4661	77.656	708	D6EE95	704	D6EE95_STRLI Elongation factor G OS=Streptomyces lividans TK24 OX=457428 GN=fusA PE=3 SV=1	D6EE95	704	704	K	SYAEVPRNVAEEIIAKAKGE___________	157.78	85.731	NVAEEIIAK(1)AK	NVAEEIIAK(85.73)AK(-85.73)	9	2	1.067					5423700
D6EE95 ●	Elongation factor G	Translation	Translational_apparatus	Intracellular	SSPG_03019	SCO4661	77.656	708	D6EE95	511	D6EE95_STRLI Elongation factor G OS=Streptomyces lividans TK24 OX=457428 GN=fusA PE=3 SV=1	D6EE95	511	511	K	RETIRKTVERVDYTHKKQTGGTGQFAKVQIA	123.01	44.395	VDYTHK(1)K	VDYTHK(44.39)K(-44.39)	6	3	0.2596					35996000
D6EE95 ○	Elongation factor G1	Translation	Translational_apparatus	Intracellular	SSPG_03019	SCO4661	77.656	708	D6EE95	406	D6EE95_STRLI Elongation factor G OS=Streptomyces lividans TK24 OX=457428 GN=fusA PE=3 SV=1	D6EE95	406	406	K	MGLKQTTTGETLSDDKSPVILESMDFPAPVI	87.111	87.111	QTTTGETLSDDK(1)SPVILESMDFPAPVIQVAIEPK	QTTTGETLSDDK(87.11)SPVILESMDFPAPVIQVAIEPK(-87.11)	12	3	-0.46832		37374000
D6EE95 ○	Elongation factor G1	Translation	Translational_apparatus	Intracellular	SSPG_03019	SCO4661	77.656	708	D6EE95	435	D6EE95_STRLI Elongation factor G OS=Streptomyces lividans TK24 OX=457428 GN=fusA PE=3 SV=1	D6EE95	435	435	K	VIQVAIEPKSKGDQEKLGVAIQRLAEEDPSF	107.17	107.17	SKGDQEK(1)LGVAIQR	SK(-45.35)GDQEK(45.35)LGVAIQR	7	2	0.84964	15293000	76393000	0.200188
A0A076M0Z6 ○	Elongation factor Tu	Translation	Translational_apparatus	Intracellular	SSPG_03018	SCO4662	43.78	397	A0A076M0Z6	363	A0A076M0Z6_STRLI Elongation factor Tu OS=Streptomyces lividans TK24 OX=457428 GN=tuf1 PE=3 SV=1	A0A076M0Z6	363	363	K	PEGTEMVMPGDNTEMKVELIQPVAMEEGLKF	28.764	28.764	TTDVTGVVTLPEGTEMVMPGDNTEMK(1)VELIQPVAMEEGLK	TTDVTGVVTLPEGTEMVMPGDNTEMK(28.76)VELIQPVAMEEGLK(-28.76)	26	4	3.0165	27973000
A0A076M0Z6 ○	Elongation factor Tu	Translation	Translational_apparatus	Intracellular	SSPG_03018	SCO4662	43.78	397	A0A076M0Z6	317	A0A076M0Z6_STRLI Elongation factor Tu OS=Streptomyces lividans TK24 OX=457428 GN=tuf1 PE=3 SV=1	A0A076M0Z6	317	317	K	VTPHTEFEAQAYILSKDEGGRHTPFFNNYRP	90.123	90.123	GQVIIKPGSVTPHTEFEAQAYILSK(1)DEGGR	GQVIIK(-70.24)PGSVTPHTEFEAQAYILSK(70.24)DEGGR	25	4	1.0707		16181000
A0A076M0Z6 ○	Elongation factor Tu	Translation	Translational_apparatus	Intracellular	SSPG_03018	SCO4662	43.78	397	A0A076M0Z6	211	A0A076M0Z6_STRLI Elongation factor Tu OS=Streptomyces lividans TK24 OX=457428 GN=tuf1 PE=3 SV=1	A0A076M0Z6	211	211	K	KAVDEAIPEPERDVDKPFLMPIEDVFTITGR	118	74.296	DVDK(1)PFLMPIEDVFTITGR	DVDK(74.3)PFLMPIEDVFTITGR	4	2	-0.69831		7839500
A0A076M0Z6 ○	Elongation factor Tu	Translation	Translational_apparatus	Intracellular	SSPG_03018	SCO4662	43.78	397	A0A076M0Z6	179	A0A076M0Z6_STRLI Elongation factor Tu OS=Streptomyces lividans TK24 OX=457428 GN=tuf1 PE=3 SV=1	A0A076M0Z6	179	179	K	EFPGDDVPVVKVSALKALEGDKEWGNSVLEL	50.783	50.783	VSALK(0.996)ALEGDK(0.004)EWGNSVLELMK	VSALK(24.28)ALEGDK(-24.28)EWGNSVLELMK(-50.78)	5	3	0.41152		13718000
A0A076M0Z6 ○	Elongation factor Tu	Translation	Translational_apparatus	Intracellular	SSPG_03018	SCO4662	43.78	397	A0A076M0Z6	174	A0A076M0Z6_STRLI Elongation factor Tu OS=Streptomyces lividans TK24 OX=457428 GN=tuf1 PE=3 SV=1	A0A076M0Z6	174	174	K	LLSEYEFPGDDVPVVKVSALKALEGDKEWGN	179.79	21.968	ELLSEYEFPGDDVPVVK(1)VSALK	ELLSEYEFPGDDVPVVK(21.97)VSALK(-21.97)	17	3	1.2783	40157000	130220000	0.308378
A0A076M0Z6 ○	Elongation factor Tu	Translation	Translational_apparatus	Intracellular	SSPG_03018	SCO4662	43.78	397	A0A076M0Z6	394	A0A076M0Z6_STRLI Elongation factor Tu OS=Streptomyces lividans TK24 OX=457428 GN=tuf1 PE=3 SV=1	A0A076M0Z6	394	394	K	AIREGGRTVGAGQVTKINK____________	57.203	57.203	TVGAGQVTK(1)INK	TVGAGQVTK(57.2)INK(-57.2)	9	2	0.13169	10976000	56584000	0.193977
D6EE60 ●	30S ribosomal protein S10	Translation	Ribosomal_protein	Intracellular	SSPG_02984	SCO4701	11.521	102	D6EE60	57	D6EE60_STRLI 30S ribosomal protein S10 OS=Streptomyces lividans TK24 OX=457428 GN=rpsJ PE=3 SV=1	D6EE60	57	57	K	LPTEKNVYCVIKSPHKYKDSREHFEMRTHKR	78.556	66.55	SPHK(0.918)YK(0.082)DSR	SPHK(10.51)YK(-10.51)DSR	4	3	1.7466					7651000
D6EE60 ○	30S ribosomal protein S10	Translation	Ribosomal_protein	Intracellular	SSPG_02984	SCO4701	11.521	102	D6EE60	57	D6EE60_STRLI 30S ribosomal protein S10 OS=Streptomyces lividans TK24 OX=457428 GN=rpsJ PE=3 SV=1	D6EE60	57	57	K	LPTEKNVYCVIKSPHKYKDSREHFEMRTHKR	78.556	66.55	SPHK(0.918)YK(0.082)DSR	SPHK(10.51)YK(-10.51)DSR	4	3	1.7466	10927000	37293000	0.293004
D6EE58 ●	50S ribosomal protein L4	Translation	Ribosomal_protein	Intracellular	SSPG_02982	SCO4703	23.643	219	D6EE58	13	D6EE58_STRLI 50S ribosomal protein L4 OS=Streptomyces lividans TK24 OX=457428 GN=rplD PE=3 SV=1	D6EE58	13	13	K	___MSTVDILSPAGEKTGSVELPAEIFGVEK	265.38	173.37	STVDILSPAGEK(1)TGSVELPAEIFGVEK	STVDILSPAGEK(173.37)TGSVELPAEIFGVEK(-173.37)	12	2	-3.988					9916600
D6EE58 ○	50S ribosomal protein L4	Translation	Ribosomal_protein	Intracellular	SSPG_02982	SCO4703	23.643	219	D6EE58	13	D6EE58_STRLI 50S ribosomal protein L4 OS=Streptomyces lividans TK24 OX=457428 GN=rplD PE=3 SV=1	D6EE58	13	13	K	___MSTVDILSPAGEKTGSVELPAEIFGVEK	265.38	173.37	STVDILSPAGEK(1)TGSVELPAEIFGVEK	STVDILSPAGEK(173.37)TGSVELPAEIFGVEK(-173.37)	12	2	-3.988	90729000	43486000	2.0864
D6EE57 ●	50S ribosomal protein L23	Translation	Ribosomal_protein	Intracellular	SSPG_02981	SCO4704	14.978	139	D6EE57	52	D6EE57_STRLI 50S ribosomal protein L23 OS=Streptomyces lividans TK24 OX=457428 GN=rplW PE=3 SV=1	D6EE57	52	52	K	TPASKAFTDPRDVLLKPVVSEKSYALLDENK	123.75	123.75	DVLLK(1)PVVSEK	DVLLK(123.75)PVVSEK(-123.75)	5	2	-0.15786					23095000
D6EE50 ●	30S ribosomal protein S17	Translation	Ribosomal_protein	Intracellular	SSPG_02974	SCO4711	10.72	95	D6EE50	11	D6EE50_STRLI 30S ribosomal protein S17 OS=Streptomyces lividans TK24 OX=457428 GN=rpsQ PE=3 SV=1	D6EE50	11	11	K	_____MSESNVTEETKAARGFRKTRQGLVVS	176.48	115.57	SESNVTEETK(1)AAR	SESNVTEETK(115.57)AAR	10	2	-1.475				5614300
D6EE50 ●	30S ribosomal protein S17	Translation	Ribosomal_protein	Intracellular	SSPG_02974	SCO4711	10.72	95	D6EE50	57	D6EE50_STRLI 30S ribosomal protein S17 OS=Streptomyces lividans TK24 OX=457428 GN=rpsQ PE=3 SV=1	D6EE50	57	57	K	THALYGKVIRRTEKLKAHDEQNAAGVGDRVL	53.278	38.453	TEK(0.399)LK(0.601)AHDEQNAAGVGDR	TEK(-1.77)LK(1.77)AHDEQNAAGVGDR	5	4	0.78758				30373000
D6EE50 ○	30S ribosomal protein S17	Translation	Ribosomal_protein	Intracellular	SSPG_02974	SCO4711	10.72	95	D6EE50	57	D6EE50_STRLI 30S ribosomal protein S17 OS=Streptomyces lividans TK24 OX=457428 GN=rpsQ PE=3 SV=1	D6EE50	57	57	K	THALYGKVIRRTEKLKAHDEQNAAGVGDRVL	53.278	38.453	TEK(0.399)LK(0.601)AHDEQNAAGVGDR	TEK(-1.77)LK(1.77)AHDEQNAAGVGDR	5	4	0.78758	48913000
D6EE48 ○	50S ribosomal protein L24	Translation	Ribosomal_protein	Intracellular	SSPG_02972	SCO4713	11.59	107	D6EE48	77	D6EE48_STRLI 50S ribosomal protein L24 OS=Streptomyces lividans TK24 OX=457428 GN=rplX PE=3 SV=1	D6EE48	77	77	K	TEAPIHVSNVQLVVEKDGNKVVTRVGYRFDD	95.823	95.823	GSQAGGIVTTEAPIHVSNVQLVVEK(1)DGNK	GSQAGGIVTTEAPIHVSNVQLVVEK(95.82)DGNK(-95.82)	25	3	0.49341		6940500
D6EE48 ○	50S ribosomal protein L24	Translation	Ribosomal_protein	Intracellular	SSPG_02972	SCO4713	11.59	107	D6EE48	96	D6EE48_STRLI 50S ribosomal protein L24 OS=Streptomyces lividans TK24 OX=457428 GN=rplX PE=3 SV=1	D6EE48	96	96	K	KVVTRVGYRFDDEGNKVRVAKRTGEDI____	123.98	72.891	VGYRFDDEGNK(1)VR	VGYRFDDEGNK(72.89)VR	11	3	-0.76758	20694000	10157000	2.03741
D6EE31 ○	50S ribosomal protein L17	Translation	Ribosomal_protein	Intracellular	SSPG_02955	SCO4730	18.13	168	D6EE31	134	D6EE31_STRLI 50S ribosomal protein L17 OS=Streptomyces lividans TK24 OX=457428 GN=rplQ PE=3 SV=1	D6EE31	134	134	K	LTVAQQATGEAEAATKRAAKDAEGSAEVSEA	100.1	100.1	RGDNAPMAVIELVEALTVAQQATGEAEAATK(1)R	RGDNAPMAVIELVEALTVAQQATGEAEAATK(100.1)R	31	4	0.0088238		6430100
D6EE27 ●	50S ribosomal protein L13	Translation	Ribosomal_protein	Intracellular	SSPG_02951	SCO4734	16.448	147	D6EE27	99	D6EE27_STRLI 50S ribosomal protein L13 OS=Streptomyces lividans TK24 OX=457428 GN=rplM PE=3 SV=1	D6EE27	99	99	K	LRSVRYDELLDKNPEKAVEKAIKGMLPKNSL	129.37	111.81	YDELLDKNPEK(1)AVEK	YDELLDK(-52.92)NPEK(52.92)AVEK(-111.81)	11	3	0.34163					5632100
D6EE27 ○	50S ribosomal protein L13	Translation	Ribosomal_protein	Intracellular	SSPG_02951	SCO4734	16.448	147	D6EE27	95	D6EE27_STRLI 50S ribosomal protein L13 OS=Streptomyces lividans TK24 OX=457428 GN=rplM PE=3 SV=1	D6EE27	95	95	K	YPGGLRSVRYDELLDKNPEKAVEKAIKGMLP	71.349	64.297	YDELLDK(1)NPEK	YDELLDK(64.3)NPEK(-64.3)	7	2	1.9732		8759400
D6EE26 ●	30S ribosomal protein S9	Translation	Ribosomal_protein	Intracellular	SSPG_02950	SCO4735	18.699	170	D6EE26	66	D6EE26_STRLI 30S ribosomal protein S9 OS=Streptomyces lividans TK24 OX=457428 GN=rpsI PE=3 SV=1	D6EE26	66	66	K	RKNAIARVRIVPGTGKWKVNGRTLEDYFPNK	85.064	83.265	IVPGTGK(1)WK	IVPGTGK(83.26)WK(-83.26)	7	2	0.019899					5365200
D6ECN3 ●	Tryptophan--tRNA ligase 2	Translation	tRNA_synthetase	Intracellular	SSPG_02843	SCO4839	37.592	339	D6ECN3	338	D6ECN3_STRLI Tryptophan--tRNA ligase OS=Streptomyces lividans TK24 OX=457428 GN=trpS2 PE=3 SV=1	D6ECN3	338	338	K	ETLARAYDEVGFLPAKH______________	112.75	55.112	AYDEVGFLPAK(1)H	AYDEVGFLPAK(55.11)H	11	2	-3.0042				1547800
D6ECN3 ○	Tryptophan--tRNA ligase 2	Translation	tRNA_synthetase	Intracellular	SSPG_02843	SCO4839	37.592	339	D6ECN3	338	D6ECN3_STRLI Tryptophan--tRNA ligase OS=Streptomyces lividans TK24 OX=457428 GN=trpS2 PE=3 SV=1	D6ECN3	338	338	K	ETLARAYDEVGFLPAKH______________	112.75	55.112	AYDEVGFLPAK(1)H	AYDEVGFLPAK(55.11)H	11	2	-3.0042	76347000
D6EXH4 ○	Ribosome-binding ATPase YchF	Translation	Translational_apparatus	Intracellular	SSPG_02628	SCO5061	39.472	362	D6EXH4	89	D6EXH4_STRLI Ribosome-binding ATPase YchF OS=Streptomyces lividans TK24 OX=457428 GN=engD PE=3 SV=1	D6EXH4	89	89	K	AGIVRGASEGEGLGNKFLANIRESDAICQVI	119.45	70.488	GASEGEGLGNK(1)FLANIR	GASEGEGLGNK(70.49)FLANIR	11	2	0.38433	6437000	31588000	0.20378
D6EW82 ●	Elongation factor 4	Translation	Translational_apparatus	Intracellular	SSPG_02577	SCO5111	69.615	635	D6EW82	567	D6EW82_STRLI GTP-binding protein OS=Streptomyces lividans TK24 OX=457428 GN=SLIV_12825 PE=4 SV=1	D6EW82	567	567	K	VGENSRADDMDVNITKEKKLTNMRSSSADSF	138.45	138.45	ADDMDVNITK(0.982)EK(0.018)K	ADDMDVNITK(17.43)EK(-17.43)K(-138.45)	10	2	2.3373				5901500
D6EW82 ●	Elongation factor 4	Translation	Translational_apparatus	Intracellular	SSPG_02577	SCO5111	69.615	635	D6EW82	569	D6EW82_STRLI GTP-binding protein OS=Streptomyces lividans TK24 OX=457428 GN=SLIV_12825 PE=4 SV=1	D6EW82	569	569	K	ENSRADDMDVNITKEKKLTNMRSSSADSFEA	77.527	77.527	ADDMDVNITK(0.346)EK(0.654)K	ADDMDVNITK(-2.76)EK(2.76)K(-77.53)	12	3	1.4979					15395000
D6EW82 ○	Elongation factor 4	Translation	Translational_apparatus	Intracellular	SSPG_02577	SCO5111	69.615	635	D6EW82	569	D6EW82_STRLI GTP-binding protein OS=Streptomyces lividans TK24 OX=457428 GN=SLIV_12825 PE=4 SV=1	D6EW82	569	569	K	ENSRADDMDVNITKEKKLTNMRSSSADSFEA	77.527	77.527	ADDMDVNITK(0.346)EK(0.654)K	ADDMDVNITK(-2.76)EK(2.76)K(-77.53)	12	3	1.4979		49398000
D6EUR8 ○	Peptide deformylase	Translation	Protein modification	Intracellular	SSPG_02462	SCO5221	24.184	216	D6EUR8	94	D6EUR8_STRLI Peptide deformylase OS=Streptomyces lividans TK24 OX=457428 GN=def4 PE=3 SV=1	D6EUR8	94	94	K	TAEGVGLAANQIGVSKKVFVYDCPDDEGVRH	188.09	156	TAEGVGLAANQIGVSK(1)K	TAEGVGLAANQIGVSK(156)K(-156)	16	2	-0.26526	24761000	75392000	0.32843
D6ETB1 ○	50S ribosomal protein L31	Translation	Ribosomal_protein	Intracellular	SSPG_02349	SCO5359	8.1191	74	D6ETB1	48	D6ETB1_STRLI 50S ribosomal protein L31 OS=Streptomyces lividans TK24 OX=457428 GN=rpmE PE=3 SV=1	D6ETB1	48	48	K	IRAEVCSECHPFYTGKQKILDTGGRVARFEA	52.693	34.094	AEVCSECHPFYTGK(1)QK	AEVCSECHPFYTGK(34.09)QK(-34.09)	14	3	-0.051912	33192000	87460000	0.379511
D6ERS6 ○	Glutamyl-tRNA(Gln) amidotransferase subunit A	Translation	tRNA_synthetase	Intracellular	SSPG_02210	SCO5499	52.27	497	D6ERS6	40	D6ERS6_STRLI Glutamyl-tRNA(Gln) amidotransferase subunit A OS=Streptomyces lividans TK24 OX=457428 GN=gatA PE=3 SV=1	D6ERS6	40	40	K	QVTEAHLARIEAVDEKVHAFLHVDREGALAQ	30.249	30.249	IEAVDEK(1)VHAFLHVDREGALAQAR	IEAVDEK(30.25)VHAFLHVDREGALAQAR	7	4	0.026632		4359100
D6ERS6 ○	Glu-ADT subunit A	Translation	tRNA_synthetase	Intracellular	SSPG_02210	SCO5499	52.27	497	D6ERS6	360	D6ERS6_STRLI Glutamyl-tRNA(Gln) amidotransferase subunit A OS=Streptomyces lividans TK24 OX=457428 GN=gatA PE=3 SV=1	D6ERS6	360	360	K	EVTSLTREAGFGPEVKRRIMLGTYALSSGYY	85.862	42.718	EAGFGPEVK(1)R	EAGFGPEVK(42.72)R	9	3	-2.1013	29836000
D6ERS4 ○	Aspartyl/glutamyl-tRNA(Asn/Gln) amidotransferase subunit B	Translation	tRNA_synthetase	Intracellular	SSPG_02208	SCO5501	54.484	504	D6ERS4	433	D6ERS4_STRLI Aspartyl/glutamyl-tRNA(Asn/Gln) amidotransferase subunit B OS=Streptomyces lividans TK24 OX=457428 GN=gatB PE=3 SV=1	D6ERS4	433	433	K	LGVLAGEGTPDEVVDKRGLKVVSDEGALTTA	63.998	63.998	QVILGVLAGEGTPDEVVDK(1)R	QVILGVLAGEGTPDEVVDK(64)R	19	3	0.63639		8577700
D6ERM5 ●	Glutamyl-tRNA synthetase	Translation	tRNA_synthetase	Intracellular	SSPG_02159	SCO5547	54.916	494	D6ERM5	435	D6ERM5_STRLI Glutamate--tRNA ligase OS=Streptomyces lividans TK24 OX=457428 GN=gltX PE=3 SV=1	D6ERM5	435	435	K	REKLDAADWTSPEALKEAVLAAGEAHGLKLG	101.3	101.3	EKLDAADWTSPEALK(1)EAVLAAGEAHGLK	EK(-64.77)LDAADWTSPEALK(64.77)EAVLAAGEAHGLK(-101.3)	15	4	0.25601					9429600
D6ERM5 ○	Glutamyl-tRNA synthetase	Translation	tRNA_synthetase	Intracellular	SSPG_02159	SCO5547	54.916	494	D6ERM5	435	D6ERM5_STRLI Glutamate--tRNA ligase OS=Streptomyces lividans TK24 OX=457428 GN=gltX PE=3 SV=1	D6ERM5	435	435	K	REKLDAADWTSPEALKEAVLAAGEAHGLKLG	101.3	101.3	EKLDAADWTSPEALK(1)EAVLAAGEAHGLK	EK(-64.77)LDAADWTSPEALK(64.77)EAVLAAGEAHGLK(-101.3)	15	4	0.25601	23040000	74442000	0.309503
D6ERG1 ●	30S ribosomal protein S2	Translation	Ribosomal_protein	Intracellular	SSPG_02095	SCO5624	34.061	315	D6ERG1	132	D6ERG1_STRLI 30S ribosomal protein S2 OS=Streptomyces lividans TK24 OX=457428 GN=rpsB PE=3 SV=1	D6ERG1	132	132	K	LEQIDFEDVAASGLTKKELLVLSREKAKLEK	242.07	122.22	ELEQIDFEDVAASGLTK(1)K	ELEQIDFEDVAASGLTK(122.22)K(-122.22)	17	3	0.83442				11522000
D6ERG1 ●	30S ribosomal protein S2	Translation	Ribosomal_protein	Intracellular	SSPG_02095	SCO5624	34.061	315	D6ERG1	258	D6ERG1_STRLI 30S ribosomal protein S2 OS=Streptomyces lividans TK24 OX=457428 GN=rpsB PE=3 SV=1	D6ERG1	258	258	K	GEPLAAWERDLLEGEKAEKKDDAEAAEKPAE	93.111	81.972	DLLEGEK(1)AEK	DLLEGEK(81.97)AEK(-81.97)	7	2	0.24504					9815800
D6ERG1 ○	30S ribosomal protein S2	Translation	Ribosomal_protein	Intracellular	SSPG_02095	SCO5624	34.061	315	D6ERG1	261	D6ERG1_STRLI 30S ribosomal protein S2 OS=Streptomyces lividans TK24 OX=457428 GN=rpsB PE=3 SV=1	D6ERG1	261	261	K	LAAWERDLLEGEKAEKKDDAEAAEKPAEAPA	141.71	141.71	DLLEGEKAEK(1)K	DLLEGEK(-48.04)AEK(48.04)K(-141.71)	10	2	1.4764		22075000
D6ERG1 ○	30S ribosomal protein S2	Translation	Ribosomal_protein	Intracellular	SSPG_02095	SCO5624	34.061	315	D6ERG1	200	D6ERG1_STRLI 30S ribosomal protein S2 OS=Streptomyces lividans TK24 OX=457428 GN=rpsB PE=3 SV=1	D6ERG1	200	200	K	VAILDTNCDPDEVDYKIPGNDDAIRSVTLLT	89.954	89.954	KLNIPVVAILDTNCDPDEVDYK(1)IPGNDDAIR	K(-71.63)LNIPVVAILDTNCDPDEVDYK(71.63)IPGNDDAIR	22	3	0.90172		34025000
D6ERG0 ●	Elongation factor Ts	Translation	Translational_apparatus	Intracellular	SSPG_02094	SCO5625	29.848	278	D6ERG0	269	D6ERG0_STRLI Elongation factor Ts OS=Streptomyces lividans TK24 OX=457428 GN=tsf PE=3 SV=1	D6ERG0	269	269	K	KKSVQKVLEEAGVSLKRFSRIKVGI______	145.89	80.688	VLEEAGVSLK(1)R	VLEEAGVSLK(80.69)R	10	2	-0.083139				2559600	10486000	0.244097
D6ERG0 ○	Elongation factor Ts	Translation	Translational_apparatus	Intracellular	SSPG_02094	SCO5625	29.848	278	D6ERG0	175	D6ERG0_STRLI Elongation factor Ts OS=Streptomyces lividans TK24 OX=457428 GN=tsf PE=3 SV=1	D6ERG0	175	175	K	MPDLPPQIGVLVELDKPNAEIAKGVAQHIAA	92.518	76.909	TMPDLPPQIGVLVELDK(1)PNAEIAK	TMPDLPPQIGVLVELDK(76.91)PNAEIAK(-76.91)	17	3	0.74197		22574000
D6ERF8 ●	Ribosome recycling factor	Translation	Translational_apparatus	Intracellular	SSPG_02092	SCO5627	20.786	185	D6ERF8	166	D6ERF8_STRLI Ribosome-recycling factor OS=Streptomyces lividans TK24 OX=457428 GN=frr PE=3 SV=1	D6ERF8	166	166	K	DEGRRAEKELDDTTAKYVAQVDELLKHKEAE	108.08	50.493	ELDDTTAK(1)YVAQVDELLK	ELDDTTAK(50.49)YVAQVDELLK(-50.49)	8	3	0.26109				32344000
D6EQ95 ●	Proline--tRNA ligase	Translation	tRNA_synthetase	Intracellular	SSPG_02036	SCO5699	61.252	567	D6EQ95	546	D6EQ95_STRLI Proline--tRNA ligase OS=Streptomyces lividans TK24 OX=457428 GN=proS PE=3 SV=1	D6EQ95	546	546	K	ILVAGRRSGEGVVELKDRRTGEREEVTVEEA	138.24	67.519	SGEGVVELK(1)DRR	SGEGVVELK(67.52)DRR	9	3	1.3418				77024000
A0A076LVU9 ○	Translation initiation factor IF-2	Translation	Translational_apparatus	Intracellular	SSPG_02029	SCO5706	66.114	613	A0A076LVU9	220	A0A076LVU9_STRLI Translation initiation factor IF-2 OS=Streptomyces lividans TK24 OX=457428 GN=infB PE=3 SV=1	A0A076LVU9	220	220	K	NHAKAAEVPIVVAVNKIDVEGADPTKVRGQL	79.935	79.935	AAEVPIVVAVNK(1)IDVEGADPTKVR	AAEVPIVVAVNK(42.56)IDVEGADPTK(-42.56)VR	12	3	-0.86183		30082000
A0A076LVU9 ○	Translation initiation factor IF-2	Translation	Translational_apparatus	Intracellular	SSPG_02029	SCO5706	66.114	613	A0A076LVU9	230	A0A076LVU9_STRLI Translation initiation factor IF-2 OS=Streptomyces lividans TK24 OX=457428 GN=infB PE=3 SV=1	A0A076LVU9	230	230	K	VVAVNKIDVEGADPTKVRGQLTEYGLVAEEY	116.77	65.5	IDVEGADPTK(1)VR	IDVEGADPTK(65.5)VR	10	2	-1.5283	24240000	9178100	2.64107
D6EW27 ●	tRNA 2-methylthio-N6-isopentenyl adenosine(37) hydroxylase MiaE-like protein	Translation	tRNA modification		SSPG_02522	SCO5167	27.32	260	D6EW27	6	D6EW27_STRLI Uncharacterized protein OS=Streptomyces lividans TK24 OX=457428 GN=SLIV_12545 PE=4 SV=1	D6EW27	6	6	K	__________MTSSDKPGTAADAPAETAGTA	162.45	112.95	TSSDK(1)PGTAADAPAETAGTAGTAGTGGATPVAAR	TSSDK(112.95)PGTAADAPAETAGTAGTAGTGGATPVAAR	5	3	0.36641					8743600
A0A076M0X2 ●	D-xylose transporter subunit XylF	Transporter_membrane_protein	Transport_sugar	Lipid anchored	SSPG_01619	SCO6009	39.247	371	A0A076M0X2	63	A0A076M0X2_STRLI Solute-binding protein OS=Streptomyces lividans TK24 OX=457428 GN=SLIV_08090 PE=4 SV=1	A0A076M0X2	63	63	K	KVGLLLPENQTARYEKFDKPMIEKKVKELTN	60.628	60.628	YEK(0.987)FDK(0.013)PMIEK	YEK(18.94)FDK(-18.94)PMIEK(-60.63)	3	3	0.24083					2648800
A0A076M0X2 ●	D-xylose transporter subunit XylF	Transporter_membrane_protein	Transport_sugar	Lipid anchored	SSPG_01619	SCO6009	39.247	371	A0A076M0X2	347	A0A076M0X2_STRLI Solute-binding protein OS=Streptomyces lividans TK24 OX=457428 GN=SLIV_08090 PE=4 SV=1	A0A076M0X2	347	347	K	PVVSLTKDNIKETVIKDGFYTIDEICTDKYK	109.03	109.03	ETVIK(1)DGFYTIDEICTDKYK	ETVIK(85.01)DGFYTIDEICTDK(-85.01)YK(-109.03)	5	3	0.56775				50804000
A0A076M0X2 ○	D-xylose transporter subunit XylF	Transporter_membrane_protein	Transport_sugar	Lipid anchored	SSPG_01619	SCO6009	39.247	371	A0A076M0X2	347	A0A076M0X2_STRLI Solute-binding protein OS=Streptomyces lividans TK24 OX=457428 GN=SLIV_08090 PE=4 SV=1	A0A076M0X2	347	347	K	PVVSLTKDNIKETVIKDGFYTIDEICTDKYK	109.03	109.03	ETVIK(1)DGFYTIDEICTDKYK	ETVIK(85.01)DGFYTIDEICTDK(-85.01)YK(-109.03)	5	3	0.56775	55053000
D6EUT8 ●	UPF0182 protein	Transporter_membrane_protein	Other_proteins	Multi-transmembrane	SSPG_02482	SCO5204	109.55	1000	D6EUT8	850	D6EUT8_STRLI UPF0182 protein SLIV_12355 OS=Streptomyces lividans TK24 OX=457428 GN=SLIV_12355 PE=3 SV=1	D6EUT8	850	850	K	GLLYVEPVYVRGGDLKYPLLRKVLVSYGGNT	99.7	99.7	GGDLK(1)YPLLR	GGDLK(99.7)YPLLR	5	2	0.48622					1923200
D6EUT8 ○	UPF0182 protein	Transporter_membrane_protein	Other_proteins	Multi-transmembrane	SSPG_02482	SCO5204	109.55	1000	D6EUT8	359	D6EUT8_STRLI UPF0182 protein SLIV_12355 OS=Streptomyces lividans TK24 OX=457428 GN=SLIV_12355 PE=3 SV=1	D6EUT8	359	359	K	DAYGIEGTQVAEYPGKSETKDKTKLRDDADA	33.833	33.833	DAYGIEGTQVAEYPGK(0.777)SETK(0.223)DK	DAYGIEGTQVAEYPGK(5.42)SETK(-5.42)DK(-33.83)	16	3	-0.87155	5501200
D6EUT8 ○	UPF0182 protein	Transporter_membrane_protein	Other_proteins	Multi-transmembrane	SSPG_02482	SCO5204	109.55	1000	D6EUT8	337	D6EUT8_STRLI UPF0182 protein SLIV_12355 OS=Streptomyces lividans TK24 OX=457428 GN=SLIV_12355 PE=3 SV=1	D6EUT8	337	337	K	QVQPNEQAKEAPYVEKNLAATRDAYGIEGTQ	76.165	76.165	EAPYVEK(1)NLAATR	EAPYVEK(76.16)NLAATR	7	2	-0.33195	6173400
D6EUT8 ○	UPF0182 protein	Transporter_membrane_protein	Other_proteins	Multi-transmembrane	SSPG_02482	SCO5204	109.55	1000	D6EUT8	250	D6EUT8_STRLI UPF0182 protein SLIV_12355 OS=Streptomyces lividans TK24 OX=457428 GN=SLIV_12355 PE=3 SV=1	D6EUT8	250	250	K	YWLDRYGLAVKSSDFKATDNWTGLRYVDANA	83.397	83.397	SSDFK(1)ATDNWTGLR	SSDFK(83.4)ATDNWTGLR	5	2	-0.44349	5244900
D6ER36 ○	Siderophore binding protein	Transporter_membrane_protein	Transport_protein	Intracellular	SSPG_06249	SCO1315	18.099	178	D6ER36	4	D6ER36_STRLI Siderophore binding protein OS=Streptomyces lividans TK24 OX=457428 GN=SLIV_31215 PE=4 SV=1	D6ER36	4	4	K	____________MTQKALITGIGGKDPKVDA	21.873	21.873	MTQK(1)ALITGIGGK(1)DPK	MTQK(21.87)ALITGIGGK(21.87)DPK(-21.87)	4	2	-2.2648		6053900
D6ER36 ○	Siderophore binding protein	Transporter_membrane_protein	Transport_protein	Intracellular	SSPG_06249	SCO1315	18.099	178	D6ER36	13	D6ER36_STRLI Siderophore binding protein OS=Streptomyces lividans TK24 OX=457428 GN=SLIV_31215 PE=4 SV=1	D6ER36	13	13	K	___MTQKALITGIGGKDPKVDAEVFVAPTAS	21.873	21.873	MTQK(1)ALITGIGGK(1)DPK	MTQK(21.87)ALITGIGGK(21.87)DPK(-21.87)	13	2	-2.2648		6053900
D6EPX6 ●	Putative uracyl permease	Transporter_membrane_protein	Permease	Multi-transmembrane	SSPG_06104	SCO1450	49.256	478	D6EPX6	457	D6EPX6_STRLI Uracyl permease OS=Streptomyces lividans TK24 OX=457428 GN=SLIV_30515 PE=4 SV=1	D6EPX6	457	457	K	TQQPLLDEGTSSYDAKTGSGGAGGDGGGDGG	57.417	53.728	TQQPLLDEGTSSYDAK(1)TGSGGAGGDGGGDGGAQR	TQQPLLDEGTSSYDAK(53.73)TGSGGAGGDGGGDGGAQR	16	3	-0.86334				8670600
D6EPP9 ●	Integral membrane protein	Transporter_membrane_protein	Membrane_protein	Multi-transmembrane	SSPG_06027	SCO1529	61.183	551	D6EPP9	300	D6EPP9_STRLI Uncharacterized protein OS=Streptomyces lividans TK24 OX=457428 GN=SLIV_30130 PE=4 SV=1	D6EPP9	300	300	K	DPDREINPFRSWDVIKAIHDRLRMLERGPLH	46.88	46.88	SWDVIK(1)AIHDR	SWDVIK(46.88)AIHDR	6	3	0.2234					4739300
D6ENU8 ●	Putative ABC transporter permease protein	Transporter_membrane_protein	ABC_transporters	Multi-transmembrane	SSPG_05995	SCO1558	25.912	245	D6ENU8	243	D6ENU8_STRLI ABC transporter permease OS=Streptomyces lividans TK24 OX=457428 GN=SLIV_29935 PE=3 SV=1	D6ENU8	243	243	K	LRLLRAKEPAAADVGKVA_____________	63.624	63.624	AKEPAAADVGK(1)VA	AK(-46.6)EPAAADVGK(46.6)VA	11	2	0.17158					6950900
D6ENK2 ○	Lipoprotein oligopeptide binding protein	Transporter_membrane_protein	Membrane_lipoprotein	Lipid anchored	SSPG_05899	SCO1655	57.716	534	D6ENK2	111	D6ENK2_STRLI Lipoprotein oligopeptide binding protein OS=Streptomyces lividans TK24 OX=457428 GN=SLIV_29470 PE=4 SV=1	D6ENK2	111	111	K	DTGNERYACTLRDGLKFANGDPVTAEDVKYS	97.69	84.297	DGLK(1)FANGDPVTAEDVK	DGLK(84.3)FANGDPVTAEDVK(-84.3)	4	2	-0.14368		2578200
A0A076MGH0 ●	ABC transporter ATP-binding protein	Transporter_membrane_protein	ABC_transporters	Multi-transmembrane	SSPG_05744	SCO1806	94.855	876	A0A076MGH0	436	A0A076MGH0_STRLI ABC transporter ATP-binding protein OS=Streptomyces lividans TK24 OX=457428 GN=SLIV_28690 PE=4 SV=1	A0A076MGH0	436	436	K	ARIDEVLRELKLDIHKDKKVTSLSGGQRKRV	77.732	77.732	LDIHK(0.947)DK(0.053)K	LDIHK(12.51)DK(-12.51)K(-77.73)	5	3	0.3105					6686200
D6EKJ7 ●	Putative ABC transporter ATP-binding subunit	Transporter_membrane_protein	ABC_transporters	Intracellular	SSPG_05625	SCO1922	27.651	254	D6EKJ7	154	D6EKJ7_STRLI Vegetative protein OS=Streptomyces lividans TK24 OX=457428 GN=SLIV_28105 PE=4 SV=1	D6EKJ7	154	154	K	FAERNVNEGFSGGEKKRHEILQLELLKPKVA	168.3	168.3	NVNEGFSGGEK(0.378)K(0.622)R	NVNEGFSGGEK(-2.16)K(2.16)R	12	2	-0.50512					11810000
D6EKJ7 ○	Putative ABC transporter ATP-binding subunit	Transporter_membrane_protein	ABC_transporters	Intracellular	SSPG_05625	SCO1922	27.651	254	D6EKJ7	154	D6EKJ7_STRLI Vegetative protein OS=Streptomyces lividans TK24 OX=457428 GN=SLIV_28105 PE=4 SV=1	D6EKJ7	154	154	K	FAERNVNEGFSGGEKKRHEILQLELLKPKVA	168.3	168.3	NVNEGFSGGEK(0.378)K(0.622)R	NVNEGFSGGEK(-2.16)K(2.16)R	12	2	-0.50512		192870000
A0A076MBZ7 ●	Branched chain amino acid transport permease	Transporter_membrane_protein	Permease	Multi-transmembrane	SSPG_05535	SCO2010	63.512	608	A0A076MBZ7	605	A0A076MBZ7_STRLI Branched chain amino acid transport permease OS=Streptomyces lividans TK24 OX=457428 GN=SLIV_27665 PE=3 SV=1	A0A076MBZ7	605	605	K	KLEFHEEDEAPAVLSKTGA____________	161.99	51.265	LEFHEEDEAPAVLSK(1)TGA	LEFHEEDEAPAVLSK(51.26)TGA	15	3	0.80216					6507800
A0A076MBZ7 ○	Branched chain amino acid transport permease	Transporter_membrane_protein	Permease	Multi-transmembrane	SSPG_05535	SCO2010	63.512	608	A0A076MBZ7	590	A0A076MBZ7_STRLI Branched chain amino acid transport permease OS=Streptomyces lividans TK24 OX=457428 GN=SLIV_27665 PE=3 SV=1	A0A076MBZ7	590	590	K	LMRFRPEGLIANRRRKLEFHEEDEAPAVLSK	29.577	29.577	RK(1)LEFHEEDEAPAVLSK	RK(29.58)LEFHEEDEAPAVLSK(-29.58)	2	3	0.52964		4257500
D6EK75 ○	Integral membrane protein	Transporter_membrane_protein	Membrane_protein	LPxTG Cell-wall anchored	SSPG_05503	SCO2041	8.525	83	D6EK75	82	D6EK75_STRLI Uncharacterized protein OS=Streptomyces lividans TK24 OX=457428 GN=SLIV_27505 PE=4 SV=1	D6EK75	82	82	K	HPVHQVAGERAEAGAKG______________	55.361	55.361	QNHPVHQVAGERAEAGAK(1)G	QNHPVHQVAGERAEAGAK(55.36)G	18	3	0.92514		21661000
A0A076M557 ●	Integral membrane protein implicated in iron acquisition and transport	Transporter_membrane_protein	Membrane_protein	LPxTG Cell-wall anchored		SCO2270	51.672	536	A0A076M557	103	A0A076M557_STRLI Uncharacterized protein OS=Streptomyces lividans TK24 OX=457428 GN=SLIV_26370 PE=4 SV=1	A0A076M557	103	103	K	TYDHTTNAVDLGFKGKLVSASAAHRFEVTLT	46.352	46.352	GK(1)LVSASAAHR	GK(46.35)LVSASAAHR	2	3	0.75524				14050000
D6EEI2 ○	ABC transporter	Transporter_membrane_protein	ABC_transporters	Multi-transmembrane	SSPG_05068	SCO2464	69.443	642	D6EEI2	463	D6EEI2_STRLI Putative ABC transporter ATP-binding protein OS=Streptomyces lividans TK24 OX=457428 GN=SLIV_25365 PE=4 SV=1	D6EEI2	463	463	K	EVSGGRITLDGVDIAKMSRDELRAGIGMVLQ	66.267	66.267	ITLDGVDIAK(1)MSR	ITLDGVDIAK(66.27)MSR	10	2	0.86458		2330200
A0A076MAJ2 ●	ABC-transporter metal-binding lipoprotein	Transporter_membrane_protein	ABC_transporters	Lipid anchored	SSPG_05025	SCO2505	35.493	331	A0A076MAJ2	115	A0A076MAJ2_STRLI ABC-transporter metal-binding lipoprotein OS=Streptomyces lividans TK24 OX=457428 GN=SLIV_25160 PE=3 SV=1	A0A076MAJ2	115	115	K	SLQPAVDEAIAQSDVKTKIDAASLTKLEDHG	97.45	23.435	SLQPAVDEAIAQSDVK(1)TK	SLQPAVDEAIAQSDVK(23.44)TK(-23.44)	16	3	0.76093					3575000
A0A076MAJ2 ○	ABC-transporter metal-binding lipoprotein	Transporter_membrane_protein	ABC_transporters	Lipid anchored	SSPG_05025	SCO2505	35.493	331	A0A076MAJ2	294	A0A076MAJ2_STRLI ABC-transporter metal-binding lipoprotein OS=Streptomyces lividans TK24 OX=457428 GN=SLIV_25160 PE=3 SV=1	A0A076MAJ2	294	294	K	VSDKTAKTLAKDAGLKTDVLDPLEGITDKSK	205.3	205.3	DAGLK(1)TDVLDPLEGITDK	DAGLK(205.3)TDVLDPLEGITDK(-205.3)	5	2	0.31409	30792000
D6EEC5 ●	Possible membrane protein	Transporter_membrane_protein	Membrane_protein	Multi-transmembrane	SSPG_05011	SCO2520	42.361	377	D6EEC5	133	D6EEC5_STRLI Uncharacterized protein OS=Streptomyces lividans TK24 OX=457428 GN=SLIV_25085 PE=4 SV=1	D6EEC5	133	133	K	DTELKSGLTRHTEDVKQLVETHVTQADHGPA	56.172	43.073	HTEDVK(1)QLVETHVTQADHGPAEAAR	HTEDVK(43.07)QLVETHVTQADHGPAEAAR	6	4	0.67866					5366000
D6ECY2 ●	Integral membrane protein of unknown function	Transporter_membrane_protein	Membrane_protein	Intracellular /TMH start AFTER 60	SSPG_04911	SCO2616	35.274	341	D6ECY2	182	D6ECY2_STRLI Uncharacterized protein OS=Streptomyces lividans TK24 OX=457428 GN=SLIV_24595 PE=4 SV=1	D6ECY2	182	182	K	DEAAETDSDTVKDLEKSGVKDGTSVTGFYTT	102.45	102.45	ASDEAAETDSDTVK(0.071)DLEK(0.929)SGVK	ASDEAAETDSDTVK(-11.17)DLEK(11.17)SGVK(-102.45)	18	3	0.1149					7560400
D6ECY2 ●	Integral membrane protein of unknown function	Transporter_membrane_protein	Membrane_protein	Intracellular /TMH start AFTER 60	SSPG_04911	SCO2616	35.274	341	D6ECY2	293	D6ECY2_STRLI Uncharacterized protein OS=Streptomyces lividans TK24 OX=457428 GN=SLIV_24595 PE=4 SV=1	D6ECY2	293	293	K	AVMKCQGVEGTNPVSKKEKTDWICAWADYST	113.61	113.61	CQGVEGTNPVSK(1)K	CQGVEGTNPVSK(113.61)K(-113.61)	12	2	-0.74212					13326000
D6ECY2 ○	Integral membrane protein of unknown function	Transporter_membrane_protein	Membrane_protein	Intracellular /TMH start AFTER 60	SSPG_04911	SCO2616	35.274	341	D6ECY2	182	D6ECY2_STRLI Uncharacterized protein OS=Streptomyces lividans TK24 OX=457428 GN=SLIV_24595 PE=4 SV=1	D6ECY2	182	182	K	DEAAETDSDTVKDLEKSGVKDGTSVTGFYTT	102.45	102.45	ASDEAAETDSDTVK(0.071)DLEK(0.929)SGVK	ASDEAAETDSDTVK(-11.17)DLEK(11.17)SGVK(-102.45)	18	3	0.1149	8843100
D6ECY2 ○	Integral membrane protein of unknown function	Transporter_membrane_protein	Membrane_protein	Intracellular /TMH start AFTER 60	SSPG_04911	SCO2616	35.274	341	D6ECY2	293	D6ECY2_STRLI Uncharacterized protein OS=Streptomyces lividans TK24 OX=457428 GN=SLIV_24595 PE=4 SV=1	D6ECY2	293	293	K	AVMKCQGVEGTNPVSKKEKTDWICAWADYST	113.61	113.61	CQGVEGTNPVSK(1)K	CQGVEGTNPVSK(113.61)K(-113.61)	12	2	-0.74212	13017000
D6EY75 ●	Putative ABC transpoter ATP-binding protein	Transporter_membrane_protein	ABC_transporters	Intracellular	SSPG_04850	SCO2677	61.554	554	D6EY75	399	D6EY75_STRLI Putative ABC transporter ATP-binding protein OS=Streptomyces lividans TK24 OX=457428 GN=SLIV_24290 PE=4 SV=1	D6EY75	399	399	K	VKISYVDQSREHIDPKKTLWAVVSDELDYIN	71.715	70.912	EHIDPK(1)K	EHIDPK(70.91)K(-70.91)	6	3	0.75078					7160700
D6EY75 ●	Putative ABC transpoter ATP-binding protein	Transporter_membrane_protein	ABC_transporters	Intracellular	SSPG_04850	SCO2677	61.554	554	D6EY75	261	D6EY75_STRLI Putative ABC transporter ATP-binding protein OS=Streptomyces lividans TK24 OX=457428 GN=SLIV_24290 PE=4 SV=1	D6EY75	261	261	K	ETKATRLKVEGQKDAKRQKRLKDELEWVRSN	153.24	140.83	VEGQKDAK(1)R	VEGQK(-55.46)DAK(55.46)R	8	2	-0.2366					10089000
D6EY75 ○	Putative ABC transporter ATP-binding protein	Transporter_membrane_protein	ABC_transporters	Intracellular	SSPG_04850	SCO2677	61.554	554	D6EY75	261	D6EY75_STRLI Putative ABC transporter ATP-binding protein OS=Streptomyces lividans TK24 OX=457428 GN=SLIV_24290 PE=4 SV=1	D6EY75	261	261	K	ETKATRLKVEGQKDAKRQKRLKDELEWVRSN	153.24	140.83	VEGQKDAK(1)R	VEGQK(-55.46)DAK(55.46)R	8	2	-0.2366	47956000	20554000	2.33317
D6EY06 ○	Bifunctional carbohydrate binding and transport protein	Transporter_membrane_protein	Transport_protein	Multi-transmembrane	SSPG_04781	SCO2747	65.84	651	D6EY06	7	D6EY06_STRLI Bifunctional carbohydrate binding and transport protein OS=Streptomyces lividans TK24 OX=457428 GN=SLIV_23935 PE=3 SV=1	D6EY06	7	7	K	_________MATDTLKSKPGAQGATGGLRRL	29.444	29.444	ATDTLK(0.809)SK(0.191)PGAQGATGGLR	ATDTLK(6.27)SK(-6.27)PGAQGATGGLR	6	3	0.49362		4861300
D6EWG7 ○	Membrane protein	Transporter_membrane_protein	Membrane_protein	Intracellular /TMH start AFTER 60	SSPG_04638	SCO2900	12.042	110	D6EWG7	18	D6EWG7_STRLI Membrane protein OS=Streptomyces lividans TK24 OX=457428 GN=SLIV_23190 PE=4 SV=1	D6EWG7	18	18	K	DTSDIRTPAQIEADIKRRREVLAETLDELGM	169.58	57.532	TPAQIEADIK(1)R	TPAQIEADIK(57.53)R	10	2	-0.83251	4407600	15477000	0.284784
D6EQS0 ○	Drug resistance transporter EmrB/QacA subfamily protein	Transporter_membrane_protein	Transport_protein	Multi-transmembrane	SSPG_04189	SCO3366	55.388	533	D6EQS0	4	D6EQS0_STRLI Exporter OS=Streptomyces lividans TK24 OX=457428 GN=SLIV_20940 PE=3 SV=1	D6EQS0	4	4	K	____________MAEKTEAATGGAGAGKQPR	149.97	149.97	AEK(1)TEAATGGAGAGKQPR	AEK(131.51)TEAATGGAGAGK(-131.51)QPR	3	3	3.782	10515000
D6EM42 ●	Membrane protein with copper binding domains	Transporter_membrane_protein	Membrane_protein	C-terminally anchored (with CS)	SSPG_03697	SCO3967	25.842	253	D6EM42	47	D6EM42_STRLI DUF1775 domain-containing protein OS=Streptomyces lividans TK24 OX=457428 GN=SLIV_18485 PE=4 SV=1	D6EM42	47	47	K	PEGAAAKGGYAVVDFKVPNERDNASTTKLEV	96.113	29.444	GGYAVVDFK(1)VPNERDNASTTK	GGYAVVDFK(29.44)VPNERDNASTTK(-29.44)	9	3	-0.15657					5139900
Q54333 ○	MsiK ABC transporter ATP-binding protein	Transporter_membrane_protein	ABC_transporters	Intracellular	SSPG_03454	SCO4240	33.898	314	Q54333;A0A076M232	298;298	Q54333_STRLI MsiK OS=Streptomyces lividans OX=1916 GN=msiK PE=3 SV=1;A0A076M232_STRLI Trehalose import ATP-binding protein SugC OS=Streptomyces lividans TK24 OX=457428 GN=sugC PE=3 SV=1	Q54333	298	298	K	RPEHFDVVELNGGAAKTLSKDSADARPASRS	21.842	21.842	TVTVGVRPEHFDVVELNGGAAK(1)TLSK	TVTVGVRPEHFDVVELNGGAAK(21.84)TLSK(-21.84)	22	4	-0.19114		5148500
Q54333 ○	MsiK ABC transporter ATP-binding protein	Transporter_membrane_protein	ABC_transporters	Intracellular	SSPG_03454	SCO4240	33.898	314	Q54333;A0A076M232	121;121	Q54333_STRLI MsiK OS=Streptomyces lividans OX=1916 GN=msiK PE=3 SV=1;A0A076M232_STRLI Trehalose import ATP-binding protein SugC OS=Streptomyces lividans TK24 OX=457428 GN=sugC PE=3 SV=1	Q54333	121	121	K	GVNKAEIRQKVEEAAKILDLTEYLDRKPKAL	80.541	80.541	QK(0.011)VEEAAK(0.989)ILDLTEYLDR	QK(-19.6)VEEAAK(19.6)ILDLTEYLDR	8	3	-0.096731		15370000
A0A076M5S2 ●	Secreted lipoprotein (Tat)	Transporter_membrane_protein	Membrane_lipoprotein	Lipid anchored	SSPG_03365	SCO4328	18.009	169	A0A076M5S2	79	A0A076M5S2_STRLI Lipoprotein OS=Streptomyces lividans TK24 OX=457428 GN=SLIV_16755 PE=4 SV=1	A0A076M5S2	79	79	K	GKNLSPDEINKCLKDKDAKSITVDQDETVRF	155.95	155.95	CLKDK(1)DAK	CLK(-45.93)DK(45.93)DAK(-155.95)	5	2	-0.50034					31773000
A0A076M5S2 ○	Secreted lipoprotein (Tat)	Transporter_membrane_protein	Membrane_lipoprotein	Lipid anchored	SSPG_03365	SCO4328	18.009	169	A0A076M5S2	79	A0A076M5S2_STRLI Lipoprotein OS=Streptomyces lividans TK24 OX=457428 GN=SLIV_16755 PE=4 SV=1	A0A076M5S2	79	79	K	GKNLSPDEINKCLKDKDAKSITVDQDETVRF	155.95	155.95	CLKDK(1)DAK	CLK(-45.93)DK(45.93)DAK(-155.95)	5	2	-0.50034	60457000	29320000	2.06197
A0A076M5S2 ○	Secreted lipoprotein (Tat)	Transporter_membrane_protein	Membrane_lipoprotein	Lipid anchored	SSPG_03365	SCO4328	18.009	169	A0A076M5S2	82	A0A076M5S2_STRLI Lipoprotein OS=Streptomyces lividans TK24 OX=457428 GN=SLIV_16755 PE=4 SV=1	A0A076M5S2	82	82	K	LSPDEINKCLKDKDAKSITVDQDETVRFGVD	30.536	30.536	DK(0.5)DAK(0.5)SITVDQDETVR	DK(0)DAK(0)SITVDQDETVR	5	3	1.1205	6239400
A0A076M5S2 ○	Secreted lipoprotein (Tat)	Transporter_membrane_protein	Membrane_lipoprotein	Lipid anchored	SSPG_03365	SCO4328	18.009	169	A0A076M5S2	74	A0A076M5S2_STRLI Lipoprotein OS=Streptomyces lividans TK24 OX=457428 GN=SLIV_16755 PE=4 SV=1	A0A076M5S2	74	74	K	TCGGKGKNLSPDEINKCLKDKDAKSITVDQD	90.108	83.869	NLSPDEINK(1)CLK	NLSPDEINK(83.87)CLK(-83.87)	9	2	-0.49632	6854800	3131100	2.18926
A0A076LXZ6 ●	Lipoprotein	Transporter_membrane_protein	Membrane_lipoprotein	Lipid anchored	SSPG_02799	SCO4884	35.681	347	A0A076LXZ6	319	A0A076LXZ6_STRLI Lipoprotein OS=Streptomyces lividans TK24 OX=457428 GN=SLIV_13955 PE=4 SV=1	A0A076LXZ6	319	319	K	FDLKSDGVGLSDSNPKFAEVPGAEEAVEKAK	64.27	64.27	SDGVGLSDSNPK(1)FAEVPGAEEAVEK	SDGVGLSDSNPK(64.27)FAEVPGAEEAVEK(-64.27)	12	3	-0.46723					10434000
D6ECI8 ●	Secreted Lipoprotein (Sec) - ABC transporter substrate-binding protein PnrA-like	Transporter_membrane_protein	ABC_transporters	Lipid anchored	SSPG_02798	SCO4885	36.071	348	D6ECI8	227	D6ECI8_STRLI Lipoprotein OS=Streptomyces lividans TK24 OX=457428 GN=SLIV_13950 PE=4 SV=1	D6ECI8	227	227	K	SSPDKGKTAAEGQIEKKADVVYAAAGLSGQG	177.7	91.085	TAAEGQIEK(1)K	TAAEGQIEK(91.08)K(-91.08)	9	2	-0.090246					29102000
D6EXL2 ●	Lipoprotein	Transporter_membrane_protein	Membrane_lipoprotein	Lipid anchored	SSPG_02666	SCO5022	23.422	220	D6EXL2	79	D6EXL2_STRLI Lipoprotein OS=Streptomyces lividans TK24 OX=457428 GN=SLIV_13275 PE=4 SV=1	D6EXL2	79	79	K	KITFPSDAKNVFEYEKTGNATKDAALADSTL	68.536	68.536	NVFEYEK(1)TGNATK	NVFEYEK(68.54)TGNATK(-68.54)	7	2	2.6765					3582900
D6EXL2 ○	Lipoprotein	Transporter_membrane_protein	Membrane_lipoprotein	Lipid anchored	SSPG_02666	SCO5022	23.422	220	D6EXL2	79	D6EXL2_STRLI Lipoprotein OS=Streptomyces lividans TK24 OX=457428 GN=SLIV_13275 PE=4 SV=1	D6EXL2	79	79	K	KITFPSDAKNVFEYEKTGNATKDAALADSTL	68.536	68.536	NVFEYEK(1)TGNATK	NVFEYEK(68.54)TGNATK(-68.54)	7	2	2.6765	9235500	4499500	2.05256
D6EXJ6 ○	Integral membrane protein	Transporter_membrane_protein	Membrane_protein	Multi-transmembrane	SSPG_02650	SCO5038	33.349	312	D6EXJ6	284	D6EXJ6_STRLI PHB domain-containing protein OS=Streptomyces lividans TK24 OX=457428 GN=SLIV_13195 PE=4 SV=1	D6EXJ6	284	284	K	ARISEQDIVELDDERKAAMVSNLMVVLCGDR	22.475	22.475	K(1)AAMVSNLMVVLCGDR	K(22.47)AAMVSNLMVVLCGDR	1	3	0.019997	28979000
D6EW81 ●	ABC transporter integral membrane protein BldKA	Transporter_membrane_protein	ABC_transporters	Lipid anchored	SSPG_02576	SCO5112	37.47	343	D6EW81	18	D6EW81_STRLI ABC transporter integral membrane protein BldKA OS=Streptomyces lividans TK24 OX=457428 GN=SLIV_12820 PE=3 SV=1	D6EW81	18	18	K	SPIEIEGAEASSVLDKESAPQGDAPKPKEPE	168.11	168.11	TSPIEIEGAEASSVLDK(1)ESAPQGDAPKPK	TSPIEIEGAEASSVLDK(68.5)ESAPQGDAPK(-68.5)PK(-168.11)	17	3	-0.44204				20644000
D6EW81 ○	ABC transporter integral membrane protein BldKA	Transporter_membrane_protein	ABC_transporters	Lipid anchored	SSPG_02576	SCO5112	37.47	343	D6EW81	18	D6EW81_STRLI ABC transporter integral membrane protein BldKA OS=Streptomyces lividans TK24 OX=457428 GN=SLIV_12820 PE=3 SV=1	D6EW81	18	18	K	SPIEIEGAEASSVLDKESAPQGDAPKPKEPE	168.11	168.11	TSPIEIEGAEASSVLDK(1)ESAPQGDAPKPK	TSPIEIEGAEASSVLDK(68.5)ESAPQGDAPK(-68.5)PK(-168.11)	17	3	-0.44204	47020000
D6EW80 ○	BldKB putative ABC transport system lipoprotein	Transporter_membrane_protein	ABC_transporters	Lipid anchored	SSPG_02575	SCO5113	65.532	600	D6EW80	306	D6EW80_STRLI ABC transporter lipoprotein BldKB OS=Streptomyces lividans TK24 OX=457428 GN=SLIV_12815 PE=4 SV=1	D6EW80	306	306	K	DGFNIEMNHDDEDQTKTLLADQGGAKNAMMF	29.377	29.377	HQYVDGFNIEMNHDDEDQTK(1)TLLADQGGAK	HQYVDGFNIEMNHDDEDQTK(29.38)TLLADQGGAK(-29.38)	20	4	0.53102		2784800
D6EW80 ○	ABC transporter lipoprotein BldKB	Transporter_membrane_protein	ABC_transporters	Lipid anchored	SSPG_02575	SCO5113	65.532	600	D6EW80	425	D6EW80_STRLI ABC transporter lipoprotein BldKB OS=Streptomyces lividans TK24 OX=457428 GN=SLIV_12815 PE=4 SV=1	D6EW80	425	425	K	PFGRAKKPNGDIEAAKKLIKEGGFEGKSLVY	138.22	72.643	PNGDIEAAK(1)K	PNGDIEAAK(72.64)K(-72.64)	9	2	0.18753	30286000	10163000	2.98003
D6EW80 ○	ABC transporter lipoprotein BldKB	Transporter_membrane_protein	ABC_transporters	Lipid anchored	SSPG_02575	SCO5113	65.532	600	D6EW80	341	D6EW80_STRLI ABC transporter lipoprotein BldKB OS=Streptomyces lividans TK24 OX=457428 GN=SLIV_12815 PE=4 SV=1	D6EW80	341	341	K	ATTQLQKVVGDKDAMKNRTIQGYAPYVWQLN	51.841	51.841	VVGDK(0.002)DAMK(0.998)NR	VVGDK(-27.15)DAMK(27.15)NR	9	3	-0.2064	31790000	13827000	2.29912
D6EW80 ○	ABC transporter lipoprotein BldKB	Transporter_membrane_protein	ABC_transporters	Lipid anchored	SSPG_02575	SCO5113	65.532	600	D6EW80	248	D6EW80_STRLI ABC transporter lipoprotein BldKB OS=Streptomyces lividans TK24 OX=457428 GN=SLIV_12815 PE=4 SV=1	D6EW80	248	248	K	MPGYSVVPEETDTKEKYDSAPVAAGPYKIAE	79.693	73.781	EK(1)YDSAPVAAGPYK	EK(73.78)YDSAPVAAGPYK(-73.78)	2	2	0.38005	9864500
D6EW80 ○	ABC transporter lipoprotein BldKB	Transporter_membrane_protein	ABC_transporters	Lipid anchored	SSPG_02575	SCO5113	65.532	600	D6EW80	337	D6EW80_STRLI ABC transporter lipoprotein BldKB OS=Streptomyces lividans TK24 OX=457428 GN=SLIV_12815 PE=4 SV=1	D6EW80	337	337	K	TGQVATTQLQKVVGDKDAMKNRTIQGYAPYV	78.334	78.334	VVGDK(1)DAMK	VVGDK(78.33)DAMK(-78.33)	5	2	-0.72498	68433000
D6EW78 ●	BldKD putative ABC transporter intracellular ATPase subunit	Transporter_membrane_protein	ABC_transporters	Intracellular	SSPG_02573	SCO5115	38.203	353	D6EW78	161	D6EW78_STRLI Oligopeptide transport ATP-binding protein OS=Streptomyces lividans TK24 OX=457428 GN=SLIV_12805 PE=3 SV=1	D6EW78	161	161	K	RAIDLLQKVGIPHPQKRVDDYPHQFSGGMRQ	56.258	46.39	VGIPHPQK(1)R	VGIPHPQK(46.39)R	8	3	0.39145					31883000
D6ET35 ●	Sodium:dicarboxylate symporter	Transporter_membrane_protein	Transport_protein	Multi-transmembrane	SSPG_02273	SCO5436	47.981	466	D6ET35	461	D6ET35_STRLI Sodium:dicarboxylate symporter OS=Streptomyces lividans TK24 OX=457428 GN=SLIV_11325 PE=3 SV=1	D6ET35	461	461	K	GDGAGAPDLPEQGGEKELAKA__________	22.437	22.437	TLLDDGHGPADGDGAGAPDLPEQGGEK(0.627)ELAK(0.373)A	TLLDDGHGPADGDGAGAPDLPEQGGEK(2.26)ELAK(-2.26)A	27	3	0.21346					5680300
D6ET35 ○	Sodium:dicarboxylate symporter	Transporter_membrane_protein	Transport_protein	Multi-transmembrane	SSPG_02273	SCO5436	47.981	466	D6ET35	461	D6ET35_STRLI Sodium:dicarboxylate symporter OS=Streptomyces lividans TK24 OX=457428 GN=SLIV_11325 PE=3 SV=1	D6ET35	461	461	K	GDGAGAPDLPEQGGEKELAKA__________	22.437	22.437	TLLDDGHGPADGDGAGAPDLPEQGGEK(0.627)ELAK(0.373)A	TLLDDGHGPADGDGAGAPDLPEQGGEK(2.26)ELAK(-2.26)A	27	3	0.21346		2584500
D6ESZ4 ●	Oligopeptide-binding lipoprotein	Transporter_membrane_protein	Membrane_lipoprotein	Lipid anchored	SSPG_02232	SCO5477	65.313	600	D6ESZ4	150	D6ESZ4_STRLI Oligopeptide-binding lipoprotein OS=Streptomyces lividans TK24 OX=457428 GN=SLIV_11120 PE=4 SV=1	D6ESZ4	150	150	K	LRDGVTWEDGKPITSKDVKYGIERVWAQDVL	44.005	41.412	DGVTWEDGK(0.036)PITSK(0.964)DVK	DGVTWEDGK(-14.26)PITSK(14.26)DVK(-41.41)	14	3	-0.4444					5740800
D6ESZ4 ●	Oligopeptide-binding lipoprotein	Transporter_membrane_protein	Membrane_lipoprotein	Lipid anchored	SSPG_02232	SCO5477	65.313	600	D6ESZ4	542	D6ESZ4_STRLI Oligopeptide-binding lipoprotein OS=Streptomyces lividans TK24 OX=457428 GN=SLIV_11120 PE=4 SV=1	D6ESZ4	542	542	K	DGLFADYLTAKDDAGKKQIATEINHKVMEGA	29.172	29.172	IDGLFADYLTAK(0.051)DDAGK(0.949)K	IDGLFADYLTAK(-12.68)DDAGK(12.68)K(-29.17)	17	3	0.34559					1287100
D6ESZ4 ●	Oligopeptide-binding lipoprotein	Transporter_membrane_protein	Membrane_lipoprotein	Lipid anchored	SSPG_02232	SCO5477	65.313	600	D6ESZ4	63	D6ESZ4_STRLI Oligopeptide-binding lipoprotein OS=Streptomyces lividans TK24 OX=457428 GN=SLIV_11120 PE=4 SV=1	D6ESZ4	63	63	K	YDAANNKVAQASEAKKGGTLKFASTQDADSW	92.133	92.133	K(0.84)GGTLK(0.16)FASTQDADSWDTTR	K(7.19)GGTLK(-7.19)FASTQDADSWDTTR	1	3	-0.35082					3501000
D6ESZ4 ●	Oligopeptide-binding lipoprotein	Transporter_membrane_protein	Membrane_lipoprotein	Lipid anchored	SSPG_02232	SCO5477	65.313	600	D6ESZ4	270	D6ESZ4_STRLI Oligopeptide-binding lipoprotein OS=Streptomyces lividans TK24 OX=457428 GN=SLIV_11120 PE=4 SV=1	D6ESZ4	270	270	K	YNPGKDLTLVRNTEWKQASDPVRKAYPDKIT	152.54	61.167	NTEWK(1)QASDPVRK	NTEWK(61.17)QASDPVRK(-61.17)	5	3	0.3361					6737700
D6ESZ4 ●	Oligopeptide-binding lipoprotein	Transporter_membrane_protein	Membrane_lipoprotein	Lipid anchored	SSPG_02232	SCO5477	65.313	600	D6ESZ4	323	D6ESZ4_STRLI Oligopeptide-binding lipoprotein OS=Streptomyces lividans TK24 OX=457428 GN=SLIV_11120 PE=4 SV=1	D6ESZ4	323	323	K	LAQTGLSPQGRTTALKEHKANLDNPVSGYIR	143.89	133.55	TTALK(1)EHK	TTALK(133.55)EHK(-133.55)	5	2	0.47457					42567000
D6ESZ4 ○	Oligopeptide-binding lipoprotein	Transporter_membrane_protein	Membrane_lipoprotein	Lipid anchored	SSPG_02232	SCO5477	65.313	600	D6ESZ4	234	D6ESZ4_STRLI Oligopeptide-binding lipoprotein OS=Streptomyces lividans TK24 OX=457428 GN=SLIV_11120 PE=4 SV=1	D6ESZ4	234	234	K	EEMLALTSASPVRQDKDTKSKYGLHPFSSGP	17.445	17.445	TIVFHLPQANSDFEEMLALTSASPVRQDK(1)DTK	TIVFHLPQANSDFEEMLALTSASPVRQDK(17.44)DTK(-17.44)	29	4	3.4587	37526000
D6ESZ4 ○	Oligopeptide-binding lipoprotein	Transporter_membrane_protein	Membrane_lipoprotein	Lipid anchored	SSPG_02232	SCO5477	65.313	600	D6ESZ4	187	D6ESZ4_STRLI Oligopeptide-binding lipoprotein OS=Streptomyces lividans TK24 OX=457428 GN=SLIV_11120 PE=4 SV=1	D6ESZ4	187	187	K	LKEVLDPKGEYQGPYKDTSKDKLGLKAIETP	131.69	90.913	GEYQGPYK(1)DTSK	GEYQGPYK(90.91)DTSK(-90.91)	8	2	-0.6099	54693000	19434000	2.81429
D6ESZ2 ●	Oligopeptide ABC transporter ATP-binding protein	Transporter_membrane_protein	ABC_transporters	Intracellular	SSPG_02230	SCO5479	40.336	365	D6ESZ2	171	D6ESZ2_STRLI Oligopeptide transport ATP-binding protein OppD OS=Streptomyces lividans TK24 OX=457428 GN=oppD PE=3 SV=1	D6ESZ2	171	171	K	RAVEMLDRVGIPQPDKRVDSYPHEFSGGMRQ	124.08	118.74	VGIPQPDK(1)R	VGIPQPDK(118.74)R	8	2	-0.36287				10390000	41824000	0.248422
D6EQ78 ●	Peptide transport system secreted peptide binding protein	Transporter_membrane_protein	Transport_protein	C-terminally anchored (with CS)	SSPG_02019	SCO5716	67.504	621	D6EQ78	498	D6EQ78_STRLI Peptide transport system secreted peptide binding protein OS=Streptomyces lividans TK24 OX=457428 GN=SLIV_10050 PE=4 SV=1	D6EQ78	498	498	K	TPKDTGATDNFICDKKYDDLYARQLGEYDAG	150.29	150.29	DTGATDNFICDK(0.104)K(0.896)YDDLYAR	DTGATDNFICDK(-9.33)K(9.33)YDDLYAR	13	3	0.36064					5745900
D6EQ78 ○	Peptide transport system secreted peptide binding protein	Transporter_membrane_protein	Transport_protein	C-terminally anchored (with CS)	SSPG_02019	SCO5716	67.504	621	D6EQ78	498	D6EQ78_STRLI Peptide transport system secreted peptide binding protein OS=Streptomyces lividans TK24 OX=457428 GN=SLIV_10050 PE=4 SV=1	D6EQ78	498	498	K	TPKDTGATDNFICDKKYDDLYARQLGEYDAG	150.29	150.29	DTGATDNFICDK(0.104)K(0.896)YDDLYAR	DTGATDNFICDK(-9.33)K(9.33)YDDLYAR	13	3	0.36064	4677000
D6ELV3 ○	Lipoprotein	Transporter_membrane_protein	Membrane_lipoprotein	Lipid anchored	SSPG_01623	SCO6005	50.579	469	D6ELV3	210	D6ELV3_STRLI Lipoprotein OS=Streptomyces lividans TK24 OX=457428 GN=SLIV_08110 PE=4 SV=1	D6ELV3	210	210	K	PPKTWDEALDLGQEAKKKGKYLFVHGKEAAT	37.555	37.555	TWDEALDLGQEAK(0.5)K(0.5)K	TWDEALDLGQEAK(0)K(0)K(-37.55)	13	3	-2.0003	2338900
D6ELV3 ○	Lipoprotein	Transporter_membrane_protein	Membrane_lipoprotein	Lipid anchored	SSPG_01623	SCO6005	50.579	469	D6ELV3	211	D6ELV3_STRLI Lipoprotein OS=Streptomyces lividans TK24 OX=457428 GN=SLIV_08110 PE=4 SV=1	D6ELV3	211	211	K	PKTWDEALDLGQEAKKKGKYLFVHGKEAATY	37.555	37.555	TWDEALDLGQEAK(0.5)K(0.5)K	TWDEALDLGQEAK(0)K(0)K(-37.55)	14	3	-2.0003	2338900
D6ELU8 ○	ABC transporter ATP-binding protein	Transporter_membrane_protein	ABC_transporters	Intracellular	SSPG_01618	SCO6010	28.263	263	D6ELU8	53	D6ELU8_STRLI ABC transporter ATP-binding protein OS=Streptomyces lividans TK24 OX=457428 GN=SLIV_08085 PE=4 SV=1	D6ELU8	53	53	K	VALVGDNGAGKSTLVKTIAGVHPIDEGAIEW	94.449	94.449	STLVK(1)TIAGVHPIDEGAIEWDGR	STLVK(94.45)TIAGVHPIDEGAIEWDGR	5	3	-0.8729	45981000
D6ELU7 ●	ABC-type transmembrane transport protein	Transporter_membrane_protein	ABC_transporters	Multi-transmembrane	SSPG_01617	SCO6011	44.697	430	D6ELU7	47	D6ELU7_STRLI ABC transporter OS=Streptomyces lividans TK24 OX=457428 GN=SLIV_08080 PE=3 SV=1	D6ELU7	47	47	K	LLVREQGFAGYLSEFKRKMKAGDLGSIPVVV	63.073	63.073	EQGFAGYLSEFK(1)R	EQGFAGYLSEFK(63.07)R	12	2	-1.4223					8863200
D6ELU7 ●	ABC-type transmembrane transport protein	Transporter_membrane_protein	ABC_transporters	Multi-transmembrane	SSPG_01617	SCO6011	44.697	430	D6ELU7	5	D6ELU7_STRLI ABC transporter OS=Streptomyces lividans TK24 OX=457428 GN=SLIV_08080 PE=3 SV=1	D6ELU7	5	5	K	___________MSIDKTSTPAEDHAVENPAA	195.01	195.01	SIDK(1)TSTPAEDHAVENPAAAAGAAAAVDPR	SIDK(195.01)TSTPAEDHAVENPAAAAGAAAAVDPR	4	3	-0.13804					4588500
D6ELP2 ●	Substrate-binding protein	Transporter_membrane_protein	Transport_protein	Lipid anchored	SSPG_01562	SCO6065	33.681	320	D6ELP2	134	D6ELP2_STRLI Substrate-binding protein OS=Streptomyces lividans TK24 OX=457428 GN=SLIV_07815 PE=4 SV=1	D6ELP2	134	134	K	PKARQKSVEAVNEAAKAKLDKKLTLLESSPA	120.09	120.09	SVEAVNEAAK(1)AK	SVEAVNEAAK(120.09)AK(-120.09)	10	2	0.53424					8150100
D6ELP2 ○	Putative secreted substrate-binding protein	Transporter_membrane_protein	Transport_protein	Lipid anchored	SSPG_01562	SCO6065	33.681	320	D6ELP2	208	D6ELP2_STRLI Substrate-binding protein OS=Streptomyces lividans TK24 OX=457428 GN=SLIV_07815 PE=4 SV=1	D6ELP2	208	208	K	TRQQGLKGLESVYGLKFKSFKALDAGGPLTQ	114.84	114.84	GLESVYGLK(1)FK	GLESVYGLK(114.84)FK(-114.84)	9	2	-0.57883	4490300
D6ELP2 ○	Putative secreted substrate-binding protein	Transporter_membrane_protein	Transport_protein	Lipid anchored	SSPG_01562	SCO6065	33.681	320	D6ELP2	245	D6ELP2_STRLI Substrate-binding protein OS=Streptomyces lividans TK24 OX=457428 GN=SLIV_07815 PE=4 SV=1	D6ELP2	245	245	K	DVQAADVFTTDPTIIKEKFVVLKDPENLFGH	122.93	122.93	NDVQAADVFTTDPTIIK(1)EK	NDVQAADVFTTDPTIIK(122.93)EK(-122.93)	17	2	0.037176	6398500
D6ELP2 ○	Putative secreted substrate-binding protein	Transporter_membrane_protein	Transport_protein	Lipid anchored	SSPG_01562	SCO6065	33.681	320	D6ELP2	134	D6ELP2_STRLI Substrate-binding protein OS=Streptomyces lividans TK24 OX=457428 GN=SLIV_07815 PE=4 SV=1	D6ELP2	134	134	K	PKARQKSVEAVNEAAKAKLDKKLTLLESSPA	120.09	120.09	SVEAVNEAAK(1)AK	SVEAVNEAAK(120.09)AK(-120.09)	10	2	0.53424	10302000
D6EDT8 ●	ABC transporter ATP-binding protein	Transporter_membrane_protein	ABC_transporters	Intracellular	SSPG_00870	SCO6981	34.245	324	D6EDT8	323	D6EDT8_STRLI ABC transporter ATP-binding protein OS=Streptomyces lividans TK24 OX=457428 GN=SLIV_04340 PE=4 SV=1	D6EDT8	323	323	K	ESTAPDSPASGTAEGKA______________	38.374	38.374	TAAPDTADRTESTAPDSPASGTAEGK(1)A	TAAPDTADRTESTAPDSPASGTAEGK(38.37)A	26	3	0.65131					5295600
D6EVU6 ○	Binding-protein-dependent transport lipoprotein	Transporter_membrane_protein	Membrane_lipoprotein	Lipid anchored	SSPG_00448	SCO7399	34.094	327	D6EVU6	144	D6EVU6_STRLI Binding-protein-dependent transport lipoprotein OS=Streptomyces lividans TK24 OX=457428 GN=SLIV_02315 PE=4 SV=1	D6EVU6	144	144	K	AAVKQLREVAPVIEVKSADGTGQIDRMLENV	95.981	74.152	EVAPVIEVK(1)SADGTGQIDR	EVAPVIEVK(74.15)SADGTGQIDR	9	3	0.63356	4554200
D6EVU6 ○	Binding-protein-dependent transport lipoprotein	Transporter_membrane_protein	Membrane_lipoprotein	Lipid anchored	SSPG_00448	SCO7399	34.094	327	D6EVU6	294	D6EVU6_STRLI Binding-protein-dependent transport lipoprotein OS=Streptomyces lividans TK24 OX=457428 GN=SLIV_02315 PE=4 SV=1	D6EVU6	294	294	K	GELAKNPVWKSLPFVKAGDVHRLDDGIWMFG	62.732	62.732	SLPFVK(1)AGDVHR	SLPFVK(62.73)AGDVHR	6	3	0.25536	16848000	7177200	2.34743
A0A076LQU2 ●	Integral membrane protein of unknown function	Transporter_membrane_protein	Membrane_protein		SLIV_00165		66.766	620	A0A076LQU2	545	A0A076LQU2_STRLI Uncharacterized protein OS=Streptomyces lividans TK24 OX=457428 GN=SLIV_00165 PE=4 SV=1	A0A076LQU2	545	545	K	APKQTATGTVPAGGGKITFDIDKGDPHNPTG	25.186	25.186	QTATGTVPAGGGK(1)ITFDIDK	QTATGTVPAGGGK(25.19)ITFDIDK(-25.19)	13	3	-0.164					19614000
A0A076LQU2 ○	Integral membrane protein of unknown function	Transporter_membrane_protein	Membrane_protein		SLIV_00165		66.766	620	A0A076LQU2	545	A0A076LQU2_STRLI Uncharacterized protein OS=Streptomyces lividans TK24 OX=457428 GN=SLIV_00165 PE=4 SV=1	A0A076LQU2	545	545	K	APKQTATGTVPAGGGKITFDIDKGDPHNPTG	25.186	25.186	QTATGTVPAGGGK(1)ITFDIDK	QTATGTVPAGGGK(25.19)ITFDIDK(-25.19)	13	3	-0.164	70554000

## Sheet: Others
A0A076MET5 ○	Oxidoreductase	Others	Oxidoreductase	Intracellular	SSPG_06477	SCO1088	25.919	248	A0A076MET5	212	A0A076MET5_STRLI Oxidoreductase OS=Streptomyces lividans TK24 OX=457428 GN=SLIV_32355 PE=4 SV=1	A0A076MET5	212	212	K	KALVHEAMRAERPNAKFAGFTDVRDLADAVA	38.777	31.7	AERPNAK(1)FAGFTDVR	AERPNAK(31.7)FAGFTDVR	7	3	0.21466	9521400	51947000	0.183291
D6EKR0 ○	Radical SAM domain-containing Fe-S protein	Others		Intracellular	SSPG_01480	SCO6148	49.356	439	D6EKR0	49	D6EKR0_STRLI Radical SAM domain-containing Fe-S protein OS=Streptomyces lividans TK24 OX=457428 GN=SLIV_07395 PE=4 SV=1	D6EKR0	49	49	K	AFDPSALSDNEDGEVKPKSYFIFSFDHGTLP	62.891	62.891	GGVAFDPSALSDNEDGEVK(1)PK	GGVAFDPSALSDNEDGEVK(62.89)PK(-62.89)	19	2	0.46309	5168300
D6EYD1 ●	Hydrolase	Others	Hydrolase	Intracellular	SSPG_06850	SCO0748	20.178	193	D6EYD1	190	D6EYD1_STRLI Hydrolase OS=Streptomyces lividans TK24 OX=457428 GN=SLIV_34190 PE=4 SV=1	D6EYD1	190	190	K	LGETGTTRDILELLAKTHG____________	147.2	138.66	DILELLAK(1)THG	DILELLAK(138.66)THG	8	2	-0.82947				26375000	7759800	3.39893
D6EDW0 ○	Nudix hydrolase	Others	Hydrolase	Intracellular	SSPG_00892	SCO6960	19.499	178	D6EDW0	168	D6EDW0_STRLI Uncharacterized protein OS=Streptomyces lividans TK24 OX=457428 GN=SLIV_04455 PE=4 SV=1	D6EDW0	168	168	K	EAVRSEMPGGHGVLLKQALAHVGCVG_____	86.479	86.479	SEMPGGHGVLLK(1)QALAHVGCVG	SEMPGGHGVLLK(86.48)QALAHVGCVG	12	3	-0.078811		16861000
D6EQE1 ○	Glyoxalase	Others	Glyoxalase	Intracellular	SSPG_02082	SCO5652	14.803	135	D6EQE1	85	D6EQE1_STRLI VOC domain-containing protein OS=Streptomyces lividans TK24 OX=457428 GN=SLIV_10365 PE=4 SV=1	D6EQE1	85	85	K	KTSEVLIALSAESREKVDELVEKAVAAGGSV	87.308	87.308	EK(1)VDELVEK	EK(87.31)VDELVEK(-87.31)	2	2	-0.076442	10209000
D6EJW1 ○	Phage tail sheath protein	Others	Mobile and extrachromosomal element functions, prophage functions	Intracellular	SSPG_03440	SCO4253	56.958	534	D6EJW1	113	D6EJW1_STRLI Uncharacterized protein OS=Streptomyces lividans TK24 OX=457428 GN=SLIV_17120 PE=4 SV=1	D6EJW1	113	113	K	VNGAAAPAAVTGSTAKALPAAEPKQLGTFAV	81.718	26.025	VGGSAEDAAADGSVNGAAAPAAVTGSTAK(1)ALPAAEPK	VGGSAEDAAADGSVNGAAAPAAVTGSTAK(26.02)ALPAAEPK(-26.02)	29	3	1.4696	3922700	18676000	0.21004
D6EJX0 ○	Baseplate_J domain-containing protein	Others	Mobile and extrachromosomal element functions, prophage functions	Intracellular	SSPG_03449	SCO4244	70.805	652	D6EJX0	440	D6EJX0_STRLI Baseplate_J domain-containing protein OS=Streptomyces lividans TK24 OX=457428 GN=SLIV_17165 PE=4 SV=1	D6EJX0	440	440	K	EAALGGVDGETIEEAKLRAPITLRAQERAVT	90.861	90.861	EAALGGVDGETIEEAK(1)LR	EAALGGVDGETIEEAK(90.86)LR	16	2	-0.67305		7255500
A0A076LZS4 ○	Protein implicated in typeVI secretion and phage assembly	Others	Mobile and extrachromosomal element functions, prophage functions	Intracellular	SSPG_03447	SCO4246	68.136	644	A0A076LZS4	475	A0A076LZS4_STRLI Uncharacterized protein OS=Streptomyces lividans TK24 OX=457428 GN=SLIV_17155 PE=4 SV=1	A0A076LZS4	475	475	K	RDVPTKSDVPLHDGLKKKAVRHTLSDRQGNR	76.655	76.655	SDVPLHDGLK(1)K	SDVPLHDGLK(76.66)K(-76.66)	10	3	-0.75974	6429100
D6EJW7 ●	LysM domain-containing protein	Others	Mobile and extrachromosomal element functions, prophage functions	Intracellular	SSPG_03446	SCO4247	25.689	240	D6EJW7	35	D6EJW7_STRLI LysM domain-containing protein OS=Streptomyces lividans TK24 OX=457428 GN=SLIV_17150 PE=4 SV=1	D6EJW7	35	35	K	HEPPTGKSTSPGGLIKRFPFEFNPAQLSISQ	105.57	81.548	STSPGGLIK(1)R	STSPGGLIK(81.55)R	9	2	-0.39037					16750000
A0A076LZL0 ○	ATP/GTP binding protein	Others	ATP_GTP_binding_protein	Intracellular	SSPG_01061	SCO6623	79.634	713	A0A076LZL0	386	A0A076LZL0_STRLI ATP/GTP binding protein OS=Streptomyces lividans TK24 OX=457428 GN=SLIV_05310 PE=4 SV=1	A0A076LZL0	386	386	K	HRLRDMSKNWRLPAEKQGTKPQVDELLDASR	55.337	55.337	LPAEK(0.931)QGTK(0.069)PQVDELLDASR	LPAEK(11.28)QGTK(-11.28)PQVDELLDASR	5	3	0.37568		6122300
A0A076M5X2 ○	Protein with a Rossmann fold nucleotide-binding motif	Others	Nucleotide binding protein	Intracellular	SSPG_02083	SCO5651	42.175	394	A0A076M5X2	390	A0A076M5X2_STRLI Uncharacterized protein OS=Streptomyces lividans TK24 OX=457428 GN=SLIV_10370 PE=4 SV=1	A0A076M5X2	390	390	K	RIALVDRIDEAPEALKRVGG___________	82.749	80.755	IDEAPEALK(1)R	IDEAPEALK(80.75)R	9	2	-0.62831	7087200
D6ETE1 ○	Penicillin acylase	Others	Other_proteins	N-terminally anchored (No CS)	SSPG_04356	SCO3184	102.11	930	D6ETE1	76	D6ETE1_STRLI Penicillin acylase OS=Streptomyces lividans TK24 OX=457428 GN=SLIV_21770 PE=4 SV=1	D6ETE1	76	76	K	KGSITLDGLSGPVDVKRDGYGIPQVYASTEE	69.451	69.451	GSITLDGLSGPVDVK(1)R	GSITLDGLSGPVDVK(69.45)R	15	2	0.24648	3808300
D6ET72 ●	Large Ala/Glu-rich protein	Others	Amino_acid_rich_protein	Intracellular	SSPG_02310	SCO5397	146.42	1326	D6ET72	386	D6ET72_STRLI Large Ala/Glu-rich protein OS=Streptomyces lividans TK24 OX=457428 GN=SLIV_11510 PE=4 SV=1	D6ET72	386	386	K	AKTAEDVLNKASEDAKRTTKAATEEAERIRT	40.941	28.58	TAEDVLNK(0.017)ASEDAK(0.983)R	TAEDVLNK(-17.54)ASEDAK(17.54)R	14	3	0.55047				1915700
D6ESV5 ●	Calcium binding protein	Others	Calcium_binding_protein	Intracellular	SSPG_00201	SCO7647	19.45	179	D6ESV5	165	D6ESV5_STRLI Calcium binding protein OS=Streptomyces lividans TK24 OX=457428 GN=SLIV_01080 PE=4 SV=1	D6ESV5	165	165	K	AATWADGIRDYYRPEKSGIPGDHLTAGLSG_	101.17	37.552	DYYRPEK(1)SGIPGDHLTAGLSG	DYYRPEK(37.55)SGIPGDHLTAGLSG	7	3	3.4956				5607100
D6ETW7 ○	Putative uncharacterized protein	Others	Uncharacterized_protein	Intracellular	SSPG_06476	SCO1089	52.908	467	D6ETW7	270	D6ETW7_STRLI Uncharacterized protein OS=Streptomyces lividans TK24 OX=457428 GN=SLIV_32350 PE=4 SV=1	D6ETW7	270	270	K	RTHSHGDLPFDPFMIKQRQPFWMYGLEELRC	37.034	37.034	THSHGDLPFDPFMIK(1)QR	THSHGDLPFDPFMIK(37.03)QR	15	4	0.084889		2700300
D6ER57 ●	DUF885 domain-containing protein	Others	Uncharacterized_protein	Intracellular	SSPG_06270	SCO1296	62.533	562	D6ER57	5	D6ER57_STRLI Uncharacterized protein OS=Streptomyces lividans TK24 OX=457428 GN=SLIV_31310 PE=4 SV=1	D6ER57	5	5	K	___________MSETKSPLPREVADAYVDEL	114.64	36.447	SETK(1)SPLPR	SETK(36.45)SPLPR	4	2	1.4203					15538000
D6ENM9 ●	Roadblock/LAMTOR2 domain-containing protein (rarB/Cnv9)	Others	Uncharacterized_protein	Intracellular	SSPG_05926	SCO1629	14.423	135	D6ENM9	7	D6ENM9_STRLI Robl_LC7 domain-containing protein OS=Streptomyces lividans TK24 OX=457428 GN=SLIV_29595 PE=4 SV=1	D6ENM9	7	7	K	_________MIEQQGKFDWMLRDLYDGVPGI	174.4	134.13	IEQQGK(1)FDWMLR	IEQQGK(134.13)FDWMLR	6	2	0.089651					15842000
D6EJ59 ●	Mycothiol-dependent maleylpyruvate isomerase metal-binding domain-containing protein	Others	Uncharacterized_protein	Intracellular	SSPG_05499	SCO2045	23.627	211	D6EJ59	202	D6EJ59_STRLI MDMPI_N domain-containing protein OS=Streptomyces lividans TK24 OX=457428 GN=SLIV_27485 PE=4 SV=1	D6EJ59	202	202	K	GAAKVELEGEENAIAKLRETKQLGI______	101.93	96.229	VELEGEENAIAK(1)LR	VELEGEENAIAK(96.23)LR	12	2	0.39035					3170200
A0A076M764 ○	Protein containing Tetratricopeptide-like helical domain	Others	Uncharacterized_protein	Intracellular	SSPG_05324	SCO2219	18.613	169	A0A076M764	104	A0A076M764_STRLI TPR_5 domain-containing protein OS=Streptomyces lividans TK24 OX=457428 GN=SLIV_26625 PE=4 SV=1	A0A076M764	104	104	K	LSSSLRNTGHPEEGVKLLSPELVAPSDELDD	78.913	78.913	NTGHPEEGVK(1)LLSPELVAPSDELDDAVR	NTGHPEEGVK(78.91)LLSPELVAPSDELDDAVR	10	3	0.48672		24719000
D6EWH4 ●	Cell wall-active antibiotics response LiaF-like C-terminal domain-containing protein	Others	Uncharacterized_protein	Intracellular	SSPG_04645	SCO2893	30.771	277	D6EWH4	219	D6EWH4_STRLI Uncharacterized protein OS=Streptomyces lividans TK24 OX=457428 GN=SLIV_23225 PE=4 SV=1	D6EWH4	219	219	K	TRAERQRLKEERRQEKLERRQERERERLERG	82.529	82.529	RQEK(1)LER	RQEK(82.53)LER	4	3	-0.053127				8177200	38621000	0.211729
D6EJV4 ○	Pvc16 N-terminal domain-containing protein	Others	Uncharacterized_protein	Intracellular	SSPG_03433	SCO4260	24.653	225	D6EJV4	10	D6EJV4_STRLI Uncharacterized protein OS=Streptomyces lividans TK24 OX=457428 GN=SLIV_17090 PE=4 SV=1	D6EJV4	10	10	K	______MIHEVDEVLKALLKGGALTDSGIDV	58.398	58.398	IHEVDEVLK(1)ALLK	IHEVDEVLK(58.4)ALLK(-58.4)	9	3	1.5197		9284100
A0A076M9H2 ●	Conserved hypothetical protein	Others	Uncharacterized_protein	Intracellular	SSPG_03378	SCO4314	24.409	227	A0A076M9H2	177	A0A076M9H2_STRLI MDMPI_N domain-containing protein OS=Streptomyces lividans TK24 OX=457428 GN=SLIV_16825 PE=4 SV=1	A0A076M9H2	177	177	K	HVPLHADLDDLDEPLKLGEASGERPPGRYIG	167.23	55.994	GHVPLHADLDDLDEPLK(1)LGEASGERPPGR	GHVPLHADLDDLDEPLK(55.99)LGEASGERPPGR	17	5	-0.42378					4426000
D6EVZ4 ○	Nudix hydrolase domain-containing protein	Others	Uncharacterized_protein	Intracellular	SSPG_02489	SCO5198	18.776	171	D6EVZ4	12	D6EVZ4_STRLI Nudix hydrolase domain-containing protein OS=Streptomyces lividans TK24 OX=457428 GN=SLIV_12390 PE=4 SV=1	D6EVZ4	12	12	K	____MSLHDDAVLVLKAYEGQDELRQVYLDH	81.665	74.698	SLHDDAVLVLK(1)AYEGQDELR	SLHDDAVLVLK(74.7)AYEGQDELR	11	3	-1.3091		74366000
D6EVZ3 ○	Hydrolase	Others	Uncharacterized_protein	Intracellular	SSPG_02488	SCO5199	51.765	487	D6EVZ3	451	D6EVZ3_STRLI Uncharacterized protein OS=Streptomyces lividans TK24 OX=457428 GN=SLIV_12385 PE=4 SV=1	D6EVZ3	451	451	K	DGFVHREQLDFSELDKMLGEAAGKPDLKKKD	59.814	59.814	EQLDFSELDK(0.999)MLGEAAGK(0.001)PDLK	EQLDFSELDK(32.76)MLGEAAGK(-32.76)PDLK(-59.81)	10	3	-2.9384		20369000
A0A076LXX3 ○	Uncharacterized protein	Others	Uncharacterized_protein	Intracellular	SSPG_01864	SCO5865	33.782	317	A0A076LXX3	40	A0A076LXX3_STRLI Uncharacterized protein OS=Streptomyces lividans TK24 OX=457428 GN=SLIV_09280 PE=4 SV=1	A0A076LXX3	40	40	K	PYSARDDERGPTDTGKAPLEPVADRSDLPAT	56.017	56.017	DDERGPTDTGK(1)APLEPVADR	DDERGPTDTGK(56.02)APLEPVADR	11	3	-0.36651	6192900
D6EKY4 ●	DUF89 domain-containing protein	Others	Uncharacterized_protein	Intracellular	SSPG_01554	SCO6072	43.776	405	D6EKY4	379	D6EKY4_STRLI DUF89 domain-containing protein OS=Streptomyces lividans TK24 OX=457428 GN=SLIV_07780 PE=4 SV=1	D6EKY4	379	379	K	ALRTLKSDVVTGLDAKTEAALDASGERRWRT	39.935	36.923	SDVVTGLDAK(1)TEAALDASGERR	SDVVTGLDAK(36.92)TEAALDASGERR	10	3	-0.031609				5092300
D6EI56 ●	KanY protein	Others	Uncharacterized_protein	Intracellular	SSPG_01202	SCO6482	16.092	147	D6EI56	32	D6EI56_STRLI Uncharacterized protein OS=Streptomyces lividans TK24 OX=457428 GN=SLIV_06015 PE=4 SV=1	D6EI56	32	32	K	ETVFDTLADYSGTREKLLPEHFSEYEVREGG	72.417	46.68	EK(1)LLPEHFSEYEVR	EK(46.68)LLPEHFSEYEVR	2	3	0.29312				9182500	2651000	3.46379
A0A076LZF9 ○	Uncharacterized protein	Others	Uncharacterized_protein	Intracellular		SCO6593	121.5	1172	A0A076LZF9	262	A0A076LZF9_STRLI Uncharacterized protein OS=Streptomyces lividans TK24 OX=457428 GN=SLIV_05455 PE=4 SV=1	A0A076LZF9	262	262	K	QLVKIVESEGRRAELKTDEAVELSEQAVQAA	101.75	101.75	RAELK(1)TDEAVELSEQAVQAAAK	RAELK(101.75)TDEAVELSEQAVQAAAK(-101.75)	5	3	-2.0143	9852000
D6ECC7 ○	Uncharacterized protein	Others	Uncharacterized_protein	Intracellular	SSPG_00744	SCO7102	19.197	184	D6ECC7	29	D6ECC7_STRLI Uncharacterized protein OS=Streptomyces lividans TK24 OX=457428 GN=SLIV_03765 PE=4 SV=1	D6ECC7	29	29	K	TAEGLQEDLARLEIQKQALERELAAVTAHFG	118.18	118.18	LEIQK(1)QALER	LEIQK(118.18)QALER	5	2	1.4081		1517800
A0A076M787 ○	Uncharacterized protein	Others	Uncharacterized_protein		SSPG_06044	SCO1511	46.367	409	A0A076M787	277	A0A076M787_STRLI Uncharacterized protein OS=Streptomyces lividans TK24 OX=457428 GN=SLIV_30215 PE=4 SV=1	A0A076M787	277	277	K	SSVFAERDAEQSENLKLKEELVTEAEKLVPV	29.118	29.118	DAEQSENLK(0.768)LK(0.232)EELVTEAEK	DAEQSENLK(5.21)LK(-5.21)EELVTEAEK(-29.12)	9	3	0.23796		5720500
D6EPI0 ○	DUF3151 domain-containing protein	Others	Uncharacterized_protein		SSPG_04012	SCO3647	14.871	137	D6EPI0	126	D6EPI0_STRLI Uncharacterized protein OS=Streptomyces lividans TK24 OX=457428 GN=SLIV_20055 PE=4 SV=1	D6EPI0	126	126	K	AIGEKEEYERCSQFLKDSSPEAAEVLG____	44.616	44.616	CSQFLK(1)DSSPEAAEVLG	CSQFLK(44.62)DSSPEAAEVLG	6	2	2.5474		2437000
D6EPI0 ○	DUF3151 domain-containing protein	Others	Uncharacterized_protein		SSPG_04012	SCO3647	14.871	137	D6EPI0	38	D6EPI0_STRLI Uncharacterized protein OS=Streptomyces lividans TK24 OX=457428 GN=SLIV_20055 PE=4 SV=1	D6EPI0	38	38	K	RELLAGGTSPADVAAKYPTSSLAWARLADEA	120.33	120.33	ELLAGGTSPADVAAK(1)YPTSSLAWAR	ELLAGGTSPADVAAK(120.33)YPTSSLAWAR	15	3	-1.4923		76514000
D6EIE2 ○	DUF3806 domain-containing protein	Others	Uncharacterized_protein		SSPG_01288	SCO6342	14.909	135	D6EIE2	8	D6EIE2_STRLI Uncharacterized protein OS=Streptomyces lividans TK24 OX=457428 GN=SLIV_06440 PE=4 SV=1	D6EIE2	8	8	K	________MNFPFLGKRREDHRAHDAEGIGE	119.07	119.07	NFPFLGK(1)R	NFPFLGK(119.07)R	7	2	0.99234		15920000
D6EXB7 ●	DinB-like domain-containing protein	Others	Uncharacterized_protein		SSPG_00578	SCO7269	18.746	171	D6EXB7	95	D6EXB7_STRLI Uncharacterized protein OS=Streptomyces lividans TK24 OX=457428 GN=SLIV_02950 PE=4 SV=1	D6EXB7	95	95	K	PRRDTGYGHSPAEVAKVRVDSGELLTGYYDA	70.26	56.872	DTGYGHSPAEVAK(1)VR	DTGYGHSPAEVAK(56.87)VR	13	3	0.089752					5464300
A0A076M4R7 ○	Uncharacterized protein	Others	Uncharacterized_protein		SLIV_08615		37.106	334	A0A076M4R7;A7TUQ0	162;189	A0A076M4R7_STRLI Uncharacterized protein OS=Streptomyces lividans TK24 OX=457428 GN=SLIV_08615 PE=4 SV=1;A7TUQ0_STRLI Uncharacterized protein OS=Streptomyces lividans OX=1916 GN=SLG03 PE=4 SV=1	A0A076M4R7	162	162	K	RRREDEQLPGDADALKARLHAPTLRGVLEQA	46.706	46.706	EDEQLPGDADALK(1)AR	EDEQLPGDADALK(46.71)AR	13	2	0.64972		19459000
A7TUX0 ○	Uncharacterized protein	Others	Uncharacterized_protein				64.833	576	A7TUX0;A0A076M4I7	199;199	A7TUX0_STRLI Uncharacterized protein OS=Streptomyces lividans OX=1916 GN=SLG73 PE=4 SV=1;A0A076M4I7_STRLI Uncharacterized protein OS=Streptomyces lividans TK24 OX=457428 GN=SLIV_08210 PE=4 SV=1	A7TUX0	199	199	K	DRLSSGGTYGTSLDQKISELRKFIARAYRTY	29.274	29.274	LSSGGTYGTSLDQK(1)ISELR	LSSGGTYGTSLDQK(29.27)ISELR	14	3	-3.3872	53285000
D6ENB8 ○	Uncharacterized protein	Others	Uncharacterized_protein		SSPG_03857		85.67	797	D6ENB8	187	D6ENB8_STRLI Uncharacterized protein OS=Streptomyces lividans TK24 OX=457428 GN=SLIV_19275 PE=4 SV=1	D6ENB8	187	187	K	ILTRSVTRNLIAHPVKITFEDGTEPVHVLAV	43.956	43.888	NLIAHPVK(1)ITFEDGTEPVHVLAVR	NLIAHPVK(43.89)ITFEDGTEPVHVLAVR	8	3	-0.74028		10361000
D6EQ66 ○	Uncharacterized protein	Others	Uncharacterized_protein		SSPG_02007		58.486	564	D6EQ66	192	D6EQ66_STRLI Uncharacterized protein OS=Streptomyces lividans TK24 OX=457428 GN=SLIV_09990 PE=4 SV=1	D6EQ66	192	192	K	QVDGNREYAEAVRVEKNRQEAINQMNRLSSY	31.526	31.526	VEK(1)NRQEAINQMNR	VEK(31.53)NRQEAINQMNR	3	3	-0.64024		4285400
D6EQ69 ○	AG1 protein	Others	Uncharacterized_protein		SSPG_02010		18.744	170	D6EQ69	35	D6EQ69_STRLI AG1 protein OS=Streptomyces lividans TK24 OX=457428 GN=SLIV_10005 PE=4 SV=1	D6EQ69	35	35	K	GSAHMQLNQLDGGPVKPPSRYGDLKVKNDAL	37.896	37.896	QQGGSAHMQLNQLDGGPVK(1)PPSR	QQGGSAHMQLNQLDGGPVK(37.9)PPSR	19	3	-0.33487		17641000
D6ECP4 ●	Oxidoreductase	Others	Oxidoreductase (Choline degradation)	Intracellular	SSPG_02854	SCO4829	55.945	510	D6ECP4	239	D6ECP4_STRLI Oxidoreductase OS=Streptomyces lividans TK24 OX=457428 GN=SLIV_14225 PE=3 SV=1	D6ECP4	239	239	K	EGVHVRTKDGEEILVKARGEVVLCAGAVDSP	53.754	53.754	TKDGEEILVK(1)AR	TK(-46.21)DGEEILVK(46.21)AR	10	3	0.69382				2002500
D6EHD6 ○	NADPH-dependent reductase	Others	Oxidoreductase	Intracellular	SSPG_05278	SCO2262	24.902	239	D6EHD6	127	D6EHD6_STRLI NADPH-dependent F420 reductase OS=Streptomyces lividans TK24 OX=457428 GN=SLIV_26410 PE=4 SV=1	D6EHD6	127	127	K	SGKLVVDCVNPLGFDKKGAYALKPEEGSAAE	81.92	66.267	LVVDCVNPLGFDK(1)K	LVVDCVNPLGFDK(66.27)K(-66.27)	13	2	-0.39863		5268700
D6EHD6 ○	NADPH-dependent reductase	Others	Oxidoreductase	Intracellular	SSPG_05278	SCO2262	24.902	239	D6EHD6	10	D6EHD6_STRLI NADPH-dependent F420 reductase OS=Streptomyces lividans TK24 OX=457428 GN=SLIV_26410 PE=4 SV=1	D6EHD6	10	10	K	______MTSTDSAAQKAPAKAPAKDPWDLPD	160.18	160.18	TSTDSAAQK(1)APAK	TSTDSAAQK(160.18)APAK(-160.18)	9	2	0.9498	6381200	18713000	0.341004
D6ET06 ○	NADP oxidoreductase F420-dependent	Others	Oxidoreductase	Intracellular	SSPG_02244	SCO5465	23.082	220	D6ET06	68	D6ET06_STRLI F420_oxidored domain-containing protein OS=Streptomyces lividans TK24 OX=457428 GN=SLIV_11180 PE=4 SV=1	D6ET06	68	68	K	EAARGAEIVVVTVPLKRVPDLPSGVLDGAAE	103.22	54.784	GAEIVVVTVPLK(1)R	GAEIVVVTVPLK(54.78)R	12	2	0.20137	7188300	26182000	0.274551
D6ELP6 ○	Putative oxidoreductase	Others	Oxidoreductase	Intracellular	SSPG_01566	SCO6061	15.152	135	D6ELP6	109	D6ELP6_STRLI Peptide-methionine (R)-S-oxide reductase OS=Streptomyces lividans TK24 OX=457428 GN=SLIV_07835 PE=3 SV=1	D6ELP6	109	109	K	EVRCARCGSHLGHVFKGEGYPTPTDQRYCIN	72.876	42.639	CGSHLGHVFK(1)GEGYPTPTDQR	CGSHLGHVFK(42.64)GEGYPTPTDQR	10	4	1.2125		5001800
D6EN00 ○	Oxidoreductase/monooxygenase	Others	Oxidoreductase	Intracellular	SSPG_01759	SCO5971	33.164	307	D6EN00	152	D6EN00_STRLI Bac_luciferase domain-containing protein OS=Streptomyces lividans TK24 OX=457428 GN=SLIV_08760 PE=4 SV=1	D6EN00	152	152	K	GLWATETGKTFDFHGKFYDLTDSPALPKPAQ	65.213	65.213	TFDFHGK(1)FYDLTDSPALPKPAQAK	TFDFHGK(56.49)FYDLTDSPALPK(-56.49)PAQAK(-65.21)	7	4	1.4396		41377000
A0A076MGG8 ○	S-adenosyl-L-methionine dependent methyltransferase	Others	Methyl_transferase S-adenosyl-L-methionine dependent	Intracellular	SSPG_07195	SCO0405	30.13	272	A0A076MGG8	40	A0A076MGG8_STRLI Uncharacterized protein OS=Streptomyces lividans TK24 OX=457428 GN=SLIV_35915 PE=4 SV=1	A0A076MGG8	40	40	K	GKDNYAADREIGDVFKRDLPGSVAIAFANRA	29.341	29.341	DNYAADREIGDVFK(1)R	DNYAADREIGDVFK(29.34)R	14	3	1.2239		4929000
D6EVF4 ●	Acetyltransferase	Others	Acetyltransferase	Intracellular	SSPG_06619	SCO0977	12.343	114	D6EVF4	83	D6EVF4_STRLI N-acetyltransferase domain-containing protein OS=Streptomyces lividans TK24 OX=457428 GN=SLIV_33055 PE=4 SV=1	D6EVF4	83	83	K	RREGVTVAPLCPYVVKWAERHPDEAPAADPE	122.06	51.323	EGVTVAPLCPYVVK(1)WAERHPDEAPAADPELLR	EGVTVAPLCPYVVK(51.32)WAERHPDEAPAADPELLR	14	4	0.56776				28787000	191480000	0.150339
D6EKF0 ○	Methylated-DNA--protein-cysteine methyltransferase	Others	Methyl_transferase	Intracellular	SSPG_05578	SCO1969	19.307	184	D6EKF0	169	D6EKF0_STRLI Methylated-DNA--protein-cysteine methyltransferase OS=Streptomyces lividans TK24 OX=457428 GN=SLIV_27870 PE=3 SV=1	D6EKF0	169	169	K	ESDGGIGGFGGGVDTKRRLLALEGVLPEPLF	110.98	110.98	VVESDGGIGGFGGGVDTK(1)R	VVESDGGIGGFGGGVDTK(110.98)R	18	2	-1.1887	3171100

## Sheet: Transport proteins
A0A076M0X2 ●	D-xylose transporter subunit XylF	Transporter_membrane_protein	Transport_sugar	Lipid anchored	SSPG_01619	SCO6009	39.247	371	A0A076M0X2	63	A0A076M0X2_STRLI Solute-binding protein OS=Streptomyces lividans TK24 OX=457428 GN=SLIV_08090 PE=4 SV=1	A0A076M0X2	63	63	K	KVGLLLPENQTARYEKFDKPMIEKKVKELTN	60.628	60.628	YEK(0.987)FDK(0.013)PMIEK	YEK(18.94)FDK(-18.94)PMIEK(-60.63)	3	3	0.24083					2648800
A0A076M0X2 ●	D-xylose transporter subunit XylF	Transporter_membrane_protein	Transport_sugar	Lipid anchored	SSPG_01619	SCO6009	39.247	371	A0A076M0X2	347	A0A076M0X2_STRLI Solute-binding protein OS=Streptomyces lividans TK24 OX=457428 GN=SLIV_08090 PE=4 SV=1	A0A076M0X2	347	347	K	PVVSLTKDNIKETVIKDGFYTIDEICTDKYK	109.03	109.03	ETVIK(1)DGFYTIDEICTDKYK	ETVIK(85.01)DGFYTIDEICTDK(-85.01)YK(-109.03)	5	3	0.56775				50804000
A0A076M0X2 ○	D-xylose transporter subunit XylF	Transporter_membrane_protein	Transport_sugar	Lipid anchored	SSPG_01619	SCO6009	39.247	371	A0A076M0X2	347	A0A076M0X2_STRLI Solute-binding protein OS=Streptomyces lividans TK24 OX=457428 GN=SLIV_08090 PE=4 SV=1	A0A076M0X2	347	347	K	PVVSLTKDNIKETVIKDGFYTIDEICTDKYK	109.03	109.03	ETVIK(1)DGFYTIDEICTDKYK	ETVIK(85.01)DGFYTIDEICTDK(-85.01)YK(-109.03)	5	3	0.56775	55053000
D6EUT8 ●	UPF0182 protein	Transporter_membrane_protein	Other_proteins	Multi-transmembrane	SSPG_02482	SCO5204	109.55	1000	D6EUT8	850	D6EUT8_STRLI UPF0182 protein SLIV_12355 OS=Streptomyces lividans TK24 OX=457428 GN=SLIV_12355 PE=3 SV=1	D6EUT8	850	850	K	GLLYVEPVYVRGGDLKYPLLRKVLVSYGGNT	99.7	99.7	GGDLK(1)YPLLR	GGDLK(99.7)YPLLR	5	2	0.48622					1923200
D6EUT8 ○	UPF0182 protein	Transporter_membrane_protein	Other_proteins	Multi-transmembrane	SSPG_02482	SCO5204	109.55	1000	D6EUT8	359	D6EUT8_STRLI UPF0182 protein SLIV_12355 OS=Streptomyces lividans TK24 OX=457428 GN=SLIV_12355 PE=3 SV=1	D6EUT8	359	359	K	DAYGIEGTQVAEYPGKSETKDKTKLRDDADA	33.833	33.833	DAYGIEGTQVAEYPGK(0.777)SETK(0.223)DK	DAYGIEGTQVAEYPGK(5.42)SETK(-5.42)DK(-33.83)	16	3	-0.87155	5501200
D6EUT8 ○	UPF0182 protein	Transporter_membrane_protein	Other_proteins	Multi-transmembrane	SSPG_02482	SCO5204	109.55	1000	D6EUT8	337	D6EUT8_STRLI UPF0182 protein SLIV_12355 OS=Streptomyces lividans TK24 OX=457428 GN=SLIV_12355 PE=3 SV=1	D6EUT8	337	337	K	QVQPNEQAKEAPYVEKNLAATRDAYGIEGTQ	76.165	76.165	EAPYVEK(1)NLAATR	EAPYVEK(76.16)NLAATR	7	2	-0.33195	6173400
D6EUT8 ○	UPF0182 protein	Transporter_membrane_protein	Other_proteins	Multi-transmembrane	SSPG_02482	SCO5204	109.55	1000	D6EUT8	250	D6EUT8_STRLI UPF0182 protein SLIV_12355 OS=Streptomyces lividans TK24 OX=457428 GN=SLIV_12355 PE=3 SV=1	D6EUT8	250	250	K	YWLDRYGLAVKSSDFKATDNWTGLRYVDANA	83.397	83.397	SSDFK(1)ATDNWTGLR	SSDFK(83.4)ATDNWTGLR	5	2	-0.44349	5244900
D6ER36 ○	Siderophore binding protein	Transporter_membrane_protein	Transport_protein	Intracellular	SSPG_06249	SCO1315	18.099	178	D6ER36	4	D6ER36_STRLI Siderophore binding protein OS=Streptomyces lividans TK24 OX=457428 GN=SLIV_31215 PE=4 SV=1	D6ER36	4	4	K	____________MTQKALITGIGGKDPKVDA	21.873	21.873	MTQK(1)ALITGIGGK(1)DPK	MTQK(21.87)ALITGIGGK(21.87)DPK(-21.87)	4	2	-2.2648		6053900
D6ER36 ○	Siderophore binding protein	Transporter_membrane_protein	Transport_protein	Intracellular	SSPG_06249	SCO1315	18.099	178	D6ER36	13	D6ER36_STRLI Siderophore binding protein OS=Streptomyces lividans TK24 OX=457428 GN=SLIV_31215 PE=4 SV=1	D6ER36	13	13	K	___MTQKALITGIGGKDPKVDAEVFVAPTAS	21.873	21.873	MTQK(1)ALITGIGGK(1)DPK	MTQK(21.87)ALITGIGGK(21.87)DPK(-21.87)	13	2	-2.2648		6053900
D6EPX6 ●	Putative uracyl permease	Transporter_membrane_protein	Permease	Multi-transmembrane	SSPG_06104	SCO1450	49.256	478	D6EPX6	457	D6EPX6_STRLI Uracyl permease OS=Streptomyces lividans TK24 OX=457428 GN=SLIV_30515 PE=4 SV=1	D6EPX6	457	457	K	TQQPLLDEGTSSYDAKTGSGGAGGDGGGDGG	57.417	53.728	TQQPLLDEGTSSYDAK(1)TGSGGAGGDGGGDGGAQR	TQQPLLDEGTSSYDAK(53.73)TGSGGAGGDGGGDGGAQR	16	3	-0.86334				8670600
D6EPP9 ●	Integral membrane protein	Transporter_membrane_protein	Membrane_protein	Multi-transmembrane	SSPG_06027	SCO1529	61.183	551	D6EPP9	300	D6EPP9_STRLI Uncharacterized protein OS=Streptomyces lividans TK24 OX=457428 GN=SLIV_30130 PE=4 SV=1	D6EPP9	300	300	K	DPDREINPFRSWDVIKAIHDRLRMLERGPLH	46.88	46.88	SWDVIK(1)AIHDR	SWDVIK(46.88)AIHDR	6	3	0.2234					4739300
D6ENU8 ●	Putative ABC transporter permease protein	Transporter_membrane_protein	ABC_transporters	Multi-transmembrane	SSPG_05995	SCO1558	25.912	245	D6ENU8	243	D6ENU8_STRLI ABC transporter permease OS=Streptomyces lividans TK24 OX=457428 GN=SLIV_29935 PE=3 SV=1	D6ENU8	243	243	K	LRLLRAKEPAAADVGKVA_____________	63.624	63.624	AKEPAAADVGK(1)VA	AK(-46.6)EPAAADVGK(46.6)VA	11	2	0.17158					6950900
D6ENK2 ○	Lipoprotein oligopeptide binding protein	Transporter_membrane_protein	Membrane_lipoprotein	Lipid anchored	SSPG_05899	SCO1655	57.716	534	D6ENK2	111	D6ENK2_STRLI Lipoprotein oligopeptide binding protein OS=Streptomyces lividans TK24 OX=457428 GN=SLIV_29470 PE=4 SV=1	D6ENK2	111	111	K	DTGNERYACTLRDGLKFANGDPVTAEDVKYS	97.69	84.297	DGLK(1)FANGDPVTAEDVK	DGLK(84.3)FANGDPVTAEDVK(-84.3)	4	2	-0.14368		2578200
A0A076MGH0 ●	ABC transporter ATP-binding protein	Transporter_membrane_protein	ABC_transporters	Multi-transmembrane	SSPG_05744	SCO1806	94.855	876	A0A076MGH0	436	A0A076MGH0_STRLI ABC transporter ATP-binding protein OS=Streptomyces lividans TK24 OX=457428 GN=SLIV_28690 PE=4 SV=1	A0A076MGH0	436	436	K	ARIDEVLRELKLDIHKDKKVTSLSGGQRKRV	77.732	77.732	LDIHK(0.947)DK(0.053)K	LDIHK(12.51)DK(-12.51)K(-77.73)	5	3	0.3105					6686200
D6EKJ7 ●	Putative ABC transporter ATP-binding subunit	Transporter_membrane_protein	ABC_transporters	Intracellular	SSPG_05625	SCO1922	27.651	254	D6EKJ7	154	D6EKJ7_STRLI Vegetative protein OS=Streptomyces lividans TK24 OX=457428 GN=SLIV_28105 PE=4 SV=1	D6EKJ7	154	154	K	FAERNVNEGFSGGEKKRHEILQLELLKPKVA	168.3	168.3	NVNEGFSGGEK(0.378)K(0.622)R	NVNEGFSGGEK(-2.16)K(2.16)R	12	2	-0.50512					11810000
D6EKJ7 ○	Putative ABC transporter ATP-binding subunit	Transporter_membrane_protein	ABC_transporters	Intracellular	SSPG_05625	SCO1922	27.651	254	D6EKJ7	154	D6EKJ7_STRLI Vegetative protein OS=Streptomyces lividans TK24 OX=457428 GN=SLIV_28105 PE=4 SV=1	D6EKJ7	154	154	K	FAERNVNEGFSGGEKKRHEILQLELLKPKVA	168.3	168.3	NVNEGFSGGEK(0.378)K(0.622)R	NVNEGFSGGEK(-2.16)K(2.16)R	12	2	-0.50512		192870000
A0A076MBZ7 ●	Branched chain amino acid transport permease	Transporter_membrane_protein	Permease	Multi-transmembrane	SSPG_05535	SCO2010	63.512	608	A0A076MBZ7	605	A0A076MBZ7_STRLI Branched chain amino acid transport permease OS=Streptomyces lividans TK24 OX=457428 GN=SLIV_27665 PE=3 SV=1	A0A076MBZ7	605	605	K	KLEFHEEDEAPAVLSKTGA____________	161.99	51.265	LEFHEEDEAPAVLSK(1)TGA	LEFHEEDEAPAVLSK(51.26)TGA	15	3	0.80216					6507800
A0A076MBZ7 ○	Branched chain amino acid transport permease	Transporter_membrane_protein	Permease	Multi-transmembrane	SSPG_05535	SCO2010	63.512	608	A0A076MBZ7	590	A0A076MBZ7_STRLI Branched chain amino acid transport permease OS=Streptomyces lividans TK24 OX=457428 GN=SLIV_27665 PE=3 SV=1	A0A076MBZ7	590	590	K	LMRFRPEGLIANRRRKLEFHEEDEAPAVLSK	29.577	29.577	RK(1)LEFHEEDEAPAVLSK	RK(29.58)LEFHEEDEAPAVLSK(-29.58)	2	3	0.52964		4257500
D6EK75 ○	Integral membrane protein	Transporter_membrane_protein	Membrane_protein	LPxTG Cell-wall anchored	SSPG_05503	SCO2041	8.525	83	D6EK75	82	D6EK75_STRLI Uncharacterized protein OS=Streptomyces lividans TK24 OX=457428 GN=SLIV_27505 PE=4 SV=1	D6EK75	82	82	K	HPVHQVAGERAEAGAKG______________	55.361	55.361	QNHPVHQVAGERAEAGAK(1)G	QNHPVHQVAGERAEAGAK(55.36)G	18	3	0.92514		21661000
A0A076M557 ●	Integral membrane protein implicated in iron acquisition and transport	Transporter_membrane_protein	Membrane_protein	LPxTG Cell-wall anchored		SCO2270	51.672	536	A0A076M557	103	A0A076M557_STRLI Uncharacterized protein OS=Streptomyces lividans TK24 OX=457428 GN=SLIV_26370 PE=4 SV=1	A0A076M557	103	103	K	TYDHTTNAVDLGFKGKLVSASAAHRFEVTLT	46.352	46.352	GK(1)LVSASAAHR	GK(46.35)LVSASAAHR	2	3	0.75524				14050000
D6EEI2 ○	ABC transporter	Transporter_membrane_protein	ABC_transporters	Multi-transmembrane	SSPG_05068	SCO2464	69.443	642	D6EEI2	463	D6EEI2_STRLI Putative ABC transporter ATP-binding protein OS=Streptomyces lividans TK24 OX=457428 GN=SLIV_25365 PE=4 SV=1	D6EEI2	463	463	K	EVSGGRITLDGVDIAKMSRDELRAGIGMVLQ	66.267	66.267	ITLDGVDIAK(1)MSR	ITLDGVDIAK(66.27)MSR	10	2	0.86458		2330200
A0A076MAJ2 ●	ABC-transporter metal-binding lipoprotein	Transporter_membrane_protein	ABC_transporters	Lipid anchored	SSPG_05025	SCO2505	35.493	331	A0A076MAJ2	115	A0A076MAJ2_STRLI ABC-transporter metal-binding lipoprotein OS=Streptomyces lividans TK24 OX=457428 GN=SLIV_25160 PE=3 SV=1	A0A076MAJ2	115	115	K	SLQPAVDEAIAQSDVKTKIDAASLTKLEDHG	97.45	23.435	SLQPAVDEAIAQSDVK(1)TK	SLQPAVDEAIAQSDVK(23.44)TK(-23.44)	16	3	0.76093					3575000
A0A076MAJ2 ○	ABC-transporter metal-binding lipoprotein	Transporter_membrane_protein	ABC_transporters	Lipid anchored	SSPG_05025	SCO2505	35.493	331	A0A076MAJ2	294	A0A076MAJ2_STRLI ABC-transporter metal-binding lipoprotein OS=Streptomyces lividans TK24 OX=457428 GN=SLIV_25160 PE=3 SV=1	A0A076MAJ2	294	294	K	VSDKTAKTLAKDAGLKTDVLDPLEGITDKSK	205.3	205.3	DAGLK(1)TDVLDPLEGITDK	DAGLK(205.3)TDVLDPLEGITDK(-205.3)	5	2	0.31409	30792000
D6EEC5 ●	Possible membrane protein	Transporter_membrane_protein	Membrane_protein	Multi-transmembrane	SSPG_05011	SCO2520	42.361	377	D6EEC5	133	D6EEC5_STRLI Uncharacterized protein OS=Streptomyces lividans TK24 OX=457428 GN=SLIV_25085 PE=4 SV=1	D6EEC5	133	133	K	DTELKSGLTRHTEDVKQLVETHVTQADHGPA	56.172	43.073	HTEDVK(1)QLVETHVTQADHGPAEAAR	HTEDVK(43.07)QLVETHVTQADHGPAEAAR	6	4	0.67866					5366000
D6ECY2 ●	Integral membrane protein of unknown function	Transporter_membrane_protein	Membrane_protein	Intracellular /TMH start AFTER 60	SSPG_04911	SCO2616	35.274	341	D6ECY2	182	D6ECY2_STRLI Uncharacterized protein OS=Streptomyces lividans TK24 OX=457428 GN=SLIV_24595 PE=4 SV=1	D6ECY2	182	182	K	DEAAETDSDTVKDLEKSGVKDGTSVTGFYTT	102.45	102.45	ASDEAAETDSDTVK(0.071)DLEK(0.929)SGVK	ASDEAAETDSDTVK(-11.17)DLEK(11.17)SGVK(-102.45)	18	3	0.1149					7560400
D6ECY2 ●	Integral membrane protein of unknown function	Transporter_membrane_protein	Membrane_protein	Intracellular /TMH start AFTER 60	SSPG_04911	SCO2616	35.274	341	D6ECY2	293	D6ECY2_STRLI Uncharacterized protein OS=Streptomyces lividans TK24 OX=457428 GN=SLIV_24595 PE=4 SV=1	D6ECY2	293	293	K	AVMKCQGVEGTNPVSKKEKTDWICAWADYST	113.61	113.61	CQGVEGTNPVSK(1)K	CQGVEGTNPVSK(113.61)K(-113.61)	12	2	-0.74212					13326000
D6ECY2 ○	Integral membrane protein of unknown function	Transporter_membrane_protein	Membrane_protein	Intracellular /TMH start AFTER 60	SSPG_04911	SCO2616	35.274	341	D6ECY2	182	D6ECY2_STRLI Uncharacterized protein OS=Streptomyces lividans TK24 OX=457428 GN=SLIV_24595 PE=4 SV=1	D6ECY2	182	182	K	DEAAETDSDTVKDLEKSGVKDGTSVTGFYTT	102.45	102.45	ASDEAAETDSDTVK(0.071)DLEK(0.929)SGVK	ASDEAAETDSDTVK(-11.17)DLEK(11.17)SGVK(-102.45)	18	3	0.1149	8843100
D6ECY2 ○	Integral membrane protein of unknown function	Transporter_membrane_protein	Membrane_protein	Intracellular /TMH start AFTER 60	SSPG_04911	SCO2616	35.274	341	D6ECY2	293	D6ECY2_STRLI Uncharacterized protein OS=Streptomyces lividans TK24 OX=457428 GN=SLIV_24595 PE=4 SV=1	D6ECY2	293	293	K	AVMKCQGVEGTNPVSKKEKTDWICAWADYST	113.61	113.61	CQGVEGTNPVSK(1)K	CQGVEGTNPVSK(113.61)K(-113.61)	12	2	-0.74212	13017000
D6EY75 ●	Putative ABC transpoter ATP-binding protein	Transporter_membrane_protein	ABC_transporters	Intracellular	SSPG_04850	SCO2677	61.554	554	D6EY75	399	D6EY75_STRLI Putative ABC transporter ATP-binding protein OS=Streptomyces lividans TK24 OX=457428 GN=SLIV_24290 PE=4 SV=1	D6EY75	399	399	K	VKISYVDQSREHIDPKKTLWAVVSDELDYIN	71.715	70.912	EHIDPK(1)K	EHIDPK(70.91)K(-70.91)	6	3	0.75078					7160700
D6EY75 ●	Putative ABC transpoter ATP-binding protein	Transporter_membrane_protein	ABC_transporters	Intracellular	SSPG_04850	SCO2677	61.554	554	D6EY75	261	D6EY75_STRLI Putative ABC transporter ATP-binding protein OS=Streptomyces lividans TK24 OX=457428 GN=SLIV_24290 PE=4 SV=1	D6EY75	261	261	K	ETKATRLKVEGQKDAKRQKRLKDELEWVRSN	153.24	140.83	VEGQKDAK(1)R	VEGQK(-55.46)DAK(55.46)R	8	2	-0.2366					10089000
D6EY75 ○	Putative ABC transporter ATP-binding protein	Transporter_membrane_protein	ABC_transporters	Intracellular	SSPG_04850	SCO2677	61.554	554	D6EY75	261	D6EY75_STRLI Putative ABC transporter ATP-binding protein OS=Streptomyces lividans TK24 OX=457428 GN=SLIV_24290 PE=4 SV=1	D6EY75	261	261	K	ETKATRLKVEGQKDAKRQKRLKDELEWVRSN	153.24	140.83	VEGQKDAK(1)R	VEGQK(-55.46)DAK(55.46)R	8	2	-0.2366	47956000	20554000	2.33317
D6EY06 ○	Bifunctional carbohydrate binding and transport protein	Transporter_membrane_protein	Transport_protein	Multi-transmembrane	SSPG_04781	SCO2747	65.84	651	D6EY06	7	D6EY06_STRLI Bifunctional carbohydrate binding and transport protein OS=Streptomyces lividans TK24 OX=457428 GN=SLIV_23935 PE=3 SV=1	D6EY06	7	7	K	_________MATDTLKSKPGAQGATGGLRRL	29.444	29.444	ATDTLK(0.809)SK(0.191)PGAQGATGGLR	ATDTLK(6.27)SK(-6.27)PGAQGATGGLR	6	3	0.49362		4861300
D6EWG7 ○	Membrane protein	Transporter_membrane_protein	Membrane_protein	Intracellular /TMH start AFTER 60	SSPG_04638	SCO2900	12.042	110	D6EWG7	18	D6EWG7_STRLI Membrane protein OS=Streptomyces lividans TK24 OX=457428 GN=SLIV_23190 PE=4 SV=1	D6EWG7	18	18	K	DTSDIRTPAQIEADIKRRREVLAETLDELGM	169.58	57.532	TPAQIEADIK(1)R	TPAQIEADIK(57.53)R	10	2	-0.83251	4407600	15477000	0.284784
D6EQS0 ○	Drug resistance transporter EmrB/QacA subfamily protein	Transporter_membrane_protein	Transport_protein	Multi-transmembrane	SSPG_04189	SCO3366	55.388	533	D6EQS0	4	D6EQS0_STRLI Exporter OS=Streptomyces lividans TK24 OX=457428 GN=SLIV_20940 PE=3 SV=1	D6EQS0	4	4	K	____________MAEKTEAATGGAGAGKQPR	149.97	149.97	AEK(1)TEAATGGAGAGKQPR	AEK(131.51)TEAATGGAGAGK(-131.51)QPR	3	3	3.782	10515000
D6EM42 ●	Membrane protein with copper binding domains	Transporter_membrane_protein	Membrane_protein	C-terminally anchored (with CS)	SSPG_03697	SCO3967	25.842	253	D6EM42	47	D6EM42_STRLI DUF1775 domain-containing protein OS=Streptomyces lividans TK24 OX=457428 GN=SLIV_18485 PE=4 SV=1	D6EM42	47	47	K	PEGAAAKGGYAVVDFKVPNERDNASTTKLEV	96.113	29.444	GGYAVVDFK(1)VPNERDNASTTK	GGYAVVDFK(29.44)VPNERDNASTTK(-29.44)	9	3	-0.15657					5139900
Q54333 ○	MsiK ABC transporter ATP-binding protein	Transporter_membrane_protein	ABC_transporters	Intracellular	SSPG_03454	SCO4240	33.898	314	Q54333;A0A076M232	298;298	Q54333_STRLI MsiK OS=Streptomyces lividans OX=1916 GN=msiK PE=3 SV=1;A0A076M232_STRLI Trehalose import ATP-binding protein SugC OS=Streptomyces lividans TK24 OX=457428 GN=sugC PE=3 SV=1	Q54333	298	298	K	RPEHFDVVELNGGAAKTLSKDSADARPASRS	21.842	21.842	TVTVGVRPEHFDVVELNGGAAK(1)TLSK	TVTVGVRPEHFDVVELNGGAAK(21.84)TLSK(-21.84)	22	4	-0.19114		5148500
Q54333 ○	MsiK ABC transporter ATP-binding protein	Transporter_membrane_protein	ABC_transporters	Intracellular	SSPG_03454	SCO4240	33.898	314	Q54333;A0A076M232	121;121	Q54333_STRLI MsiK OS=Streptomyces lividans OX=1916 GN=msiK PE=3 SV=1;A0A076M232_STRLI Trehalose import ATP-binding protein SugC OS=Streptomyces lividans TK24 OX=457428 GN=sugC PE=3 SV=1	Q54333	121	121	K	GVNKAEIRQKVEEAAKILDLTEYLDRKPKAL	80.541	80.541	QK(0.011)VEEAAK(0.989)ILDLTEYLDR	QK(-19.6)VEEAAK(19.6)ILDLTEYLDR	8	3	-0.096731		15370000
A0A076M5S2 ●	Secreted lipoprotein (Tat)	Transporter_membrane_protein	Membrane_lipoprotein	Lipid anchored	SSPG_03365	SCO4328	18.009	169	A0A076M5S2	79	A0A076M5S2_STRLI Lipoprotein OS=Streptomyces lividans TK24 OX=457428 GN=SLIV_16755 PE=4 SV=1	A0A076M5S2	79	79	K	GKNLSPDEINKCLKDKDAKSITVDQDETVRF	155.95	155.95	CLKDK(1)DAK	CLK(-45.93)DK(45.93)DAK(-155.95)	5	2	-0.50034					31773000
A0A076M5S2 ○	Secreted lipoprotein (Tat)	Transporter_membrane_protein	Membrane_lipoprotein	Lipid anchored	SSPG_03365	SCO4328	18.009	169	A0A076M5S2	79	A0A076M5S2_STRLI Lipoprotein OS=Streptomyces lividans TK24 OX=457428 GN=SLIV_16755 PE=4 SV=1	A0A076M5S2	79	79	K	GKNLSPDEINKCLKDKDAKSITVDQDETVRF	155.95	155.95	CLKDK(1)DAK	CLK(-45.93)DK(45.93)DAK(-155.95)	5	2	-0.50034	60457000	29320000	2.06197
A0A076M5S2 ○	Secreted lipoprotein (Tat)	Transporter_membrane_protein	Membrane_lipoprotein	Lipid anchored	SSPG_03365	SCO4328	18.009	169	A0A076M5S2	82	A0A076M5S2_STRLI Lipoprotein OS=Streptomyces lividans TK24 OX=457428 GN=SLIV_16755 PE=4 SV=1	A0A076M5S2	82	82	K	LSPDEINKCLKDKDAKSITVDQDETVRFGVD	30.536	30.536	DK(0.5)DAK(0.5)SITVDQDETVR	DK(0)DAK(0)SITVDQDETVR	5	3	1.1205	6239400
A0A076M5S2 ○	Secreted lipoprotein (Tat)	Transporter_membrane_protein	Membrane_lipoprotein	Lipid anchored	SSPG_03365	SCO4328	18.009	169	A0A076M5S2	74	A0A076M5S2_STRLI Lipoprotein OS=Streptomyces lividans TK24 OX=457428 GN=SLIV_16755 PE=4 SV=1	A0A076M5S2	74	74	K	TCGGKGKNLSPDEINKCLKDKDAKSITVDQD	90.108	83.869	NLSPDEINK(1)CLK	NLSPDEINK(83.87)CLK(-83.87)	9	2	-0.49632	6854800	3131100	2.18926
A0A076LXZ6 ●	Lipoprotein	Transporter_membrane_protein	Membrane_lipoprotein	Lipid anchored	SSPG_02799	SCO4884	35.681	347	A0A076LXZ6	319	A0A076LXZ6_STRLI Lipoprotein OS=Streptomyces lividans TK24 OX=457428 GN=SLIV_13955 PE=4 SV=1	A0A076LXZ6	319	319	K	FDLKSDGVGLSDSNPKFAEVPGAEEAVEKAK	64.27	64.27	SDGVGLSDSNPK(1)FAEVPGAEEAVEK	SDGVGLSDSNPK(64.27)FAEVPGAEEAVEK(-64.27)	12	3	-0.46723					10434000
D6ECI8 ●	Secreted Lipoprotein (Sec) - ABC transporter substrate-binding protein PnrA-like	Transporter_membrane_protein	ABC_transporters	Lipid anchored	SSPG_02798	SCO4885	36.071	348	D6ECI8	227	D6ECI8_STRLI Lipoprotein OS=Streptomyces lividans TK24 OX=457428 GN=SLIV_13950 PE=4 SV=1	D6ECI8	227	227	K	SSPDKGKTAAEGQIEKKADVVYAAAGLSGQG	177.7	91.085	TAAEGQIEK(1)K	TAAEGQIEK(91.08)K(-91.08)	9	2	-0.090246					29102000
D6EXL2 ●	Lipoprotein	Transporter_membrane_protein	Membrane_lipoprotein	Lipid anchored	SSPG_02666	SCO5022	23.422	220	D6EXL2	79	D6EXL2_STRLI Lipoprotein OS=Streptomyces lividans TK24 OX=457428 GN=SLIV_13275 PE=4 SV=1	D6EXL2	79	79	K	KITFPSDAKNVFEYEKTGNATKDAALADSTL	68.536	68.536	NVFEYEK(1)TGNATK	NVFEYEK(68.54)TGNATK(-68.54)	7	2	2.6765					3582900
D6EXL2 ○	Lipoprotein	Transporter_membrane_protein	Membrane_lipoprotein	Lipid anchored	SSPG_02666	SCO5022	23.422	220	D6EXL2	79	D6EXL2_STRLI Lipoprotein OS=Streptomyces lividans TK24 OX=457428 GN=SLIV_13275 PE=4 SV=1	D6EXL2	79	79	K	KITFPSDAKNVFEYEKTGNATKDAALADSTL	68.536	68.536	NVFEYEK(1)TGNATK	NVFEYEK(68.54)TGNATK(-68.54)	7	2	2.6765	9235500	4499500	2.05256
D6EXJ6 ○	Integral membrane protein	Transporter_membrane_protein	Membrane_protein	Multi-transmembrane	SSPG_02650	SCO5038	33.349	312	D6EXJ6	284	D6EXJ6_STRLI PHB domain-containing protein OS=Streptomyces lividans TK24 OX=457428 GN=SLIV_13195 PE=4 SV=1	D6EXJ6	284	284	K	ARISEQDIVELDDERKAAMVSNLMVVLCGDR	22.475	22.475	K(1)AAMVSNLMVVLCGDR	K(22.47)AAMVSNLMVVLCGDR	1	3	0.019997	28979000
D6EW81 ●	Oligopeptide ABC transporter integral membrane protein BldKA	Transporter_membrane_protein	ABC_transporters	Lipid anchored	SSPG_02576	SCO5112	37.47	343	D6EW81	18	D6EW81_STRLI ABC transporter integral membrane protein BldKA OS=Streptomyces lividans TK24 OX=457428 GN=SLIV_12820 PE=3 SV=1	D6EW81	18	18	K	SPIEIEGAEASSVLDKESAPQGDAPKPKEPE	168.11	168.11	TSPIEIEGAEASSVLDK(1)ESAPQGDAPKPK	TSPIEIEGAEASSVLDK(68.5)ESAPQGDAPK(-68.5)PK(-168.11)	17	3	-0.44204				20644000
D6EW81 ○	OligopeptideABC transporter integral membrane protein BldKA	Transporter_membrane_protein	ABC_transporters	Lipid anchored	SSPG_02576	SCO5112	37.47	343	D6EW81	18	D6EW81_STRLI ABC transporter integral membrane protein BldKA OS=Streptomyces lividans TK24 OX=457428 GN=SLIV_12820 PE=3 SV=1	D6EW81	18	18	K	SPIEIEGAEASSVLDKESAPQGDAPKPKEPE	168.11	168.11	TSPIEIEGAEASSVLDK(1)ESAPQGDAPKPK	TSPIEIEGAEASSVLDK(68.5)ESAPQGDAPK(-68.5)PK(-168.11)	17	3	-0.44204	47020000
D6EW80 ○	Oligopeptide ABC transporter lipoprotein BldKB (substrate binding protein)	Transporter_membrane_protein	ABC_transporters	Lipid anchored	SSPG_02575	SCO5113	65.532	600	D6EW80	306	D6EW80_STRLI ABC transporter lipoprotein BldKB OS=Streptomyces lividans TK24 OX=457428 GN=SLIV_12815 PE=4 SV=1	D6EW80	306	306	K	DGFNIEMNHDDEDQTKTLLADQGGAKNAMMF	29.377	29.377	HQYVDGFNIEMNHDDEDQTK(1)TLLADQGGAK	HQYVDGFNIEMNHDDEDQTK(29.38)TLLADQGGAK(-29.38)	20	4	0.53102		2784800
D6EW80 ○	Oligopeptide ABC transporter lipoprotein BldKB (substrate binding protein)	Transporter_membrane_protein	ABC_transporters	Lipid anchored	SSPG_02575	SCO5113	65.532	600	D6EW80	425	D6EW80_STRLI ABC transporter lipoprotein BldKB OS=Streptomyces lividans TK24 OX=457428 GN=SLIV_12815 PE=4 SV=1	D6EW80	425	425	K	PFGRAKKPNGDIEAAKKLIKEGGFEGKSLVY	138.22	72.643	PNGDIEAAK(1)K	PNGDIEAAK(72.64)K(-72.64)	9	2	0.18753	30286000	10163000	2.98003
D6EW80 ○	Oligopeptide ABC transporter lipoprotein BldKB (substrate binding protein)	Transporter_membrane_protein	ABC_transporters	Lipid anchored	SSPG_02575	SCO5113	65.532	600	D6EW80	341	D6EW80_STRLI ABC transporter lipoprotein BldKB OS=Streptomyces lividans TK24 OX=457428 GN=SLIV_12815 PE=4 SV=1	D6EW80	341	341	K	ATTQLQKVVGDKDAMKNRTIQGYAPYVWQLN	51.841	51.841	VVGDK(0.002)DAMK(0.998)NR	VVGDK(-27.15)DAMK(27.15)NR	9	3	-0.2064	31790000	13827000	2.29912
D6EW80 ○	Oligopeptide ABC transporter lipoprotein BldKB (substrate binding protein)	Transporter_membrane_protein	ABC_transporters	Lipid anchored	SSPG_02575	SCO5113	65.532	600	D6EW80	248	D6EW80_STRLI ABC transporter lipoprotein BldKB OS=Streptomyces lividans TK24 OX=457428 GN=SLIV_12815 PE=4 SV=1	D6EW80	248	248	K	MPGYSVVPEETDTKEKYDSAPVAAGPYKIAE	79.693	73.781	EK(1)YDSAPVAAGPYK	EK(73.78)YDSAPVAAGPYK(-73.78)	2	2	0.38005	9864500
D6EW80 ○	Oligopeptide ABC transporter lipoprotein BldKB (substrate binding protein)	Transporter_membrane_protein	ABC_transporters	Lipid anchored	SSPG_02575	SCO5113	65.532	600	D6EW80	337	D6EW80_STRLI ABC transporter lipoprotein BldKB OS=Streptomyces lividans TK24 OX=457428 GN=SLIV_12815 PE=4 SV=1	D6EW80	337	337	K	TGQVATTQLQKVVGDKDAMKNRTIQGYAPYV	78.334	78.334	VVGDK(1)DAMK	VVGDK(78.33)DAMK(-78.33)	5	2	-0.72498	68433000
D6EW78 ●	Oligopeptide ABC transporter BldKD (intracellular ATPase subunit)	Transporter_membrane_protein	ABC_transporters	Intracellular	SSPG_02573	SCO5115	38.203	353	D6EW78	161	D6EW78_STRLI Oligopeptide transport ATP-binding protein OS=Streptomyces lividans TK24 OX=457428 GN=SLIV_12805 PE=3 SV=1	D6EW78	161	161	K	RAIDLLQKVGIPHPQKRVDDYPHQFSGGMRQ	56.258	46.39	VGIPHPQK(1)R	VGIPHPQK(46.39)R	8	3	0.39145					31883000
D6ET35 ●	Sodium:dicarboxylate symporter	Transporter_membrane_protein	Transport_protein	Multi-transmembrane	SSPG_02273	SCO5436	47.981	466	D6ET35	461	D6ET35_STRLI Sodium:dicarboxylate symporter OS=Streptomyces lividans TK24 OX=457428 GN=SLIV_11325 PE=3 SV=1	D6ET35	461	461	K	GDGAGAPDLPEQGGEKELAKA__________	22.437	22.437	TLLDDGHGPADGDGAGAPDLPEQGGEK(0.627)ELAK(0.373)A	TLLDDGHGPADGDGAGAPDLPEQGGEK(2.26)ELAK(-2.26)A	27	3	0.21346					5680300
D6ET35 ○	Sodium:dicarboxylate symporter	Transporter_membrane_protein	Transport_protein	Multi-transmembrane	SSPG_02273	SCO5436	47.981	466	D6ET35	461	D6ET35_STRLI Sodium:dicarboxylate symporter OS=Streptomyces lividans TK24 OX=457428 GN=SLIV_11325 PE=3 SV=1	D6ET35	461	461	K	GDGAGAPDLPEQGGEKELAKA__________	22.437	22.437	TLLDDGHGPADGDGAGAPDLPEQGGEK(0.627)ELAK(0.373)A	TLLDDGHGPADGDGAGAPDLPEQGGEK(2.26)ELAK(-2.26)A	27	3	0.21346		2584500
D6ESZ4 ●	Oligopeptide-binding lipoprotein	Transporter_membrane_protein	Membrane_lipoprotein	Lipid anchored	SSPG_02232	SCO5477	65.313	600	D6ESZ4	150	D6ESZ4_STRLI Oligopeptide-binding lipoprotein OS=Streptomyces lividans TK24 OX=457428 GN=SLIV_11120 PE=4 SV=1	D6ESZ4	150	150	K	LRDGVTWEDGKPITSKDVKYGIERVWAQDVL	44.005	41.412	DGVTWEDGK(0.036)PITSK(0.964)DVK	DGVTWEDGK(-14.26)PITSK(14.26)DVK(-41.41)	14	3	-0.4444					5740800
D6ESZ4 ●	Oligopeptide-binding lipoprotein	Transporter_membrane_protein	Membrane_lipoprotein	Lipid anchored	SSPG_02232	SCO5477	65.313	600	D6ESZ4	542	D6ESZ4_STRLI Oligopeptide-binding lipoprotein OS=Streptomyces lividans TK24 OX=457428 GN=SLIV_11120 PE=4 SV=1	D6ESZ4	542	542	K	DGLFADYLTAKDDAGKKQIATEINHKVMEGA	29.172	29.172	IDGLFADYLTAK(0.051)DDAGK(0.949)K	IDGLFADYLTAK(-12.68)DDAGK(12.68)K(-29.17)	17	3	0.34559					1287100
D6ESZ4 ●	Oligopeptide-binding lipoprotein	Transporter_membrane_protein	Membrane_lipoprotein	Lipid anchored	SSPG_02232	SCO5477	65.313	600	D6ESZ4	63	D6ESZ4_STRLI Oligopeptide-binding lipoprotein OS=Streptomyces lividans TK24 OX=457428 GN=SLIV_11120 PE=4 SV=1	D6ESZ4	63	63	K	YDAANNKVAQASEAKKGGTLKFASTQDADSW	92.133	92.133	K(0.84)GGTLK(0.16)FASTQDADSWDTTR	K(7.19)GGTLK(-7.19)FASTQDADSWDTTR	1	3	-0.35082					3501000
D6ESZ4 ●	Oligopeptide-binding lipoprotein	Transporter_membrane_protein	Membrane_lipoprotein	Lipid anchored	SSPG_02232	SCO5477	65.313	600	D6ESZ4	270	D6ESZ4_STRLI Oligopeptide-binding lipoprotein OS=Streptomyces lividans TK24 OX=457428 GN=SLIV_11120 PE=4 SV=1	D6ESZ4	270	270	K	YNPGKDLTLVRNTEWKQASDPVRKAYPDKIT	152.54	61.167	NTEWK(1)QASDPVRK	NTEWK(61.17)QASDPVRK(-61.17)	5	3	0.3361					6737700
D6ESZ4 ●	Oligopeptide-binding lipoprotein	Transporter_membrane_protein	Membrane_lipoprotein	Lipid anchored	SSPG_02232	SCO5477	65.313	600	D6ESZ4	323	D6ESZ4_STRLI Oligopeptide-binding lipoprotein OS=Streptomyces lividans TK24 OX=457428 GN=SLIV_11120 PE=4 SV=1	D6ESZ4	323	323	K	LAQTGLSPQGRTTALKEHKANLDNPVSGYIR	143.89	133.55	TTALK(1)EHK	TTALK(133.55)EHK(-133.55)	5	2	0.47457					42567000
D6ESZ4 ○	Oligopeptide-binding lipoprotein	Transporter_membrane_protein	Membrane_lipoprotein	Lipid anchored	SSPG_02232	SCO5477	65.313	600	D6ESZ4	234	D6ESZ4_STRLI Oligopeptide-binding lipoprotein OS=Streptomyces lividans TK24 OX=457428 GN=SLIV_11120 PE=4 SV=1	D6ESZ4	234	234	K	EEMLALTSASPVRQDKDTKSKYGLHPFSSGP	17.445	17.445	TIVFHLPQANSDFEEMLALTSASPVRQDK(1)DTK	TIVFHLPQANSDFEEMLALTSASPVRQDK(17.44)DTK(-17.44)	29	4	3.4587	37526000
D6ESZ4 ○	Oligopeptide-binding lipoprotein	Transporter_membrane_protein	Membrane_lipoprotein	Lipid anchored	SSPG_02232	SCO5477	65.313	600	D6ESZ4	187	D6ESZ4_STRLI Oligopeptide-binding lipoprotein OS=Streptomyces lividans TK24 OX=457428 GN=SLIV_11120 PE=4 SV=1	D6ESZ4	187	187	K	LKEVLDPKGEYQGPYKDTSKDKLGLKAIETP	131.69	90.913	GEYQGPYK(1)DTSK	GEYQGPYK(90.91)DTSK(-90.91)	8	2	-0.6099	54693000	19434000	2.81429
D6ESZ2 ●	Oligopeptide ABC transporter ATP-binding protein	Transporter_membrane_protein	ABC_transporters	Intracellular	SSPG_02230	SCO5479	40.336	365	D6ESZ2	171	D6ESZ2_STRLI Oligopeptide transport ATP-binding protein OppD OS=Streptomyces lividans TK24 OX=457428 GN=oppD PE=3 SV=1	D6ESZ2	171	171	K	RAVEMLDRVGIPQPDKRVDSYPHEFSGGMRQ	124.08	118.74	VGIPQPDK(1)R	VGIPQPDK(118.74)R	8	2	-0.36287				10390000	41824000	0.248422
D6EQ78 ●	Peptide transport system secreted peptide binding protein	Transporter_membrane_protein	Transport_protein	C-terminally anchored (with CS)	SSPG_02019	SCO5716	67.504	621	D6EQ78	498	D6EQ78_STRLI Peptide transport system secreted peptide binding protein OS=Streptomyces lividans TK24 OX=457428 GN=SLIV_10050 PE=4 SV=1	D6EQ78	498	498	K	TPKDTGATDNFICDKKYDDLYARQLGEYDAG	150.29	150.29	DTGATDNFICDK(0.104)K(0.896)YDDLYAR	DTGATDNFICDK(-9.33)K(9.33)YDDLYAR	13	3	0.36064					5745900
D6EQ78 ○	Peptide transport system secreted peptide binding protein	Transporter_membrane_protein	Transport_protein	C-terminally anchored (with CS)	SSPG_02019	SCO5716	67.504	621	D6EQ78	498	D6EQ78_STRLI Peptide transport system secreted peptide binding protein OS=Streptomyces lividans TK24 OX=457428 GN=SLIV_10050 PE=4 SV=1	D6EQ78	498	498	K	TPKDTGATDNFICDKKYDDLYARQLGEYDAG	150.29	150.29	DTGATDNFICDK(0.104)K(0.896)YDDLYAR	DTGATDNFICDK(-9.33)K(9.33)YDDLYAR	13	3	0.36064	4677000
D6ELV3 ○	Lipoprotein	Transporter_membrane_protein	Membrane_lipoprotein	Lipid anchored	SSPG_01623	SCO6005	50.579	469	D6ELV3	210	D6ELV3_STRLI Lipoprotein OS=Streptomyces lividans TK24 OX=457428 GN=SLIV_08110 PE=4 SV=1	D6ELV3	210	210	K	PPKTWDEALDLGQEAKKKGKYLFVHGKEAAT	37.555	37.555	TWDEALDLGQEAK(0.5)K(0.5)K	TWDEALDLGQEAK(0)K(0)K(-37.55)	13	3	-2.0003	2338900
D6ELV3 ○	Lipoprotein	Transporter_membrane_protein	Membrane_lipoprotein	Lipid anchored	SSPG_01623	SCO6005	50.579	469	D6ELV3	211	D6ELV3_STRLI Lipoprotein OS=Streptomyces lividans TK24 OX=457428 GN=SLIV_08110 PE=4 SV=1	D6ELV3	211	211	K	PKTWDEALDLGQEAKKKGKYLFVHGKEAATY	37.555	37.555	TWDEALDLGQEAK(0.5)K(0.5)K	TWDEALDLGQEAK(0)K(0)K(-37.55)	14	3	-2.0003	2338900
D6ELU8 ○	ABC transporter ATP-binding protein	Transporter_membrane_protein	ABC_transporters	Intracellular	SSPG_01618	SCO6010	28.263	263	D6ELU8	53	D6ELU8_STRLI ABC transporter ATP-binding protein OS=Streptomyces lividans TK24 OX=457428 GN=SLIV_08085 PE=4 SV=1	D6ELU8	53	53	K	VALVGDNGAGKSTLVKTIAGVHPIDEGAIEW	94.449	94.449	STLVK(1)TIAGVHPIDEGAIEWDGR	STLVK(94.45)TIAGVHPIDEGAIEWDGR	5	3	-0.8729	45981000
D6ELU7 ●	ABC-type transmembrane transport protein	Transporter_membrane_protein	ABC_transporters	Multi-transmembrane	SSPG_01617	SCO6011	44.697	430	D6ELU7	47	D6ELU7_STRLI ABC transporter OS=Streptomyces lividans TK24 OX=457428 GN=SLIV_08080 PE=3 SV=1	D6ELU7	47	47	K	LLVREQGFAGYLSEFKRKMKAGDLGSIPVVV	63.073	63.073	EQGFAGYLSEFK(1)R	EQGFAGYLSEFK(63.07)R	12	2	-1.4223					8863200
D6ELU7 ●	ABC-type transmembrane transport protein	Transporter_membrane_protein	ABC_transporters	Multi-transmembrane	SSPG_01617	SCO6011	44.697	430	D6ELU7	5	D6ELU7_STRLI ABC transporter OS=Streptomyces lividans TK24 OX=457428 GN=SLIV_08080 PE=3 SV=1	D6ELU7	5	5	K	___________MSIDKTSTPAEDHAVENPAA	195.01	195.01	SIDK(1)TSTPAEDHAVENPAAAAGAAAAVDPR	SIDK(195.01)TSTPAEDHAVENPAAAAGAAAAVDPR	4	3	-0.13804					4588500
D6ELP2 ●	Substrate-binding protein	Transporter_membrane_protein	Transport_protein	Lipid anchored	SSPG_01562	SCO6065	33.681	320	D6ELP2	134	D6ELP2_STRLI Substrate-binding protein OS=Streptomyces lividans TK24 OX=457428 GN=SLIV_07815 PE=4 SV=1	D6ELP2	134	134	K	PKARQKSVEAVNEAAKAKLDKKLTLLESSPA	120.09	120.09	SVEAVNEAAK(1)AK	SVEAVNEAAK(120.09)AK(-120.09)	10	2	0.53424					8150100
D6ELP2 ○	Putative secreted substrate-binding protein	Transporter_membrane_protein	Transport_protein	Lipid anchored	SSPG_01562	SCO6065	33.681	320	D6ELP2	208	D6ELP2_STRLI Substrate-binding protein OS=Streptomyces lividans TK24 OX=457428 GN=SLIV_07815 PE=4 SV=1	D6ELP2	208	208	K	TRQQGLKGLESVYGLKFKSFKALDAGGPLTQ	114.84	114.84	GLESVYGLK(1)FK	GLESVYGLK(114.84)FK(-114.84)	9	2	-0.57883	4490300
D6ELP2 ○	Putative secreted substrate-binding protein	Transporter_membrane_protein	Transport_protein	Lipid anchored	SSPG_01562	SCO6065	33.681	320	D6ELP2	245	D6ELP2_STRLI Substrate-binding protein OS=Streptomyces lividans TK24 OX=457428 GN=SLIV_07815 PE=4 SV=1	D6ELP2	245	245	K	DVQAADVFTTDPTIIKEKFVVLKDPENLFGH	122.93	122.93	NDVQAADVFTTDPTIIK(1)EK	NDVQAADVFTTDPTIIK(122.93)EK(-122.93)	17	2	0.037176	6398500
D6ELP2 ○	Putative secreted substrate-binding protein	Transporter_membrane_protein	Transport_protein	Lipid anchored	SSPG_01562	SCO6065	33.681	320	D6ELP2	134	D6ELP2_STRLI Substrate-binding protein OS=Streptomyces lividans TK24 OX=457428 GN=SLIV_07815 PE=4 SV=1	D6ELP2	134	134	K	PKARQKSVEAVNEAAKAKLDKKLTLLESSPA	120.09	120.09	SVEAVNEAAK(1)AK	SVEAVNEAAK(120.09)AK(-120.09)	10	2	0.53424	10302000
D6EDT8 ●	ABC transporter ATP-binding protein	Transporter_membrane_protein	ABC_transporters	Intracellular	SSPG_00870	SCO6981	34.245	324	D6EDT8	323	D6EDT8_STRLI ABC transporter ATP-binding protein OS=Streptomyces lividans TK24 OX=457428 GN=SLIV_04340 PE=4 SV=1	D6EDT8	323	323	K	ESTAPDSPASGTAEGKA______________	38.374	38.374	TAAPDTADRTESTAPDSPASGTAEGK(1)A	TAAPDTADRTESTAPDSPASGTAEGK(38.37)A	26	3	0.65131					5295600
D6EVU6 ○	Binding-protein-dependent transport lipoprotein	Transporter_membrane_protein	Membrane_lipoprotein	Lipid anchored	SSPG_00448	SCO7399	34.094	327	D6EVU6	144	D6EVU6_STRLI Binding-protein-dependent transport lipoprotein OS=Streptomyces lividans TK24 OX=457428 GN=SLIV_02315 PE=4 SV=1	D6EVU6	144	144	K	AAVKQLREVAPVIEVKSADGTGQIDRMLENV	95.981	74.152	EVAPVIEVK(1)SADGTGQIDR	EVAPVIEVK(74.15)SADGTGQIDR	9	3	0.63356	4554200
D6EVU6 ○	Binding-protein-dependent transport lipoprotein	Transporter_membrane_protein	Membrane_lipoprotein	Lipid anchored	SSPG_00448	SCO7399	34.094	327	D6EVU6	294	D6EVU6_STRLI Binding-protein-dependent transport lipoprotein OS=Streptomyces lividans TK24 OX=457428 GN=SLIV_02315 PE=4 SV=1	D6EVU6	294	294	K	GELAKNPVWKSLPFVKAGDVHRLDDGIWMFG	62.732	62.732	SLPFVK(1)AGDVHR	SLPFVK(62.73)AGDVHR	6	3	0.25536	16848000	7177200	2.34743
A0A076LQU2 ●	Integral membrane protein of unknown function	Transporter_membrane_protein	Membrane_protein		SLIV_00165		66.766	620	A0A076LQU2	545	A0A076LQU2_STRLI Uncharacterized protein OS=Streptomyces lividans TK24 OX=457428 GN=SLIV_00165 PE=4 SV=1	A0A076LQU2	545	545	K	APKQTATGTVPAGGGKITFDIDKGDPHNPTG	25.186	25.186	QTATGTVPAGGGK(1)ITFDIDK	QTATGTVPAGGGK(25.19)ITFDIDK(-25.19)	13	3	-0.164					19614000
A0A076LQU2 ○	Integral membrane protein of unknown function	Transporter_membrane_protein	Membrane_protein		SLIV_00165		66.766	620	A0A076LQU2	545	A0A076LQU2_STRLI Uncharacterized protein OS=Streptomyces lividans TK24 OX=457428 GN=SLIV_00165 PE=4 SV=1	A0A076LQU2	545	545	K	APKQTATGTVPAGGGKITFDIDKGDPHNPTG	25.186	25.186	QTATGTVPAGGGK(1)ITFDIDK	QTATGTVPAGGGK(25.19)ITFDIDK(-25.19)	13	3	-0.164	70554000

## Sheet: Transcription_Translation
A0A076M530 ○	Nucleic acid binding protein	Transcription	Transcriptional_apparatus	Intracellular	SSPG_05241	SCO2300	21.613	196	A0A076M530	118	A0A076M530_STRLI zf-RING_7 domain-containing protein OS=Streptomyces lividans TK24 OX=457428 GN=SLIV_26220 PE=4 SV=1	A0A076M530	118	118	K	DAAVEELDAEITSVTKEREVVAGSVPDDLLT	139.88	85.932	RDAAVEELDAEITSVTK(1)ER	RDAAVEELDAEITSVTK(85.93)ER	17	3	-0.96352		29599000
D6EUU5 ○	Anti-sigma factor antagonist	Transcription	Transcriptional_apparatus	Intracellular	SSPG_04467	SCO3067	13.096	125	D6EUU5	51	D6EUU5_STRLI Anti-sigma factor antagonist OS=Streptomyces lividans TK24 OX=457428 GN=SLIV_22360 PE=3 SV=1	D6EUU5	51	51	K	HTADLLREPLEDCLDKGFNRLVVDCSRLEFC	20.23	20.23	EEGPSAVVTPAGELDHHTADLLREPLEDCLDK(1)GFNR	EEGPSAVVTPAGELDHHTADLLREPLEDCLDK(20.23)GFNR	32	5	0.31945		85867000
A0A076M112 ○	Transcription termination/antitermination protein NusG	Transcription	Transcriptional_apparatus	Intracellular	SSPG_03033	SCO4647	32.844	300	A0A076M112	233	A0A076M112_STRLI Transcription termination/antitermination protein NusG OS=Streptomyces lividans TK24 OX=457428 GN=nusG PE=3 SV=1	A0A076M112	233	233	K	EAEEKAAREAAEAEGKPAPQRKVEVQVLDFE	223.31	70.399	EAAEAEGK(1)PAPQR	EAAEAEGK(70.4)PAPQR	8	2	-0.66341	14162000
A0A076M112 ○	Transcription termination/antitermination protein NusG	Transcription	Transcriptional_apparatus	Intracellular	SSPG_03033	SCO4647	32.844	300	A0A076M112	299	A0A076M112_STRLI Transcription termination/antitermination protein NusG OS=Streptomyces lividans TK24 OX=457428 GN=nusG PE=3 SV=1	A0A076M112	299	299	K	FGRETPVELSFDQIQKN______________	44.863	44.863	ETPVELSFDQIQK(1)N	ETPVELSFDQIQK(44.86)N	13	2	0.11721	11014000
A0A076M112 ●	Transcription termination/antitermination protein NusG	Transcription	Transcriptional_apparatus	Intracellular	SSPG_03033	SCO4647	32.844	300	A0A076M112	233	A0A076M112_STRLI Transcription termination/antitermination protein NusG OS=Streptomyces lividans TK24 OX=457428 GN=nusG PE=3 SV=1	A0A076M112	233	233	K	EAEEKAAREAAEAEGKPAPQRKVEVQVLDFE	223.31	70.399	EAAEAEGK(1)PAPQR	EAAEAEGK(70.4)PAPQR	8	2	-0.66341				14049000
D6EFE4 ●	DNA-directed RNA polymerase subunit beta	Transcription	Transcriptional_apparatus	Intracellular	SSPG_03026	SCO4654	128.48	1161	D6EFE4;D3K7T6	749;162	D6EFE4_STRLI DNA-directed RNA polymerase subunit beta OS=Streptomyces lividans TK24 OX=457428 GN=rpoB PE=3 SV=1;D3K7T6_STRLI RNA polymerase beta subunit (Fragment) OS=Streptomyces lividans 1326 OX=1200984 GN=rpoB PE=4 SV=1	D6EFE4	749	749	K	SSIHIEEHEVDARDTKLGPEEITRDIPNVSE	169.65	152.54	DTK(1)LGPEEITR	DTK(152.54)LGPEEITR	3	2	0.86894				91346000
D6EFE3 ○	DNA-directed RNA polymerase subunit beta	Transcription	Transcriptional_apparatus	Intracellular	SSPG_03025	SCO4655	144.6	1299	D6EFE3	230	D6EFE3_STRLI DNA-directed RNA polymerase subunit beta' OS=Streptomyces lividans TK24 OX=457428 GN=rpoC PE=3 SV=1	D6EFE3	230	230	K	EIDRLDEVWNRFKNLKVQDLEGDELLYRELR	101.35	29.341	NLK(1)VQDLEGDELLYR	NLK(29.34)VQDLEGDELLYR	3	3	0.53211		10222000
D6EFE3 ○	DNA-directed RNA polymerase subunit beta	Transcription	Transcriptional_apparatus	Intracellular	SSPG_03025	SCO4655	144.6	1299	D6EFE3	371	D6EFE3_STRLI DNA-directed RNA polymerase subunit beta' OS=Streptomyces lividans TK24 OX=457428 GN=rpoC PE=3 SV=1	D6EFE3	371	371	K	RLLDLGAPEIIVNNEKRMLQEAVDALFDNGR	97.502	97.502	RLLDLGAPEIIVNNEK(1)R	RLLDLGAPEIIVNNEK(97.5)R	16	3	0.65404		9503800
D6EFE3 ○	DNA-directed RNA polymerase subunit beta	Transcription	Transcriptional_apparatus	Intracellular	SSPG_03025	SCO4655	144.6	1299	D6EFE3	893	D6EFE3_STRLI DNA-directed RNA polymerase subunit beta' OS=Streptomyces lividans TK24 OX=457428 GN=rpoC PE=3 SV=1	D6EFE3	893	893	K	DVIIREEDCGTERGLKLPIATRDADGTLRKA	110.41	110.41	GLK(1)LPIATR	GLK(110.41)LPIATR	3	2	0.089747	11934000	36564000	0.326387
D6EE32 ●	RNA polymerase subunit alpha	Transcription	Transcriptional_apparatus	Intracellular	SSPG_02956	SCO4729	36.695	340	D6EE32	191	D6EE32_STRLI DNA-directed RNA polymerase subunit alpha OS=Streptomyces lividans TK24 OX=457428 GN=rpoA1 PE=3 SV=1	D6EE32	191	191	K	YKVEATRVEQRTDFDKLIVDVETKQAMRPRD	106.49	67.234	TDFDK(1)LIVDVETK	TDFDK(67.23)LIVDVETK(-67.23)	5	3	3.8353				19558000
D6EP53 ●	RNA polymerase sigma factor SigA	Transcription	Transcriptional_apparatus	Intracellular	SSPG_01910	SCO5820	55.934	511	D6EP53	392	D6EP53_STRLI RNA polymerase sigma factor SigA OS=Streptomyces lividans TK24 OX=457428 GN=hrdB PE=3 SV=1	D6EP53	392	392	K	PTPEELAKELDMTPEKVIEVQKYGREPISLH	169.52	117.09	ELDMTPEK(1)VIEVQK	ELDMTPEK(117.09)VIEVQK(-117.09)	8	2	-0.14031				6943600	3201800	2.16866
D6EP53 ○	RNA polymerase principal sigma factor HrdB	Transcription	Transcriptional_apparatus	Intracellular	SSPG_01910	SCO5820	55.934	511	D6EP53	255	D6EP53_STRLI RNA polymerase sigma factor SigA OS=Streptomyces lividans TK24 OX=457428 GN=hrdB PE=3 SV=1	D6EP53	255	255	K	IEAGLFAEDKLANSDKLAPKLKRELEIIAED	30.21	30.21	IEAGLFAEDK(0.321)LANSDK(0.679)LAPK	IEAGLFAEDK(-3.25)LANSDK(3.25)LAPK(-30.21)	16	3	-0.91438	4072000
D6EP53 ○	RNA polymerase principal sigma factor HrdB (RNA polymerase sigma factor SigA)	Transcription	Transcriptional_apparatus	Intracellular	SSPG_01910	SCO5820	55.934	511	D6EP53	238	D6EP53_STRLI RNA polymerase sigma factor SigA OS=Streptomyces lividans TK24 OX=457428 GN=hrdB PE=3 SV=1	D6EP53	238	238	K	GKVPLLNAEQEVELAKRIEAGLFAEDKLANS	24.407	24.407	QIGK(0.132)VPLLNAEQEVELAK(0.868)R	QIGK(-8.18)VPLLNAEQEVELAK(8.18)R	18	3	0.045795		5584500
D6EUR8 ○	Peptide deformylase	Translation	Protein modification	Intracellular	SSPG_02462	SCO5221	24.184	216	D6EUR8	94	D6EUR8_STRLI Peptide deformylase OS=Streptomyces lividans TK24 OX=457428 GN=def4 PE=3 SV=1	D6EUR8	94	94	K	TAEGVGLAANQIGVSKKVFVYDCPDDEGVRH	188.09	156	TAEGVGLAANQIGVSK(1)K	TAEGVGLAANQIGVSK(156)K(-156)	16	2	-0.26526	24761000	75392000	0.32843
D6EKC0 ●	30S ribosomal protein S1	Translation	Ribosomal_protein	Intracellular	SSPG_05548	SCO1998	55.034	502	D6EKC0	96	D6EKC0_STRLI 30S ribosomal protein S1 OS=Streptomyces lividans TK24 OX=457428 GN=rpsA PE=4 SV=1	D6EKC0	96	96	K	EVVAVGDEIEALVLQKEDKEGRLILSKKRAQ	267.93	183.47	HDVDPNEVVAVGDEIEALVLQK(0.995)EDK(0.005)EGR	HDVDPNEVVAVGDEIEALVLQK(22.95)EDK(-22.95)EGR	22	4	-0.19991					18384000
D6EKC0 ●	30S ribosomal protein S1	Translation	Ribosomal_protein	Intracellular	SSPG_05548	SCO1998	55.034	502	D6EKC0	99	D6EKC0_STRLI 30S ribosomal protein S1 OS=Streptomyces lividans TK24 OX=457428 GN=rpsA PE=4 SV=1	D6EKC0	99	99	K	AVGDEIEALVLQKEDKEGRLILSKKRAQYER	330.17	330.17	HDVDPNEVVAVGDEIEALVLQKEDK(1)EGR	HDVDPNEVVAVGDEIEALVLQK(-33.46)EDK(33.46)EGR	25	3	-1.1302					52514000
D6EKC0 ○	30S ribosomal protein S1	Translation	Ribosomal_protein	Intracellular	SSPG_05548	SCO1998	55.034	502	D6EKC0	175	D6EKC0_STRLI 30S ribosomal protein S1 OS=Streptomyces lividans TK24 OX=457428 GN=rpsA PE=4 SV=1	D6EKC0	175	175	K	RVRDLQPYVGKELEAKIIELDKNRNNVVLSR	154.15	154.15	ELEAK(1)IIELDKNR	ELEAK(84.87)IIELDK(-84.87)NR	5	2	-1.9001		4070600
D6EKC0 ○	30S ribosomal protein S1	Translation	Ribosomal_protein	Intracellular	SSPG_05548	SCO1998	55.034	502	D6EKC0	303	D6EKC0_STRLI 30S ribosomal protein S1 OS=Streptomyces lividans TK24 OX=457428 GN=rpsA PE=4 SV=1	D6EKC0	303	303	K	QQFARTHQIGQVVPGKVTKLVPFGAFVRVDE	96.745	96.745	THQIGQVVPGK(1)VTK	THQIGQVVPGK(96.74)VTK(-96.74)	11	2	-0.57597	6809200	19650000	0.346524
D6EKC0 ○	30S ribosomal protein S1	Translation	Ribosomal_protein	Intracellular	SSPG_05548	SCO1998	55.034	502	D6EKC0	74	D6EKC0_STRLI 30S ribosomal protein S1 OS=Streptomyces lividans TK24 OX=457428 GN=rpsA PE=4 SV=1	D6EKC0	74	74	K	GYKTEGVIPSRELSIKHDVDPNEVVAVGDEI	127.73	85.004	ELSIK(1)HDVDPNEVVAVGDEIEALVLQKEDK	ELSIK(82.47)HDVDPNEVVAVGDEIEALVLQK(-82.47)EDK(-85)	5	4	-1.0817	15305000	60898000	0.251322
D6EKC0 ○	30S ribosomal protein S1	Translation	Ribosomal_protein	Intracellular	SSPG_05548	SCO1998	55.034	502	D6EKC0	442	D6EKC0_STRLI 30S ribosomal protein S1 OS=Streptomyces lividans TK24 OX=457428 GN=rpsA PE=4 SV=1	D6EKC0	442	442	K	AEAQTRFEQHQAQVIKSREADEKAAAEGVDT	168.83	89.189	FEQHQAQVIK(1)SR	FEQHQAQVIK(89.19)SR	10	2	2.9032	27285000	177190000	0.153987
D6ED40 ●	30S ribosomal protein S20	Translation	Ribosomal_protein	Intracellular	SSPG_04969	SCO2563	9.542	88	D6ED40	46	D6ED40_STRLI 30S ribosomal protein S20 OS=Streptomyces lividans TK24 OX=457428 GN=rpsT PE=3 SV=1	D6ED40	46	46	K	AIRKAREAAAAGDVEKATEFQRVASRELDKA	141.58	103.75	EAAAAGDVEK(1)ATEFQR	EAAAAGDVEK(103.75)ATEFQR	10	2	1.0337				3455200
D6ETJ8 ○	50S ribosomal protein L25	Translation	Ribosomal_protein	Intracellular	SSPG_04413	SCO3124	20.828	198	D6ETJ8	95	D6ETJ8_STRLI 50S ribosomal protein L25 OS=Streptomyces lividans TK24 OX=457428 GN=rplY PE=3 SV=1	D6ETJ8	95	95	K	DPIKGFLEHVDLQLVKRGETVSVEIPVQAEG	85.522	46.159	GFLEHVDLQLVK(1)R	GFLEHVDLQLVK(46.16)R	12	3	-0.57752		4464000
D6EM91 ●	30S ribosomal protein S6	Translation	Ribosomal_protein	Intracellular	SSPG_03746	SCO3906	11.177	96	D6EM91	39	D6EM91_STRLI 30S ribosomal protein S6 OS=Streptomyces lividans TK24 OX=457428 GN=rpsF PE=3 SV=1	D6EM91	39	39	K	ENFLSVVRDGGGKVEKVDTWGRRRLSYEIKK	133.23	96.668	VEK(1)VDTWGR	VEK(96.67)VDTWGR	3	2	-0.31418					9270200
D6EM88 ●	50S ribosomal protein L9	Translation	Ribosomal_protein	Intracellular	SSPG_03743	SCO3909	15.968	148	D6EM88	45	D6EM88_STRLI 50S ribosomal protein L9 OS=Streptomyces lividans TK24 OX=457428 GN=rplI PE=3 SV=1	D6EM88	45	45	K	LIPRKFAIRWTKGGEKDVEQIRRARKIHEIQ	160.33	101.93	GGEK(1)DVEQIRR	GGEK(101.93)DVEQIRR	4	3	0.24098					17655000
D6EM88 ●	50S ribosomal protein L9	Translation	Ribosomal_protein	Intracellular	SSPG_03743	SCO3909	15.968	148	D6EM88	2	D6EM88_STRLI 50S ribosomal protein L9 OS=Streptomyces lividans TK24 OX=457428 GN=rplI PE=3 SV=1	D6EM88	2	2	K	______________MKIILTHEVSGLGAAGD	17.358	17.358	MK(1)IILTHEVSGLGAAGDVVDVK(1)DGYAR	MK(17.36)IILTHEVSGLGAAGDVVDVK(17.36)DGYAR	2	3	2.4116					28782000
D6EM88 ●	50S ribosomal protein L9	Translation	Ribosomal_protein	Intracellular	SSPG_03743	SCO3909	15.968	148	D6EM88	22	D6EM88_STRLI 50S ribosomal protein L9 OS=Streptomyces lividans TK24 OX=457428 GN=rplI PE=3 SV=1	D6EM88	22	22	K	HEVSGLGAAGDVVDVKDGYARNYLIPRKFAI	17.358	17.358	MK(1)IILTHEVSGLGAAGDVVDVK(1)DGYAR	MK(17.36)IILTHEVSGLGAAGDVVDVK(17.36)DGYAR	22	3	2.4116					28782000
D6EM88 ○	50S ribosomal protein L9	Translation	Ribosomal_protein	Intracellular	SSPG_03743	SCO3909	15.968	148	D6EM88	45	D6EM88_STRLI 50S ribosomal protein L9 OS=Streptomyces lividans TK24 OX=457428 GN=rplI PE=3 SV=1	D6EM88	45	45	K	LIPRKFAIRWTKGGEKDVEQIRRARKIHEIQ	160.33	101.93	GGEK(1)DVEQIRR	GGEK(101.93)DVEQIRR	4	3	0.24098	45456000
D6EM88 ○	50S ribosomal protein L9	Translation	Ribosomal_protein	Intracellular	SSPG_03743	SCO3909	15.968	148	D6EM88	112	D6EM88_STRLI 50S ribosomal protein L9 OS=Streptomyces lividans TK24 OX=457428 GN=rplI PE=3 SV=1	D6EM88	112	112	K	DVASAIKAAGGPEVDKRRIELGSPIKTLGAH	91.867	91.867	AAGGPEVDK(1)R	AAGGPEVDK(91.87)R	9	2	2.3764	16465000	65945000	0.249678
D6EFE9 ○	50S ribosomal protein L1	Translation	Ribosomal_protein	Intracellular	SSPG_03031	SCO4649	25.763	241	D6EFE9	19	D6EFE9_STRLI 50S ribosomal protein L1 OS=Streptomyces lividans TK24 OX=457428 GN=rplA PE=3 SV=1	D6EFE9	19	19	K	RSKSLRAADAKIDRDKLYAPLEAVRLAKETS	44.925	44.925	IDRDK(1)LYAPLEAVR	IDRDK(44.93)LYAPLEAVR	5	3	-0.85358		38340000
D6EFE6 ○	50S ribosomal protein L10	Translation	Ribosomal_protein	Intracellular	SSPG_03028	SCO4652	18.646	176	D6EFE6	135	D6EFE6_STRLI 50S ribosomal protein L10 OS=Streptomyces lividans TK24 OX=457428 GN=rplJ PE=3 SV=1	D6EFE6	135	135	K	IKKLADLESREVLLSKLAGAFKGKQSQTAQL	140.16	140.16	EVLLSK(1)LAGAFK	EVLLSK(140.16)LAGAFK(-140.16)	6	2	0.96414		28393000
D6EFE5 ○	50S ribosomal protein L7/L12	Translation	Ribosomal_protein	Intracellular	SSPG_03027	SCO4653	13.209	127	D6EFE5	99	D6EFE5_STRLI 50S ribosomal protein L7/L12 OS=Streptomyces lividans TK24 OX=457428 GN=rplL PE=3 SV=1	D6EFE5	99	99	K	SLGLKEAKDLVDGAPKPVLEKVAKDAAEKAA	64.73	62.633	DLVDGAPK(1)PVLEK	DLVDGAPK(62.63)PVLEK(-62.63)	8	2	-0.78445	17388000	6409100	2.71302
D6EFE5 ○	50S ribosomal protein L7/L12	Translation	Ribosomal_protein	Intracellular	SSPG_03027	SCO4653	13.209	127	D6EFE5	88	D6EFE5_STRLI 50S ribosomal protein L7/L12 OS=Streptomyces lividans TK24 OX=457428 GN=rplL PE=3 SV=1	D6EFE5	88	88	K	IQVIKVVRELTSLGLKEAKDLVDGAPKPVLE	129.85	105.2	ELTSLGLK(1)EAK	ELTSLGLK(105.2)EAK(-105.2)	8	2	-0.10205	227870000	702580000	0.324333
D6EFD8 ●	30S ribosomal protein S7	Translation	Ribosomal_protein	Intracellular	SSPG_03020	SCO4660	17.431	156	D6EFD8	76	D6EFD8_STRLI 30S ribosomal protein S7 OS=Streptomyces lividans TK24 OX=457428 GN=rspG PE=3 SV=1	D6EFD8	76	76	K	TLKRALENIKPTLEVKSRRVGGATYQVPIEV	59.709	59.709	ALENIKPTLEVK(1)SR	ALENIK(-40.92)PTLEVK(40.92)SR	12	3	-0.0032905				5513100
D6EFD8 ●	30S ribosomal protein S7	Translation	Ribosomal_protein	Intracellular	SSPG_03020	SCO4660	17.431	156	D6EFD8	63	D6EFD8_STRLI 30S ribosomal protein S7 OS=Streptomyces lividans TK24 OX=457428 GN=rspG PE=3 SV=1	D6EFD8	63	63	K	EGLREKTGNDPVITLKRALENIKPTLEVKSR	195.51	80.102	TGNDPVITLK(1)R	TGNDPVITLK(80.1)R	10	2	-0.51921					7192800
D6EFD8 ○	30S ribosomal protein S7	Translation	Ribosomal_protein	Intracellular	SSPG_03020	SCO4660	17.431	156	D6EFD8	76	D6EFD8_STRLI 30S ribosomal protein S7 OS=Streptomyces lividans TK24 OX=457428 GN=rspG PE=3 SV=1	D6EFD8	76	76	K	TLKRALENIKPTLEVKSRRVGGATYQVPIEV	59.709	59.709	ALENIKPTLEVK(1)SR	ALENIK(-40.92)PTLEVK(40.92)SR	12	3	-0.0032905		8066800
D6EFD8 ○	30S ribosomal protein S7	Translation	Ribosomal_protein	Intracellular	SSPG_03020	SCO4660	17.431	156	D6EFD8	63	D6EFD8_STRLI 30S ribosomal protein S7 OS=Streptomyces lividans TK24 OX=457428 GN=rspG PE=3 SV=1	D6EFD8	63	63	K	EGLREKTGNDPVITLKRALENIKPTLEVKSR	195.51	80.102	TGNDPVITLK(1)R	TGNDPVITLK(80.1)R	10	2	-0.51921	161070000	468800000	0.343579
D6EE60 ●	30S ribosomal protein S10	Translation	Ribosomal_protein	Intracellular	SSPG_02984	SCO4701	11.521	102	D6EE60	57	D6EE60_STRLI 30S ribosomal protein S10 OS=Streptomyces lividans TK24 OX=457428 GN=rpsJ PE=3 SV=1	D6EE60	57	57	K	LPTEKNVYCVIKSPHKYKDSREHFEMRTHKR	78.556	66.55	SPHK(0.918)YK(0.082)DSR	SPHK(10.51)YK(-10.51)DSR	4	3	1.7466					7651000
D6EE60 ○	30S ribosomal protein S10	Translation	Ribosomal_protein	Intracellular	SSPG_02984	SCO4701	11.521	102	D6EE60	57	D6EE60_STRLI 30S ribosomal protein S10 OS=Streptomyces lividans TK24 OX=457428 GN=rpsJ PE=3 SV=1	D6EE60	57	57	K	LPTEKNVYCVIKSPHKYKDSREHFEMRTHKR	78.556	66.55	SPHK(0.918)YK(0.082)DSR	SPHK(10.51)YK(-10.51)DSR	4	3	1.7466	10927000	37293000	0.293004
D6EE58 ●	50S ribosomal protein L4	Translation	Ribosomal_protein	Intracellular	SSPG_02982	SCO4703	23.643	219	D6EE58	13	D6EE58_STRLI 50S ribosomal protein L4 OS=Streptomyces lividans TK24 OX=457428 GN=rplD PE=3 SV=1	D6EE58	13	13	K	___MSTVDILSPAGEKTGSVELPAEIFGVEK	265.38	173.37	STVDILSPAGEK(1)TGSVELPAEIFGVEK	STVDILSPAGEK(173.37)TGSVELPAEIFGVEK(-173.37)	12	2	-3.988					9916600
D6EE58 ○	50S ribosomal protein L4	Translation	Ribosomal_protein	Intracellular	SSPG_02982	SCO4703	23.643	219	D6EE58	13	D6EE58_STRLI 50S ribosomal protein L4 OS=Streptomyces lividans TK24 OX=457428 GN=rplD PE=3 SV=1	D6EE58	13	13	K	___MSTVDILSPAGEKTGSVELPAEIFGVEK	265.38	173.37	STVDILSPAGEK(1)TGSVELPAEIFGVEK	STVDILSPAGEK(173.37)TGSVELPAEIFGVEK(-173.37)	12	2	-3.988	90729000	43486000	2.0864
D6EE57 ●	50S ribosomal protein L23	Translation	Ribosomal_protein	Intracellular	SSPG_02981	SCO4704	14.978	139	D6EE57	52	D6EE57_STRLI 50S ribosomal protein L23 OS=Streptomyces lividans TK24 OX=457428 GN=rplW PE=3 SV=1	D6EE57	52	52	K	TPASKAFTDPRDVLLKPVVSEKSYALLDENK	123.75	123.75	DVLLK(1)PVVSEK	DVLLK(123.75)PVVSEK(-123.75)	5	2	-0.15786					23095000
D6EE50 ●	30S ribosomal protein S17	Translation	Ribosomal_protein	Intracellular	SSPG_02974	SCO4711	10.72	95	D6EE50	11	D6EE50_STRLI 30S ribosomal protein S17 OS=Streptomyces lividans TK24 OX=457428 GN=rpsQ PE=3 SV=1	D6EE50	11	11	K	_____MSESNVTEETKAARGFRKTRQGLVVS	176.48	115.57	SESNVTEETK(1)AAR	SESNVTEETK(115.57)AAR	10	2	-1.475				5614300
D6EE50 ●	30S ribosomal protein S17	Translation	Ribosomal_protein	Intracellular	SSPG_02974	SCO4711	10.72	95	D6EE50	57	D6EE50_STRLI 30S ribosomal protein S17 OS=Streptomyces lividans TK24 OX=457428 GN=rpsQ PE=3 SV=1	D6EE50	57	57	K	THALYGKVIRRTEKLKAHDEQNAAGVGDRVL	53.278	38.453	TEK(0.399)LK(0.601)AHDEQNAAGVGDR	TEK(-1.77)LK(1.77)AHDEQNAAGVGDR	5	4	0.78758				30373000
D6EE50 ○	30S ribosomal protein S17	Translation	Ribosomal_protein	Intracellular	SSPG_02974	SCO4711	10.72	95	D6EE50	57	D6EE50_STRLI 30S ribosomal protein S17 OS=Streptomyces lividans TK24 OX=457428 GN=rpsQ PE=3 SV=1	D6EE50	57	57	K	THALYGKVIRRTEKLKAHDEQNAAGVGDRVL	53.278	38.453	TEK(0.399)LK(0.601)AHDEQNAAGVGDR	TEK(-1.77)LK(1.77)AHDEQNAAGVGDR	5	4	0.78758	48913000
D6EE48 ○	50S ribosomal protein L24	Translation	Ribosomal_protein	Intracellular	SSPG_02972	SCO4713	11.59	107	D6EE48	77	D6EE48_STRLI 50S ribosomal protein L24 OS=Streptomyces lividans TK24 OX=457428 GN=rplX PE=3 SV=1	D6EE48	77	77	K	TEAPIHVSNVQLVVEKDGNKVVTRVGYRFDD	95.823	95.823	GSQAGGIVTTEAPIHVSNVQLVVEK(1)DGNK	GSQAGGIVTTEAPIHVSNVQLVVEK(95.82)DGNK(-95.82)	25	3	0.49341		6940500
D6EE48 ○	50S ribosomal protein L24	Translation	Ribosomal_protein	Intracellular	SSPG_02972	SCO4713	11.59	107	D6EE48	96	D6EE48_STRLI 50S ribosomal protein L24 OS=Streptomyces lividans TK24 OX=457428 GN=rplX PE=3 SV=1	D6EE48	96	96	K	KVVTRVGYRFDDEGNKVRVAKRTGEDI____	123.98	72.891	VGYRFDDEGNK(1)VR	VGYRFDDEGNK(72.89)VR	11	3	-0.76758	20694000	10157000	2.03741
D6EE31 ○	50S ribosomal protein L17	Translation	Ribosomal_protein	Intracellular	SSPG_02955	SCO4730	18.13	168	D6EE31	134	D6EE31_STRLI 50S ribosomal protein L17 OS=Streptomyces lividans TK24 OX=457428 GN=rplQ PE=3 SV=1	D6EE31	134	134	K	LTVAQQATGEAEAATKRAAKDAEGSAEVSEA	100.1	100.1	RGDNAPMAVIELVEALTVAQQATGEAEAATK(1)R	RGDNAPMAVIELVEALTVAQQATGEAEAATK(100.1)R	31	4	0.0088238		6430100
D6EE27 ●	50S ribosomal protein L13	Translation	Ribosomal_protein	Intracellular	SSPG_02951	SCO4734	16.448	147	D6EE27	99	D6EE27_STRLI 50S ribosomal protein L13 OS=Streptomyces lividans TK24 OX=457428 GN=rplM PE=3 SV=1	D6EE27	99	99	K	LRSVRYDELLDKNPEKAVEKAIKGMLPKNSL	129.37	111.81	YDELLDKNPEK(1)AVEK	YDELLDK(-52.92)NPEK(52.92)AVEK(-111.81)	11	3	0.34163					5632100
D6EE27 ○	50S ribosomal protein L13	Translation	Ribosomal_protein	Intracellular	SSPG_02951	SCO4734	16.448	147	D6EE27	95	D6EE27_STRLI 50S ribosomal protein L13 OS=Streptomyces lividans TK24 OX=457428 GN=rplM PE=3 SV=1	D6EE27	95	95	K	YPGGLRSVRYDELLDKNPEKAVEKAIKGMLP	71.349	64.297	YDELLDK(1)NPEK	YDELLDK(64.3)NPEK(-64.3)	7	2	1.9732		8759400
D6EE26 ●	30S ribosomal protein S9	Translation	Ribosomal_protein	Intracellular	SSPG_02950	SCO4735	18.699	170	D6EE26	66	D6EE26_STRLI 30S ribosomal protein S9 OS=Streptomyces lividans TK24 OX=457428 GN=rpsI PE=3 SV=1	D6EE26	66	66	K	RKNAIARVRIVPGTGKWKVNGRTLEDYFPNK	85.064	83.265	IVPGTGK(1)WK	IVPGTGK(83.26)WK(-83.26)	7	2	0.019899					5365200
D6ETB1 ○	50S ribosomal protein L31	Translation	Ribosomal_protein	Intracellular	SSPG_02349	SCO5359	8.1191	74	D6ETB1	48	D6ETB1_STRLI 50S ribosomal protein L31 OS=Streptomyces lividans TK24 OX=457428 GN=rpmE PE=3 SV=1	D6ETB1	48	48	K	IRAEVCSECHPFYTGKQKILDTGGRVARFEA	52.693	34.094	AEVCSECHPFYTGK(1)QK	AEVCSECHPFYTGK(34.09)QK(-34.09)	14	3	-0.051912	33192000	87460000	0.379511
D6ERG1 ●	30S ribosomal protein S2	Translation	Ribosomal_protein	Intracellular	SSPG_02095	SCO5624	34.061	315	D6ERG1	132	D6ERG1_STRLI 30S ribosomal protein S2 OS=Streptomyces lividans TK24 OX=457428 GN=rpsB PE=3 SV=1	D6ERG1	132	132	K	LEQIDFEDVAASGLTKKELLVLSREKAKLEK	242.07	122.22	ELEQIDFEDVAASGLTK(1)K	ELEQIDFEDVAASGLTK(122.22)K(-122.22)	17	3	0.83442				11522000
D6ERG1 ●	30S ribosomal protein S2	Translation	Ribosomal_protein	Intracellular	SSPG_02095	SCO5624	34.061	315	D6ERG1	258	D6ERG1_STRLI 30S ribosomal protein S2 OS=Streptomyces lividans TK24 OX=457428 GN=rpsB PE=3 SV=1	D6ERG1	258	258	K	GEPLAAWERDLLEGEKAEKKDDAEAAEKPAE	93.111	81.972	DLLEGEK(1)AEK	DLLEGEK(81.97)AEK(-81.97)	7	2	0.24504					9815800
D6ERG1 ○	30S ribosomal protein S2	Translation	Ribosomal_protein	Intracellular	SSPG_02095	SCO5624	34.061	315	D6ERG1	261	D6ERG1_STRLI 30S ribosomal protein S2 OS=Streptomyces lividans TK24 OX=457428 GN=rpsB PE=3 SV=1	D6ERG1	261	261	K	LAAWERDLLEGEKAEKKDDAEAAEKPAEAPA	141.71	141.71	DLLEGEKAEK(1)K	DLLEGEK(-48.04)AEK(48.04)K(-141.71)	10	2	1.4764		22075000
D6ERG1 ○	30S ribosomal protein S2	Translation	Ribosomal_protein	Intracellular	SSPG_02095	SCO5624	34.061	315	D6ERG1	200	D6ERG1_STRLI 30S ribosomal protein S2 OS=Streptomyces lividans TK24 OX=457428 GN=rpsB PE=3 SV=1	D6ERG1	200	200	K	VAILDTNCDPDEVDYKIPGNDDAIRSVTLLT	89.954	89.954	KLNIPVVAILDTNCDPDEVDYK(1)IPGNDDAIR	K(-71.63)LNIPVVAILDTNCDPDEVDYK(71.63)IPGNDDAIR	22	3	0.90172		34025000
D6ED51 ○	Ribosomal RNA small subunit methyltransferase E	Translation	RNA modification	Intracellular	SSPG_04980	SCO2552	26.129	249	D6ED51	58	D6ED51_STRLI Ribosomal RNA small subunit methyltransferase E OS=Streptomyces lividans TK24 OX=457428 GN=SLIV_24925 PE=3 SV=1	D6ED51	58	58	K	VVLTDGRGHWAEGTVKAAEGKDRLVVTVPGG	38.613	38.613	GHWAEGTVK(0.995)AAEGK(0.005)DR	GHWAEGTVK(22.99)AAEGK(-22.99)DR	9	3	1.0571		4470200
D6ENW9 ○	RNA methyltransferase	Translation	RNA modification	Intracellular	SSPG_01826	SCO5901	49.546	458	D6ENW9	343	D6ENW9_STRLI Putative RNA methyltransferase OS=Streptomyces lividans TK24 OX=457428 GN=SLIV_09095 PE=3 SV=1	D6ENW9	343	343	K	DRVGDQGAVLGIESGKRAVEDARHNLAAFDR	95.417	51.013	VGDQGAVLGIESGK(1)R	VGDQGAVLGIESGK(51.01)R	14	2	0.32398	9373400
D6EW27 ●	tRNA 2-methylthio-N6-isopentenyl adenosine(37) hydroxylase MiaE-like protein	Translation	RNA modification		SSPG_02522	SCO5167	27.32	260	D6EW27	6	D6EW27_STRLI Uncharacterized protein OS=Streptomyces lividans TK24 OX=457428 GN=SLIV_12545 PE=4 SV=1	D6EW27	6	6	K	__________MTSSDKPGTAADAPAETAGTA	162.45	112.95	TSSDK(1)PGTAADAPAETAGTAGTAGTGGATPVAAR	TSSDK(112.95)PGTAADAPAETAGTAGTAGTGGATPVAAR	5	3	0.36641					8743600
D6ECX8 ○	Trigger factor/Ribosome-associated molecular chaperone	Translation	Translational_apparatus	Intracellular	SSPG_04907	SCO2620	51.167	468	D6ECX8	457	D6ECX8_STRLI Trigger factor OS=Streptomyces lividans TK24 OX=457428 GN=tig PE=3 SV=1	D6ECX8	457	457	K	TEAAEADATEAADAEKADDKAEEKTEG____	95.111	95.111	DTNGEIVDLDDEEDEETEAAEADATEAADAEK(0.996)ADDK(0.004)AEEK	DTNGEIVDLDDEEDEETEAAEADATEAADAEK(23.45)ADDK(-23.45)AEEK(-95.11)	32	3	0.25075		41468000
D6ECX8 ○	Trigger factor/Ribosome-associated molecular chaperone	Translation	Translational_apparatus	Intracellular	SSPG_04907	SCO2620	51.167	468	D6ECX8	363	D6ECX8_STRLI Trigger factor OS=Streptomyces lividans TK24 OX=457428 GN=tig PE=3 SV=1	D6ECX8	363	363	K	AVKGIKTQFVLDELVKQEKLNVSQEELTEHL	139.76	33.787	TQFVLDELVK(1)QEK	TQFVLDELVK(33.79)QEK(-33.79)	10	3	-2.2811		49821000
D6ETB0 ●	Peptide chain release factor 1	Translation	Translational_apparatus	Intracellular	SSPG_02348	SCO5360	39.459	358	D6ETB0	308	D6ETB0_STRLI Peptide chain release factor 1 OS=Streptomyces lividans TK24 OX=457428 GN=prfA PE=3 SV=1	D6ETB0	308	308	K	ADARRSQVRTVDRSEKIRTYNFPENRISDHR	91.584	91.584	TVDRSEK(1)IR	TVDRSEK(91.58)IR	7	3	0.12235					14018000
D6ETB0 ○	Peptide chain release factor 1 (RF-1)	Translation	Translational_apparatus	Intracellular	SSPG_02348	SCO5360	39.459	358	D6ETB0	160	D6ETB0_STRLI Peptide chain release factor 1 OS=Streptomyces lividans TK24 OX=457428 GN=prfA PE=3 SV=1	D6ETB0	160	160	K	TESELGGYKDVQVAVKTKGGQGATEPGQGVW	68.369	68.369	TEIIDSTESELGGYK(0.037)DVQVAVK(0.963)TK	TEIIDSTESELGGYK(-14.15)DVQVAVK(14.15)TK(-68.37)	22	3	0.084989		3903600
D3K6W8 ○	Elongation factor P	Translation	Translational_apparatus	Intracellular	SSPG_06064	SCO1491	18.339	167	D3K6W8;D6EPT6	48;53	D3K6W8_STRLI Elongation factor P (Fragment) OS=Streptomyces lividans 1326 OX=1200984 GN=efp PE=3 SV=1;D6EPT6_STRLI Elongation factor P OS=Streptomyces lividans TK24 OX=457428 GN=efp PE=3 SV=1	D3K6W8	48	48	K	VRTKLKNVLSGKVVDKTFNAGVKVETATVDK	71.349	66.435	VVDK(1)TFNAGVK	VVDK(66.43)TFNAGVK(-66.43)	4	2	1.4548	4922900	14903000	0.330329
A0A076MGW5 ●	Translation initiation factor IF-3	Translation	Translational_apparatus	Intracellular	SSPG_05953	SCO1600	22.434	202	A0A076MGW5	175	A0A076MGW5_STRLI Translation initiation factor IF-3 OS=Streptomyces lividans TK24 OX=457428 GN=infC PE=3 SV=1	A0A076MGW5	175	175	K	MAEARQAQEARKADAKANPGKSQNAAETDDA	117.76	88.136	ADAK(1)ANPGK	ADAK(88.14)ANPGK(-88.14)	4	2	0.23319				17364000
D6ED05 ●	GTPase Obg (GTP-binding protein Obg)	Translation	Translational_apparatus	Intracellular	SSPG_04934	SCO2595	51.073	478	D6ED05	28	D6ED05_STRLI GTPase Obg OS=Streptomyces lividans TK24 OX=457428 GN=obg PE=3 SV=1	D6ED05	28	28	K	AAGNGGHGCASVHREKFKPLGGPDGGNGGRG	139.78	82.543	EK(1)FK(1)PLGGPDGGNGGR	EK(82.54)FK(82.54)PLGGPDGGNGGR	2	2	-3.5111				4595300
D6ED05 ○	GTPase Obg (GTP-binding protein Obg)	Translation	Translational_apparatus	Intracellular	SSPG_04934	SCO2595	51.073	478	D6ED05	30	D6ED05_STRLI GTPase Obg OS=Streptomyces lividans TK24 OX=457428 GN=obg PE=3 SV=1	D6ED05	30	30	K	GNGGHGCASVHREKFKPLGGPDGGNGGRGGD	82.543	82.543	EK(1)FK(1)PLGGPDGGNGGR	EK(82.54)FK(82.54)PLGGPDGGNGGR	4	2	-3.5111		6366600
D6ED05 ○	GTPase Obg (GTP-binding protein Obg)	Translation	Translational_apparatus	Intracellular	SSPG_04934	SCO2595	51.073	478	D6ED05	28	D6ED05_STRLI GTPase Obg OS=Streptomyces lividans TK24 OX=457428 GN=obg PE=3 SV=1	D6ED05	28	28	K	AAGNGGHGCASVHREKFKPLGGPDGGNGGRG	139.78	82.543	EK(1)FK(1)PLGGPDGGNGGR	EK(82.54)FK(82.54)PLGGPDGGNGGR	2	2	-3.5111	65335000	730420000	0.0894485
D6EE95 ●	Elongation factor G	Translation	Translational_apparatus	Intracellular	SSPG_03019	SCO4661	77.656	708	D6EE95	704	D6EE95_STRLI Elongation factor G OS=Streptomyces lividans TK24 OX=457428 GN=fusA PE=3 SV=1	D6EE95	704	704	K	SYAEVPRNVAEEIIAKAKGE___________	157.78	85.731	NVAEEIIAK(1)AK	NVAEEIIAK(85.73)AK(-85.73)	9	2	1.067					5423700
D6EE95 ●	Elongation factor G	Translation	Translational_apparatus	Intracellular	SSPG_03019	SCO4661	77.656	708	D6EE95	511	D6EE95_STRLI Elongation factor G OS=Streptomyces lividans TK24 OX=457428 GN=fusA PE=3 SV=1	D6EE95	511	511	K	RETIRKTVERVDYTHKKQTGGTGQFAKVQIA	123.01	44.395	VDYTHK(1)K	VDYTHK(44.39)K(-44.39)	6	3	0.2596					35996000
D6EE95 ○	Elongation factor G1	Translation	Translational_apparatus	Intracellular	SSPG_03019	SCO4661	77.656	708	D6EE95	406	D6EE95_STRLI Elongation factor G OS=Streptomyces lividans TK24 OX=457428 GN=fusA PE=3 SV=1	D6EE95	406	406	K	MGLKQTTTGETLSDDKSPVILESMDFPAPVI	87.111	87.111	QTTTGETLSDDK(1)SPVILESMDFPAPVIQVAIEPK	QTTTGETLSDDK(87.11)SPVILESMDFPAPVIQVAIEPK(-87.11)	12	3	-0.46832		37374000
D6EE95 ○	Elongation factor G1	Translation	Translational_apparatus	Intracellular	SSPG_03019	SCO4661	77.656	708	D6EE95	435	D6EE95_STRLI Elongation factor G OS=Streptomyces lividans TK24 OX=457428 GN=fusA PE=3 SV=1	D6EE95	435	435	K	VIQVAIEPKSKGDQEKLGVAIQRLAEEDPSF	107.17	107.17	SKGDQEK(1)LGVAIQR	SK(-45.35)GDQEK(45.35)LGVAIQR	7	2	0.84964	15293000	76393000	0.200188
A0A076M0Z6 ○	Elongation factor Tu	Translation	Translational_apparatus	Intracellular	SSPG_03018	SCO4662	43.78	397	A0A076M0Z6	363	A0A076M0Z6_STRLI Elongation factor Tu OS=Streptomyces lividans TK24 OX=457428 GN=tuf1 PE=3 SV=1	A0A076M0Z6	363	363	K	PEGTEMVMPGDNTEMKVELIQPVAMEEGLKF	28.764	28.764	TTDVTGVVTLPEGTEMVMPGDNTEMK(1)VELIQPVAMEEGLK	TTDVTGVVTLPEGTEMVMPGDNTEMK(28.76)VELIQPVAMEEGLK(-28.76)	26	4	3.0165	27973000
A0A076M0Z6 ○	Elongation factor Tu	Translation	Translational_apparatus	Intracellular	SSPG_03018	SCO4662	43.78	397	A0A076M0Z6	317	A0A076M0Z6_STRLI Elongation factor Tu OS=Streptomyces lividans TK24 OX=457428 GN=tuf1 PE=3 SV=1	A0A076M0Z6	317	317	K	VTPHTEFEAQAYILSKDEGGRHTPFFNNYRP	90.123	90.123	GQVIIKPGSVTPHTEFEAQAYILSK(1)DEGGR	GQVIIK(-70.24)PGSVTPHTEFEAQAYILSK(70.24)DEGGR	25	4	1.0707		16181000
A0A076M0Z6 ○	Elongation factor Tu	Translation	Translational_apparatus	Intracellular	SSPG_03018	SCO4662	43.78	397	A0A076M0Z6	211	A0A076M0Z6_STRLI Elongation factor Tu OS=Streptomyces lividans TK24 OX=457428 GN=tuf1 PE=3 SV=1	A0A076M0Z6	211	211	K	KAVDEAIPEPERDVDKPFLMPIEDVFTITGR	118	74.296	DVDK(1)PFLMPIEDVFTITGR	DVDK(74.3)PFLMPIEDVFTITGR	4	2	-0.69831		7839500
A0A076M0Z6 ○	Elongation factor Tu	Translation	Translational_apparatus	Intracellular	SSPG_03018	SCO4662	43.78	397	A0A076M0Z6	179	A0A076M0Z6_STRLI Elongation factor Tu OS=Streptomyces lividans TK24 OX=457428 GN=tuf1 PE=3 SV=1	A0A076M0Z6	179	179	K	EFPGDDVPVVKVSALKALEGDKEWGNSVLEL	50.783	50.783	VSALK(0.996)ALEGDK(0.004)EWGNSVLELMK	VSALK(24.28)ALEGDK(-24.28)EWGNSVLELMK(-50.78)	5	3	0.41152		13718000
A0A076M0Z6 ○	Elongation factor Tu	Translation	Translational_apparatus	Intracellular	SSPG_03018	SCO4662	43.78	397	A0A076M0Z6	174	A0A076M0Z6_STRLI Elongation factor Tu OS=Streptomyces lividans TK24 OX=457428 GN=tuf1 PE=3 SV=1	A0A076M0Z6	174	174	K	LLSEYEFPGDDVPVVKVSALKALEGDKEWGN	179.79	21.968	ELLSEYEFPGDDVPVVK(1)VSALK	ELLSEYEFPGDDVPVVK(21.97)VSALK(-21.97)	17	3	1.2783	40157000	130220000	0.308378
A0A076M0Z6 ○	Elongation factor Tu	Translation	Translational_apparatus	Intracellular	SSPG_03018	SCO4662	43.78	397	A0A076M0Z6	394	A0A076M0Z6_STRLI Elongation factor Tu OS=Streptomyces lividans TK24 OX=457428 GN=tuf1 PE=3 SV=1	A0A076M0Z6	394	394	K	AIREGGRTVGAGQVTKINK____________	57.203	57.203	TVGAGQVTK(1)INK	TVGAGQVTK(57.2)INK(-57.2)	9	2	0.13169	10976000	56584000	0.193977
D6EXH4 ○	Ribosome-binding ATPase YchF	Translation	Translational_apparatus	Intracellular	SSPG_02628	SCO5061	39.472	362	D6EXH4	89	D6EXH4_STRLI Ribosome-binding ATPase YchF OS=Streptomyces lividans TK24 OX=457428 GN=engD PE=3 SV=1	D6EXH4	89	89	K	AGIVRGASEGEGLGNKFLANIRESDAICQVI	119.45	70.488	GASEGEGLGNK(1)FLANIR	GASEGEGLGNK(70.49)FLANIR	11	2	0.38433	6437000	31588000	0.20378
D6EW82 ●	Elongation factor 4	Translation	Translational_apparatus	Intracellular	SSPG_02577	SCO5111	69.615	635	D6EW82	567	D6EW82_STRLI GTP-binding protein OS=Streptomyces lividans TK24 OX=457428 GN=SLIV_12825 PE=4 SV=1	D6EW82	567	567	K	VGENSRADDMDVNITKEKKLTNMRSSSADSF	138.45	138.45	ADDMDVNITK(0.982)EK(0.018)K	ADDMDVNITK(17.43)EK(-17.43)K(-138.45)	10	2	2.3373				5901500
D6EW82 ●	Elongation factor 4	Translation	Translational_apparatus	Intracellular	SSPG_02577	SCO5111	69.615	635	D6EW82	569	D6EW82_STRLI GTP-binding protein OS=Streptomyces lividans TK24 OX=457428 GN=SLIV_12825 PE=4 SV=1	D6EW82	569	569	K	ENSRADDMDVNITKEKKLTNMRSSSADSFEA	77.527	77.527	ADDMDVNITK(0.346)EK(0.654)K	ADDMDVNITK(-2.76)EK(2.76)K(-77.53)	12	3	1.4979					15395000
D6EW82 ○	Elongation factor 4	Translation	Translational_apparatus	Intracellular	SSPG_02577	SCO5111	69.615	635	D6EW82	569	D6EW82_STRLI GTP-binding protein OS=Streptomyces lividans TK24 OX=457428 GN=SLIV_12825 PE=4 SV=1	D6EW82	569	569	K	ENSRADDMDVNITKEKKLTNMRSSSADSFEA	77.527	77.527	ADDMDVNITK(0.346)EK(0.654)K	ADDMDVNITK(-2.76)EK(2.76)K(-77.53)	12	3	1.4979		49398000
D6ERG0 ●	Elongation factor Ts	Translation	Translational_apparatus	Intracellular	SSPG_02094	SCO5625	29.848	278	D6ERG0	269	D6ERG0_STRLI Elongation factor Ts OS=Streptomyces lividans TK24 OX=457428 GN=tsf PE=3 SV=1	D6ERG0	269	269	K	KKSVQKVLEEAGVSLKRFSRIKVGI______	145.89	80.688	VLEEAGVSLK(1)R	VLEEAGVSLK(80.69)R	10	2	-0.083139				2559600	10486000	0.244097
D6ERG0 ○	Elongation factor Ts	Translation	Translational_apparatus	Intracellular	SSPG_02094	SCO5625	29.848	278	D6ERG0	175	D6ERG0_STRLI Elongation factor Ts OS=Streptomyces lividans TK24 OX=457428 GN=tsf PE=3 SV=1	D6ERG0	175	175	K	MPDLPPQIGVLVELDKPNAEIAKGVAQHIAA	92.518	76.909	TMPDLPPQIGVLVELDK(1)PNAEIAK	TMPDLPPQIGVLVELDK(76.91)PNAEIAK(-76.91)	17	3	0.74197		22574000
D6ERF8 ●	Ribosome recycling factor	Translation	Translational_apparatus	Intracellular	SSPG_02092	SCO5627	20.786	185	D6ERF8	166	D6ERF8_STRLI Ribosome-recycling factor OS=Streptomyces lividans TK24 OX=457428 GN=frr PE=3 SV=1	D6ERF8	166	166	K	DEGRRAEKELDDTTAKYVAQVDELLKHKEAE	108.08	50.493	ELDDTTAK(1)YVAQVDELLK	ELDDTTAK(50.49)YVAQVDELLK(-50.49)	8	3	0.26109				32344000
A0A076LVU9 ○	Translation initiation factor IF-2	Translation	Translational_apparatus	Intracellular	SSPG_02029	SCO5706	66.114	613	A0A076LVU9	220	A0A076LVU9_STRLI Translation initiation factor IF-2 OS=Streptomyces lividans TK24 OX=457428 GN=infB PE=3 SV=1	A0A076LVU9	220	220	K	NHAKAAEVPIVVAVNKIDVEGADPTKVRGQL	79.935	79.935	AAEVPIVVAVNK(1)IDVEGADPTKVR	AAEVPIVVAVNK(42.56)IDVEGADPTK(-42.56)VR	12	3	-0.86183		30082000
A0A076LVU9 ○	Translation initiation factor IF-2	Translation	Translational_apparatus	Intracellular	SSPG_02029	SCO5706	66.114	613	A0A076LVU9	230	A0A076LVU9_STRLI Translation initiation factor IF-2 OS=Streptomyces lividans TK24 OX=457428 GN=infB PE=3 SV=1	A0A076LVU9	230	230	K	VVAVNKIDVEGADPTKVRGQLTEYGLVAEEY	116.77	65.5	IDVEGADPTK(1)VR	IDVEGADPTK(65.5)VR	10	2	-1.5283	24240000	9178100	2.64107
A0A076MDP2 ○	Methionyl-tRNA formyltransferase	Translation	tRNA_synthetase	Intracellular	SSPG_06082	SCO1473	32.611	310	A0A076MDP2	65	A0A076MDP2_STRLI Methionyl-tRNA formyltransferase OS=Streptomyces lividans TK24 OX=457428 GN=fmt PE=3 SV=1	A0A076MDP2	65	65	K	AERAEEAGIEVLKPAKPRDPGFLERLREIAP	117.98	117.98	AEEAGIEVLK(0.088)PAK(0.912)PR	AEEAGIEVLK(-10.13)PAK(10.13)PR	13	2	-0.11655	19761000
A0A076MDP2 ●	Methionyl-tRNA formyltransferase	Translation	tRNA_synthetase	Intracellular	SSPG_06082	SCO1473	32.611	310	A0A076MDP2	62	A0A076MDP2_STRLI Methionyl-tRNA formyltransferase OS=Streptomyces lividans TK24 OX=457428 GN=fmt PE=3 SV=1	A0A076MDP2	62	62	K	SPVAERAEEAGIEVLKPAKPRDPGFLERLRE	65.472	62.378	AEEAGIEVLK(0.537)PAK(0.463)PR	AEEAGIEVLK(0.65)PAK(-0.65)PR	10	3	0.65187				12159000
D6EPS6 ○	Alanine--tRNA ligase	Translation	tRNA_synthetase	Intracellular	SSPG_06054	SCO1501	95.785	890	D6EPS6	443	D6EPS6_STRLI Alanine--tRNA ligase OS=Streptomyces lividans TK24 OX=457428 GN=alaS PE=3 SV=1	D6EPS6	443	443	K	LMKEQRERAKADAQAKKTGHAGAGAYREIAD	31.42	31.42	ADAQAK(1)K(1)TGHAGAGAYR	ADAQAK(31.42)K(31.42)TGHAGAGAYR	6	3	-0.41577	56188000
D6EPS6 ○	Alanine--tRNA ligase	Translation	tRNA_synthetase	Intracellular	SSPG_06054	SCO1501	95.785	890	D6EPS6	444	D6EPS6_STRLI Alanine--tRNA ligase OS=Streptomyces lividans TK24 OX=457428 GN=alaS PE=3 SV=1	D6EPS6	444	444	K	MKEQRERAKADAQAKKTGHAGAGAYREIADK	31.42	31.42	ADAQAK(1)K(1)TGHAGAGAYR	ADAQAK(31.42)K(31.42)TGHAGAGAYR	7	3	-0.41577	56188000
A0A076MDK2 ●	Histidine--tRNA ligase	Translation	tRNA_synthetase	Intracellular	SSPG_06047	SCO1508	45.967	420	A0A076MDK2	72	A0A076MDK2_STRLI Histidine--tRNA ligase OS=Streptomyces lividans TK24 OX=457428 GN=hisS PE=3 SV=1	A0A076MDK2	72	72	K	ESTDIVTKEMYVFETKGGDRLALRPETTAPV	107.83	107.24	EMYVFETK(1)GGDR	EMYVFETK(107.24)GGDR	8	2	0.042382					1740500
D6EPP7 ●	Threonine--tRNA ligase	Translation	tRNA_synthetase	Intracellular	SSPG_06025	SCO1531	74.564	658	D6EPP7	195	D6EPP7_STRLI Threonine--tRNA ligase OS=Streptomyces lividans TK24 OX=457428 GN=thrS2 PE=3 SV=1	D6EPP7	195	195	K	TIYDNLDAKTGELCWKDLCRGPHLPTTRNIP	107.21	61.353	TGELCWK(1)DLCR	TGELCWK(61.35)DLCR	7	2	2.6446				1868200
D6ENR2 ○	Phenylalanine--tRNA ligase beta subunit	Translation	tRNA_synthetase	Intracellular	SSPG_05959	SCO1594	89.896	840	D6ENR2	64	D6ENR2_STRLI Phenylalanine--tRNA ligase beta subunit OS=Streptomyces lividans TK24 OX=457428 GN=pheT PE=3 SV=1	D6ENR2	64	64	K	VVGQVLTIEELEGFKKPIRFCTVNVGQANGT	103.26	103.26	GPLVVGQVLTIEELEGFK(0.455)K(0.545)PIR	GPLVVGQVLTIEELEGFK(-0.78)K(0.78)PIR	19	3	1.7356		13346000
D6ENR1 ○	Phenylalanine--tRNA ligase alpha subunit (EC 6.1.1.20) (Phenylalanyl-tRNA synthetase alpha subunit) (PheRS)	Translation	tRNA_synthetase	Intracellular	SSPG_05958	SCO1595	40.72	373	D6ENR1	265	D6ENR1_STRLI Phenylalanine--tRNA ligase alpha subunit OS=Streptomyces lividans TK24 OX=457428 GN=pheS PE=3 SV=1	D6ENR1	265	265	K	GTLDHMVQSLFGAEMKTRLRPNFFPFTEPSA	85.937	85.937	GTLDHMVQSLFGAEMK(1)TR	GTLDHMVQSLFGAEMK(85.94)TR	16	3	0.40032		18430000
D6EJ27 ●	Isoleucyl-tRNA synthetase	Translation	tRNA_synthetase	Intracellular	SSPG_05467	SCO2076	116.88	1047	D6EJ27	373	D6EJ27_STRLI Isoleucine--tRNA ligase OS=Streptomyces lividans TK24 OX=457428 GN=ileS PE=3 SV=1	D6EJ27	373	373	K	DVPLVGGVFFKKADEKLTEDLETRGLLFKHI	115.8	75.229	ADEK(1)LTEDLETR	ADEK(75.23)LTEDLETR	4	2	-1.3832				6042200
D6EJ27 ○	Isoleucyl-tRNA synthetase	Translation	tRNA_synthetase	Intracellular	SSPG_05467	SCO2076	116.88	1047	D6EJ27	369	D6EJ27_STRLI Isoleucine--tRNA ligase OS=Streptomyces lividans TK24 OX=457428 GN=ileS PE=3 SV=1	D6EJ27	369	369	K	TFEEDVPLVGGVFFKKADEKLTEDLETRGLL	95.264	95.264	K(0.689)ADEK(0.311)LTEDLETR	K(3.45)ADEK(-3.45)LTEDLETR	1	3	-0.10551	19218000
D6EEE0 ○	Glycine--tRNA ligase	Translation	tRNA_synthetase	Intracellular	SSPG_05026	SCO2504	52.439	460	D6EEE0	298	D6EEE0_STRLI Glycine--tRNA ligase OS=Streptomyces lividans TK24 OX=457428 GN=glyQS PE=3 SV=1	D6EEE0	298	298	K	EGVANRTDYDLSSHAKASGQDLSYYDQEAQE	55.063	55.063	TDYDLSSHAK(1)ASGQDLSYYDQEAQER	TDYDLSSHAK(55.06)ASGQDLSYYDQEAQER	10	3	0.57622	5858200
D6EEE0 ○	Glycine--tRNA ligase	Translation	tRNA_synthetase	Intracellular	SSPG_05026	SCO2504	52.439	460	D6EEE0	111	D6EEE0_STRLI Glycine--tRNA ligase OS=Streptomyces lividans TK24 OX=457428 GN=glyQS PE=3 SV=1	D6EEE0	111	111	K	KRFRADHLEEAYEEKKGHAPENGLADLNCPN	110.08	23.776	ADHLEEAYEEK(0.5)K(0.5)GHAPENGLADLNCPNCGNK	ADHLEEAYEEK(0)K(0)GHAPENGLADLNCPNCGNK(-23.78)	12	5	-0.75875	12482000	5306200	2.35234
D6ED31 ●	Leucine--tRNA ligase	Translation	tRNA_synthetase	Intracellular	SSPG_04960	SCO2571	107.13	966	D6ED31	61	D6ED31_STRLI Leucine--tRNA ligase OS=Streptomyces lividans TK24 OX=457428 GN=leuS PE=3 SV=1	D6ED31	61	61	K	PNPKGDLAGDPELVAKPKKFIMDMFPYPSGA	75.695	75.695	GDLAGDPELVAK(1)PK	GDLAGDPELVAK(75.7)PK(-75.7)	12	2	0.709					4367700
D6ED31 ○	Leucine--tRNA ligase	Translation	tRNA_synthetase	Intracellular	SSPG_04960	SCO2571	107.13	966	D6ED31	740	D6ED31_STRLI Leucine--tRNA ligase OS=Streptomyces lividans TK24 OX=457428 GN=leuS PE=3 SV=1	D6ED31	740	740	K	GEKVSRLLGKMGKSLKNAVTPDEICAEYGAD	82.651	33.842	SLK(1)NAVTPDEICAEYGADTLR	SLK(33.84)NAVTPDEICAEYGADTLR	3	2	0.18996	3297800
A0A076MA87 ●	Valine--tRNA ligase	Translation	tRNA_synthetase	Intracellular	SSPG_04912	SCO2615	97.582	874	A0A076MA87	824	A0A076MA87_STRLI Valine--tRNA ligase OS=Streptomyces lividans TK24 OX=457428 GN=valS PE=3 SV=1	A0A076MA87	824	824	K	AAERKRLAKDLAAAEKEKAQANAKLGNEAFL	81.972	78.113	DLAAAEK(1)EK	DLAAAEK(78.11)EK(-78.11)	7	2	-0.67812					12666000
A0A076MA87 ○	Valine--tRNA ligase	Translation	tRNA_synthetase	Intracellular	SSPG_04912	SCO2615	97.582	874	A0A076MA87	399	A0A076MA87_STRLI Valine--tRNA ligase OS=Streptomyces lividans TK24 OX=457428 GN=valS PE=3 SV=1	A0A076MA87	399	399	K	AVRDGKVKIHPQEMEKRYFDWVDNLHDWCIS	91.867	45.368	IHPQEMEK(1)R	IHPQEMEK(45.37)R	8	3	0.38536		22141000
A0A076MC62 ●	Lysine--tRNA ligase	Translation	tRNA_synthetase	Intracellular	SSPG_04255	SCO3303	66.459	604	A0A076MC62	509	A0A076MC62_STRLI Lysine--tRNA ligase OS=Streptomyces lividans TK24 OX=457428 GN=lysS PE=3 SV=1	A0A076MC62	509	509	K	DQRTIVRQEPDAELLKSLDEPSRQSLRLLLD	117.92	29.84	TIVRQEPDAELLK(1)SLDEPSR	TIVRQEPDAELLK(29.84)SLDEPSR	13	3	-2.4305				2374400
D6ERY8 ○	Arginine--tRNA ligase	Translation	tRNA_synthetase	Intracellular	SSPG_04254	SCO3304	64.649	586	D6ERY8	317	D6ERY8_STRLI Arginine--tRNA ligase OS=Streptomyces lividans TK24 OX=457428 GN=argS PE=3 SV=1	D6ERY8	317	317	K	EIRGKDDQPVPLIVQKADGGFGYAASDLTAI	28.119	28.119	GK(0.204)DDQPVPLIVQK(0.796)ADGGFGYAASDLTAIR	GK(-5.91)DDQPVPLIVQK(5.91)ADGGFGYAASDLTAIR	13	3	0.32609	38801000	120680000	0.32152
D6ERY8 ○	Arginine--tRNA ligase	Translation	tRNA_synthetase	Intracellular	SSPG_04254	SCO3304	64.649	586	D6ERY8	131	D6ERY8_STRLI Arginine--tRNA ligase OS=Streptomyces lividans TK24 OX=457428 GN=argS PE=3 SV=1	D6ERY8	131	131	K	DAGTTVVDYAQPNVAKEMHVGHLRSAVIGDA	28.404	28.404	QDAGTTVVDYAQPNVAK(1)EMHVGHLR	QDAGTTVVDYAQPNVAK(28.4)EMHVGHLR	17	4	0.6108	3904700
D6ERY8 ○	Arginine--tRNA ligase	Translation	tRNA_synthetase	Intracellular	SSPG_04254	SCO3304	64.649	586	D6ERY8	157	D6ERY8_STRLI Arginine--tRNA ligase OS=Streptomyces lividans TK24 OX=457428 GN=argS PE=3 SV=1	D6ERY8	157	157	K	VIGDALRSMLDFTGEKTIGRHHIGDWGTQFG	53.967	53.967	SMLDFTGEK(1)TIGR	SMLDFTGEK(53.97)TIGR	9	2	1.3852	3384000
D6EQF7 ○	Glutamyl-tRNA amidotransferase	Translation	tRNA_synthetase	Intracellular	SSPG_04076	SCO3581	16.488	154	D6EQF7	114	D6EQF7_STRLI Uncharacterized protein OS=Streptomyces lividans TK24 OX=457428 GN=SLIV_20385 PE=4 SV=1	D6EQF7	114	114	K	DDELNAIVAQAVQEAKAAGAEGPRAMGAVMK	73.839	73.839	QLSDDELNAIVAQAVQEAK(1)AAGAEGPR	QLSDDELNAIVAQAVQEAK(73.84)AAGAEGPR	19	3	-0.50732		32465000
D6END1 ○	Methionine--tRNA ligase	Translation	tRNA_synthetase	Intracellular	SSPG_03870	SCO3792	59.74	538	D6END1	447	D6END1_STRLI Methionine--tRNA ligase OS=Streptomyces lividans TK24 OX=457428 GN=metG PE=3 SV=1	D6END1	447	447	K	FVKQVNGYITEQEPWKVAKDDSPEGKARLAT	77.593	77.593	QVNGYITEQEPWK(1)VAK	QVNGYITEQEPWK(77.59)VAK(-77.59)	13	2	1.2072	10583000
D6END1 ○	Methionine--tRNA ligase	Translation	tRNA_synthetase	Intracellular	SSPG_03870	SCO3792	59.74	538	D6END1	160	D6END1_STRLI Methionine--tRNA ligase OS=Streptomyces lividans TK24 OX=457428 GN=metG PE=3 SV=1	D6END1	160	160	K	LPGELLDGEGEYAGQKLCPIHKKPVEILSEE	61.181	61.181	LPGELLDGEGEYAGQK(1)LCPIHK	LPGELLDGEGEYAGQK(61.18)LCPIHK(-61.18)	16	3	3.4968		8567900
D6END1 ○	Methionine--tRNA ligase	Translation	tRNA_synthetase	Intracellular	SSPG_03870	SCO3792	59.74	538	D6END1	450	D6END1_STRLI Methionine--tRNA ligase OS=Streptomyces lividans TK24 OX=457428 GN=metG PE=3 SV=1	D6END1	450	450	K	QVNGYITEQEPWKVAKDDSPEGKARLATILY	75.112	75.112	QVNGYITEQEPWK(0.035)VAK(0.965)DDSPEGK	QVNGYITEQEPWK(-14.37)VAK(14.37)DDSPEGK(-75.11)	16	3	-0.45503		7770400
D6ENC8 ○	Aspartate--tRNA ligase	Translation	tRNA_synthetase	Intracellular	SSPG_03867	SCO3795	66.029	587	D6ENC8	360	D6ENC8_STRLI Aspartate--tRNA ligase OS=Streptomyces lividans TK24 OX=457428 GN=aspS PE=3 SV=1	D6ENC8	360	360	K	QGAKGLAWVRVGEDGKLSGPIAKFLTEENVA	82.489	74.962	VGEDGK(1)LSGPIAK	VGEDGK(74.96)LSGPIAK(-74.96)	6	2	1.0368	6489500
A0A076M2W8 ○	Serine--tRNA ligase	Translation	tRNA_synthetase	Intracellular	SSPG_03702	SCO3961	45.406	412	A0A076M2W8	59	A0A076M2W8_STRLI Serine--tRNA ligase OS=Streptomyces lividans TK24 OX=457428 GN=serS PE=3 SV=1	A0A076M2W8	59	59	K	KLIGKAAGDEKAELLKRAEQLKTDVKAADAE	83.137	83.137	AAGDEKAELLK(1)R	AAGDEK(-33.03)AELLK(33.03)R	11	2	-0.47784		16030000
D6EJX9 ○	Cysteine--tRNA ligase	Translation	tRNA_synthetase	Intracellular	SSPG_03458	SCO4235	63.078	569	D6EJX9	478	D6EJX9_STRLI Cysteine--tRNA ligase OS=Streptomyces lividans TK24 OX=457428 GN=cysS PE=3 SV=1	D6EJX9	478	478	K	HTTVRQGNSALAADDKDAAVARLAEVRAMLG	80.469	80.469	QGNSALAADDK(1)DAAVAR	QGNSALAADDK(80.47)DAAVAR	11	2	0.61665		7610800
D6ECN3 ●	Tryptophan--tRNA ligase 2	Translation	tRNA_synthetase	Intracellular	SSPG_02843	SCO4839	37.592	339	D6ECN3	338	D6ECN3_STRLI Tryptophan--tRNA ligase OS=Streptomyces lividans TK24 OX=457428 GN=trpS2 PE=3 SV=1	D6ECN3	338	338	K	ETLARAYDEVGFLPAKH______________	112.75	55.112	AYDEVGFLPAK(1)H	AYDEVGFLPAK(55.11)H	11	2	-3.0042				1547800
D6ECN3 ○	Tryptophan--tRNA ligase 2	Translation	tRNA_synthetase	Intracellular	SSPG_02843	SCO4839	37.592	339	D6ECN3	338	D6ECN3_STRLI Tryptophan--tRNA ligase OS=Streptomyces lividans TK24 OX=457428 GN=trpS2 PE=3 SV=1	D6ECN3	338	338	K	ETLARAYDEVGFLPAKH______________	112.75	55.112	AYDEVGFLPAK(1)H	AYDEVGFLPAK(55.11)H	11	2	-3.0042	76347000
D6ERS6 ○	Glutamyl-tRNA(Gln) amidotransferase subunit A	Translation	tRNA_synthetase	Intracellular	SSPG_02210	SCO5499	52.27	497	D6ERS6	40	D6ERS6_STRLI Glutamyl-tRNA(Gln) amidotransferase subunit A OS=Streptomyces lividans TK24 OX=457428 GN=gatA PE=3 SV=1	D6ERS6	40	40	K	QVTEAHLARIEAVDEKVHAFLHVDREGALAQ	30.249	30.249	IEAVDEK(1)VHAFLHVDREGALAQAR	IEAVDEK(30.25)VHAFLHVDREGALAQAR	7	4	0.026632		4359100
D6ERS6 ○	Glu-ADT subunit A	Translation	tRNA_synthetase	Intracellular	SSPG_02210	SCO5499	52.27	497	D6ERS6	360	D6ERS6_STRLI Glutamyl-tRNA(Gln) amidotransferase subunit A OS=Streptomyces lividans TK24 OX=457428 GN=gatA PE=3 SV=1	D6ERS6	360	360	K	EVTSLTREAGFGPEVKRRIMLGTYALSSGYY	85.862	42.718	EAGFGPEVK(1)R	EAGFGPEVK(42.72)R	9	3	-2.1013	29836000
D6ERS4 ○	Aspartyl/glutamyl-tRNA(Asn/Gln) amidotransferase subunit B	Translation	tRNA_synthetase	Intracellular	SSPG_02208	SCO5501	54.484	504	D6ERS4	433	D6ERS4_STRLI Aspartyl/glutamyl-tRNA(Asn/Gln) amidotransferase subunit B OS=Streptomyces lividans TK24 OX=457428 GN=gatB PE=3 SV=1	D6ERS4	433	433	K	LGVLAGEGTPDEVVDKRGLKVVSDEGALTTA	63.998	63.998	QVILGVLAGEGTPDEVVDK(1)R	QVILGVLAGEGTPDEVVDK(64)R	19	3	0.63639		8577700
D6ERM5 ●	Glutamyl-tRNA synthetase	Translation	tRNA_synthetase	Intracellular	SSPG_02159	SCO5547	54.916	494	D6ERM5	435	D6ERM5_STRLI Glutamate--tRNA ligase OS=Streptomyces lividans TK24 OX=457428 GN=gltX PE=3 SV=1	D6ERM5	435	435	K	REKLDAADWTSPEALKEAVLAAGEAHGLKLG	101.3	101.3	EKLDAADWTSPEALK(1)EAVLAAGEAHGLK	EK(-64.77)LDAADWTSPEALK(64.77)EAVLAAGEAHGLK(-101.3)	15	4	0.25601					9429600
D6ERM5 ○	Glutamyl-tRNA synthetase	Translation	tRNA_synthetase	Intracellular	SSPG_02159	SCO5547	54.916	494	D6ERM5	435	D6ERM5_STRLI Glutamate--tRNA ligase OS=Streptomyces lividans TK24 OX=457428 GN=gltX PE=3 SV=1	D6ERM5	435	435	K	REKLDAADWTSPEALKEAVLAAGEAHGLKLG	101.3	101.3	EKLDAADWTSPEALK(1)EAVLAAGEAHGLK	EK(-64.77)LDAADWTSPEALK(64.77)EAVLAAGEAHGLK(-101.3)	15	4	0.25601	23040000	74442000	0.309503
D6EQ95 ●	Proline--tRNA ligase	Translation	tRNA_synthetase	Intracellular	SSPG_02036	SCO5699	61.252	567	D6EQ95	546	D6EQ95_STRLI Proline--tRNA ligase OS=Streptomyces lividans TK24 OX=457428 GN=proS PE=3 SV=1	D6EQ95	546	546	K	ILVAGRRSGEGVVELKDRRTGEREEVTVEEA	138.24	67.519	SGEGVVELK(1)DRR	SGEGVVELK(67.52)DRR	9	3	1.3418				77024000

## Sheet: Stress_Response
D6ELR5 ○	Heme-dependent peroxidase/Chlorite dismutase	Stress_defense	Oxidative stress	Intracellular	SSPG_01585	SCO6042	28.131	243	D6ELR5	62	D6ELR5_STRLI Uncharacterized protein OS=Streptomyces lividans TK24 OX=457428 GN=SLIV_07930 PE=4 SV=1	D6ELR5	62	62	K	GYADEVQELFDQLAAKDVTIRGTYDLSGLRA	110.75	110.75	AGYADEVQELFDQLAAK(1)DVTIR	AGYADEVQELFDQLAAK(110.75)DVTIR	17	3	-0.34089		12757000
D6EHV6 ○	Universal stress protein family	Stress_defense	Other_response_protein	Intracellular	SSPG_07397	SCO0200	32.199	301	D6EHV6	236	D6EHV6_STRLI Uncharacterized protein OS=Streptomyces lividans TK24 OX=457428 GN=SLIV_36895 PE=4 SV=1	D6EHV6	236	236	K	AQAEALGEALLPWREKYPDVEVTETCRLGSP	77.64	58.172	EK(1)YPDVEVTETCR	EK(58.17)YPDVEVTETCR	2	2	-0.47906		11480000
D6EYD8 ○	S-(hydroxymethyl)mycothiol dehydrogenase	Stress_defense	Mycothiol	Intracellular	SSPG_06857	SCO0741	37.978	362	D6EYD8	303	D6EYD8_STRLI S-(Hydroxymethyl)mycothiol dehydrogenase OS=Streptomyces lividans TK24 OX=457428 GN=SLIV_34225 PE=3 SV=1	D6EYD8	303	303	K	LELPLLDVFGRGGSLKSSWYGDCLPSRDFPM	71.176	71.176	GGSLK(1)SSWYGDCLPSR	GGSLK(71.18)SSWYGDCLPSR	5	2	0.10036		7629800
A0A076M742 ●	Thioredoxin-like protein	Stress_defense	Oxidative_stress	Intracellular	SSPG_06010	SCO1544	19.159	174	A0A076M742	54	A0A076M742_STRLI Thioredoxin domain-containing protein OS=Streptomyces lividans TK24 OX=457428 GN=SLIV_30030 PE=4 SV=1	A0A076M742	54	54	K	YGDRLEVRLRHFPLEKHKYAFAAAQAAEEAV	124.98	58.981	HFPLEK(1)HK	HFPLEK(58.98)HK(-58.98)	6	3	0.68868				20384000	110760000	0.184038
D6EFX5 ●	Tellurium resistance protein tdd8	Stress_defense	Tellurium_resistance	Intracellular	SSPG_05164	SCO2368	20.387	191	D6EFX5	92	D6EFX5_STRLI Tellurium resistance protein TerE OS=Streptomyces lividans TK24 OX=457428 GN=terE PE=4 SV=1	D6EFX5	92	92	K	GDNITGEGEGDDEQIKINLATVPADIEKIVF	80.465	76.402	SPDGSVEHTGDNITGEGEGDDEQIK(1)INLATVPADIEK	SPDGSVEHTGDNITGEGEGDDEQIK(76.4)INLATVPADIEK(-76.4)	25	3	0.95118				23922000
D6EFX5 ○	Tellurium resistance protein tdd8	Stress_defense	Tellurium_resistance	Intracellular	SSPG_05164	SCO2368	20.387	191	D6EFX5	92	D6EFX5_STRLI Tellurium resistance protein TerE OS=Streptomyces lividans TK24 OX=457428 GN=terE PE=4 SV=1	D6EFX5	92	92	K	GDNITGEGEGDDEQIKINLATVPADIEKIVF	80.465	76.402	SPDGSVEHTGDNITGEGEGDDEQIK(1)INLATVPADIEK	SPDGSVEHTGDNITGEGEGDDEQIK(76.4)INLATVPADIEK(-76.4)	25	3	0.95118	39918000
D6EFX4 ●	Thiol-specific antioxidant protein	Stress_defense	Oxidative_stress	Intracellular	SSPG_05163	SCO2369	16.984	152	D6EFX4	15	D6EFX4_STRLI Thiol-specific antioxidant protein OS=Streptomyces lividans TK24 OX=457428 GN=SLIV_25840 PE=4 SV=1	D6EFX4	15	15	K	_MAIQVGDKAPDFELKDNHGATVRLSEFRGR	105.46	105.46	APDFELK(1)DNHGATVR	APDFELK(105.46)DNHGATVR	7	3	-0.0017808					4314600
D6ECW7 ○	Superoxide dismutase	Stress_defense	Oxidative_stress	Intracellular	SSPG_04896	SCO2633	23.527	213	D6ECW7;D3K8E8	53;26	D6ECW7_STRLI Superoxide dismutase OS=Streptomyces lividans TK24 OX=457428 GN=sodF1 PE=3 SV=1;D3K8E8_STRLI Superoxide dismutase (Fragment) OS=Streptomyces lividans 1326 OX=1200984 GN=sodF PE=3 SV=1	D6ECW7	53	53	K	KGANDTLEQLAEARDKETWGSINGLEKNLAF	96.229	96.229	DK(1)ETWGSINGLEK	DK(96.23)ETWGSINGLEK(-96.23)	2	2	-1.5613	2727800
D6EWG6 ●	Redoxin	Stress_defense	Oxidative_stress	Intracellular	SSPG_04637	SCO2901	16.876	155	D6EWG6	78	D6EWG6_STRLI Putative peroxiredoxin OS=Streptomyces lividans TK24 OX=457428 GN=bcp PE=4 SV=1	D6EWG6	78	78	K	GAGYDVIGISPDKPEKLAKFREAESLKVTLL	166.44	166.44	QACDFTDNLELLTGAGYDVIGISPDK(0.027)PEK(0.973)LAK	QACDFTDNLELLTGAGYDVIGISPDK(-15.61)PEK(15.61)LAK(-166.44)	29	4	0.17863					11051000
D6ENF7 ●	Tellurium resistance protein terB-like	Stress_defense	Tellurium_resistance	Intracellular	SSPG_03896	SCO3767	16.602	151	D6ENF7	26	D6ENF7_STRLI TerB domain-containing protein OS=Streptomyces lividans TK24 OX=457428 GN=SLIV_19470 PE=4 SV=1	D6ENF7	26	26	K	ASQMQTQLVAKKNDLKSGAFRDASMAMCALV	128.38	83.429	NDLK(1)SGAFR	NDLK(83.43)SGAFR	4	2	1.1643					12447000
D6EMA8 ●	Thioredoxin	Stress_defense	Oxidative_stress	Intracellular	SSPG_03763	SCO3889	11.891	110	D6EMA8	58	D6EMA8_STRLI Thioredoxin OS=Streptomyces lividans TK24 OX=457428 GN=trxA PE=3 SV=1	D6EMA8	58	58	K	LEAIAAEYGDKIEIVKLNIDENPGTAAKYGV	216.62	64.65	IEIVK(1)LNIDENPGTAAK	IEIVK(64.65)LNIDENPGTAAK(-64.65)	5	2	2.1473					18791000
D6EMA8 ●	Thioredoxin	Stress_defense	Oxidative_stress	Intracellular	SSPG_03763	SCO3889	11.891	110	D6EMA8	53	D6EMA8_STRLI Thioredoxin OS=Streptomyces lividans TK24 OX=457428 GN=trxA PE=3 SV=1	D6EMA8	53	53	K	QIAPSLEAIAAEYGDKIEIVKLNIDENPGTA	21.275	21.275	QIAPSLEAIAAEYGDK(0.5)IEIVK(0.5)LNIDENPGTAAK	QIAPSLEAIAAEYGDK(0)IEIVK(0)LNIDENPGTAAK(-21.28)	16	3	0.98625					12537000
D6EIS5 ●	Tellurium resistance protein tdd13	Stress_defense	Tellurium_resistance	Intracellular	SSPG_03416	SCO4277	20.344	191	D6EIS5	168	D6EIS5_STRLI TerE-lik protein OS=Streptomyces lividans TK24 OX=457428 GN=SLIV_17010 PE=4 SV=1	D6EIS5	168	168	K	TAMVFGELYRNGAEWKFRAVGQGYASGLTGI	188.81	83.753	NGAEWK(1)FR	NGAEWK(83.75)FR	6	2	-1.2111				129000000	658740000	0.195828
D6EXR6 ○	Mycothiol S-conjugate amidase	Stress_defense	Mycothiol	Intracellular	SSPG_02720	SCO4967	33.164	293	D6EXR6	210	D6EXR6_STRLI Mycothiol S-conjugate amidase OS=Streptomyces lividans TK24 OX=457428 GN=mca PE=3 SV=1	D6EXR6	210	210	K	ALLDRGLESPYEDWLKRWSEFERKERTLTTH	67.726	67.726	GLESPYEDWLK(1)R	GLESPYEDWLK(67.73)R	11	2	0.644	7375800
D6EXK3 ●	Alkyl hydroperoxide reductase AhpD	Stress_defense	Oxidative_stress	Intracellular	SSPG_02657	SCO5031	19.001	178	D6EXK3	7	D6EXK3_STRLI Alkyl hydroperoxide reductase AhpD OS=Streptomyces lividans TK24 OX=457428 GN=ahpD PE=3 SV=1	D6EXK3	7	7	K	_________MSLDSLKSAVPDYAKDLKLNLG	224.24	94.465	SLDSLK(1)SAVPDYAK	SLDSLK(94.47)SAVPDYAK(-94.47)	6	2	1.3795					18974000
D6EXK2 ○	Alkyl hydroperoxide reductase	Stress_defense	Oxidative_stress	Intracellular	SSPG_02656	SCO5032	20.726	184	D6EXK2	31	D6EXK2_STRLI Alkyl hydroperoxide reductase subunit C OS=Streptomyces lividans TK24 OX=457428 GN=SLIV_13225 PE=4 SV=1	D6EXK2	31	31	K	CVSLEKGKEFQQINHKTYEGQWKVVFAWPKD	54.501	54.501	EFQQINHK(1)TYEGQWK	EFQQINHK(54.5)TYEGQWK(-54.5)	8	3	0.27117		15899000
D6EUN3 ●	Superoxide dismutase [Ni]	Stress_defense	Oxidative_stress	Intracellular	SSPG_02427	SCO5254	14.703	131	D6EUN3	41	D6EUN3_STRLI Superoxide dismutase [Ni] OS=Streptomyces lividans TK24 OX=457428 GN=sodN PE=4 SV=1	D6EUN3	41	41	K	AQARIEAESVKAVQEKMAGNDDPHFQTRATV	357.66	27.271	AVQEK(1)MAGNDDPHFQTR	AVQEK(27.27)MAGNDDPHFQTR	5	4	0.38711				50308000	247190000	0.20352
D6EUN3 ●	Superoxide dismutase [Ni]	Stress_defense	Oxidative_stress	Intracellular	SSPG_02427	SCO5254	14.703	131	D6EUN3	36	D6EUN3_STRLI Superoxide dismutase [Ni] OS=Streptomyces lividans TK24 OX=457428 GN=sodN PE=4 SV=1	D6EUN3	36	36	K	GVYDPAQARIEAESVKAVQEKMAGNDDPHFQ	225.01	59.426	IEAESVK(1)AVQEK	IEAESVK(59.43)AVQEK(-59.43)	7	2	0.17168				10306000	86131000	0.119655
D6ET53 ●	Thioredoxin	Stress_defense	Oxidative_stress	Intracellular	SSPG_02291	SCO5419	34.44	325	D6ET53	253	D6ET53_STRLI Thioredoxin OS=Streptomyces lividans TK24 OX=457428 GN=SLIV_11410 PE=4 SV=1	D6ET53	253	253	K	VQDADPQKVRREAADKPGDAQAQIAAADLDL	162.38	36.972	EAADK(1)PGDAQAQIAAADLDLVGGHVEDAFGR	EAADK(36.97)PGDAQAQIAAADLDLVGGHVEDAFGR	5	3	1.0046				25373000
D6ET53 ●	Thioredoxin	Stress_defense	Oxidative_stress	Intracellular	SSPG_02291	SCO5419	34.44	325	D6ET53	245	D6ET53_STRLI Thioredoxin OS=Streptomyces lividans TK24 OX=457428 GN=SLIV_11410 PE=4 SV=1	D6ET53	245	245	K	AQAELLQRVQDADPQKVRREAADKPGDAQAQ	103.7	58.676	VQDADPQK(1)VRR	VQDADPQK(58.68)VRR	8	3	0.65385					8894000
D6EC59 ○	Lyase	Stress_defense	Oxidative_stress	Intracellular	SSPG_00676	SCO7171	15.807	143	D6EC59	109	D6EC59_STRLI Lyase OS=Streptomyces lividans TK24 OX=457428 GN=SLIV_03425 PE=4 SV=1	D6EC59	109	109	K	IYHDTSDIFHRCTGEKWLRGPDPQRRNYCTY	107.9	107.9	CTGEK(1)WLR	CTGEK(107.9)WLR	5	2	-2.0125		8529200
D6ENJ5 ●	Stress response protein	Stress_defense	Tellurium_resistance		SSPG_03934	SCO3727	20.185	194	D6ENJ5	178	D6ENJ5_STRLI Stress response protein OS=Streptomyces lividans TK24 OX=457428 GN=SLIV_19670 PE=4 SV=1	D6ENJ5	178	178	K	RVGGTWKLEVVNETGKIKQGDEHALMRFAVS	109.66	109.66	LEVVNETGK(1)IK	LEVVNETGK(109.66)IK(-109.66)	9	2	0.514					4419100

## Sheet: Signaling_Regulators
A0A076MAE5 ○	DNA-binding protein	Signaling_and_Regulators		Intracellular	SSPG_04968	SCO2564	34.752	333	A0A076MAE5	41	A0A076MAE5_STRLI DNA-binding protein OS=Streptomyces lividans TK24 OX=457428 GN=SLIV_24865 PE=4 SV=1	A0A076MAE5	41	41	K	DLLLDRAVQEVVAAAKAADADTDVRDLTPDQ	34.148	34.148	AVQEVVAAAK(1)AADADTDVR	AVQEVVAAAK(34.15)AADADTDVR	10	3	-0.33495	2268000
A0A076LZB5 ○	Two component sensor kinase	Signaling_and_Regulators	Cvn_proteins	Multi-transmembrane	SSPG_02391	SCO5289	104.59	998	A0A076LZB5	748	A0A076LZB5_STRLI Two component sensor kinase OS=Streptomyces lividans TK24 OX=457428 GN=SLIV_11915 PE=4 SV=1	A0A076LZB5	748	748	K	ADAEANSNVLHGRTEKSETAEKSETAERAGT	163.8	163.8	TEK(1)SETAEKSETAER	TEK(96.67)SETAEK(-96.67)SETAER	3	3	1.2276		37572000
A0A076LZB5 ○	Two component sensor kinase	Signaling_and_Regulators	Cvn_proteins	Multi-transmembrane	SSPG_02391	SCO5289	104.59	998	A0A076LZB5	754	A0A076LZB5_STRLI Two component sensor kinase OS=Streptomyces lividans TK24 OX=457428 GN=SLIV_11915 PE=4 SV=1	A0A076LZB5	754	754	K	SNVLHGRTEKSETAEKSETAERAGTAEKAEK	129.94	129.94	TEKSETAEK(1)SETAER	TEK(-71.05)SETAEK(71.05)SETAER	9	3	-0.029248	30964000
A0A076MH75 ●	Two-component sensor	Signaling_and_Regulators	Two_component_system	Intracellular	SSPG_07394	SCO0203	62.896	585	A0A076MH75	429	A0A076MH75_STRLI Two-component sensor OS=Streptomyces lividans TK24 OX=457428 GN=SLIV_36880 PE=4 SV=1	A0A076MH75	429	429	K	SERILRAVDDLDETIKIIRSTIFGLRSRDDD	128.17	88.596	AVDDLDETIK(1)IIR	AVDDLDETIK(88.6)IIR	10	2	-0.66176				3844000
A0A076MH75 ○	Two-component sensor	Signaling_and_Regulators	Two_component_system	Intracellular	SSPG_07394	SCO0203	62.896	585	A0A076MH75	429	A0A076MH75_STRLI Two-component sensor OS=Streptomyces lividans TK24 OX=457428 GN=SLIV_36880 PE=4 SV=1	A0A076MH75	429	429	K	SERILRAVDDLDETIKIIRSTIFGLRSRDDD	128.17	88.596	AVDDLDETIK(1)IIR	AVDDLDETIK(88.6)IIR	10	2	-0.66176	5570100
D6EEN8 ○	Cold shock protein scoF	Signaling_and_Regulators	Cold_shock_protein_regulator	Intracellular	SSPG_07073	SCO0527	7.1787	67	D6EEN8	57	D6EEN8_STRLI CSD_1 domain-containing protein OS=Streptomyces lividans TK24 OX=457428 GN=SLIV_35310 PE=4 SV=1	D6EEN8	57	57	K	LQEGQAVTFDITQGQKGPQAENITPA_____	50.945	50.945	ELQEGQAVTFDITQGQK(1)GPQAENITPA	ELQEGQAVTFDITQGQK(50.95)GPQAENITPA	17	3	0.086345	14171000	6538100	2.16745
D6EV09 ●	Putative two-component system response regulator	Signaling_and_Regulators	Two_component_system	Intracellular	SSPG_04531	SCO3008	27.404	252	D6EV09	221	D6EV09_STRLI Two-component system response regulator OS=Streptomyces lividans TK24 OX=457428 GN=SLIV_22670 PE=4 SV=1	D6EV09	221	221	K	NRDIAKELFISENTVKNHVRNILEKLQLHSR	124.1	89.266	ELFISENTVK(1)NHVR	ELFISENTVK(89.27)NHVR	10	2	1.5083					1182400
A0A076M923 ●	Two-component system response regulator	Signaling_and_Regulators	Two_component_system	Intracellular	SSPG_04526	SCO3013	24.751	225	A0A076M923	105	A0A076M923_STRLI DNA-binding response regulator MtrA OS=Streptomyces lividans TK24 OX=457428 GN=mtrA PE=4 SV=1	A0A076M923	105	105	K	VGLESGADDYIVKPFKPKELVARIRARLRRS	129.93	129.93	SDTVDVVVGLESGADDYIVK(0.14)PFK(0.86)PK	SDTVDVVVGLESGADDYIVK(-7.9)PFK(7.9)PK(-129.93)	23	3	0.91349				21640000
D6ETJ2 ○	TetR family transcriptional regulator	Signaling_and_Regulators	TetR_family_regulator	Intracellular	SSPG_04407	SCO3129	24.875	225	D6ETJ2	59	D6ETJ2_STRLI TetR family transcriptional regulator OS=Streptomyces lividans TK24 OX=457428 GN=SLIV_22035 PE=4 SV=1	D6ETJ2	59	59	K	AAKGFEGTSVEEIAAKAGVSKPVVYEHFGGK	70.145	70.145	GFEGTSVEEIAAK(0.808)AGVSK(0.192)PVVYEHFGGK	GFEGTSVEEIAAK(6.24)AGVSK(-6.24)PVVYEHFGGK(-70.14)	13	4	0.63772		28314000
D6ENJ1 ○	Cold shock protein scoF1	Signaling_and_Regulators	Cold_shock_protein_regulator	Intracellular	SSPG_03930	SCO3731	7.1899	67	D6ENJ1	57	D6ENJ1_STRLI CSD_1 domain-containing protein OS=Streptomyces lividans TK24 OX=457428 GN=SLIV_19650 PE=4 SV=1	D6ENJ1	57	57	K	LLEGQKVTFDIAQGQKGPTAENITPA_____	45.28	45.28	VTFDIAQGQK(1)GPTAENITPA	VTFDIAQGQK(45.28)GPTAENITPA	10	2	-1.7921	4823500
D6ENJ1 ○	Cold shock protein scoF1	Signaling_and_Regulators	Cold_shock_protein_regulator	Intracellular	SSPG_03930	SCO3731	7.1899	67	D6ENJ1	47	D6ENJ1_STRLI CSD_1 domain-containing protein OS=Streptomyces lividans TK24 OX=457428 GN=SLIV_19650 PE=4 SV=1	D6ENJ1	47	47	K	SNINAQGFRELLEGQKVTFDIAQGQKGPTAE	44.299	44.299	ELLEGQK(1)VTFDIAQGQK	ELLEGQK(44.3)VTFDIAQGQK(-44.3)	7	2	0.10319	3629100	1796900	2.01964
D6EN68 ○	Serine/threonine protein kinase	Signaling_and_Regulators	ST_protein_kinases	Intracellular /TMH start AFTER 60	SSPG_03807	SCO3848	71.459	673	D6EN68	470	D6EN68_STRLI Putative serine/threonine-protein kinase OS=Streptomyces lividans TK24 OX=457428 GN=SLIV_19030 PE=4 SV=1	D6EN68	470	470	K	VIDKNIDEAKKQLEDKGFEVETKQTESSQDE	141.1	84.507	QLEDK(1)GFEVETK	QLEDK(84.51)GFEVETK(-84.51)	5	2	0.11104	6860300	3428600	2.0009
D6EMA4 ●	Serine/threonine protein kinase	Signaling_and_Regulators	ST_protein_kinases	Intracellular /TMH start AFTER 60	SSPG_03759	SCO3893	60.252	563	D6EMA4	93	D6EMA4_STRLI Uncharacterized protein OS=Streptomyces lividans TK24 OX=457428 GN=SLIV_18800 PE=4 SV=1	D6EMA4	93	93	K	VTRLDGFSSWRAVDEKLRRAVGVHLLPADHA	92.439	92.439	AVDEK(1)LRR	AVDEK(92.44)LRR	5	3	1.4484					6228600
I2B196 ○	Uncharacterized HTH-type transcriptional regulator SCO4158	Signaling_and_Regulators	HTH_type_regulator	Intracellular	SSPG_03532	SCO4158	36.766	340	I2B196;D6EK53	282;282	I2B196_STRLI Putative LacI-family regulatory protein SCO4158 OS=Streptomyces lividans OX=1916 PE=4 SV=1;D6EK53_STRLI Putative HTH-type transcriptional regulator OS=Streptomyces lividans TK24 OX=457428 GN=SLIV_17585 PE=4 SV=1	I2B196	282	282	K	IDVPGELAVAGFDDIKEADLADPPLTTVASD	46.15	46.15	IDVPGELAVAGFDDIK(1)EADLADPPLTTVASDR	IDVPGELAVAGFDDIK(46.15)EADLADPPLTTVASDR	16	3	0.47487	13602000
D6EK30 ○	Iron uptake regulatory protein	Signaling_and_Regulators	Fur_family_regulator	Intracellular	SSPG_03509	SCO4180	16.229	145	D6EK30	7	D6EK30_STRLI Iron uptake regulatory protein OS=Streptomyces lividans TK24 OX=457428 GN=SLIV_17475 PE=3 SV=1	D6EK30	7	7	K	_________MVSTDWKSDLRQRGYRLTPQRQ	114.4	114.4	VSTDWK(1)SDLR	VSTDWK(114.4)SDLR	6	2	1.2702	3574200
A0A076M5N4 ○	Putative tetR-family transcriptional regulatory protein	Signaling_and_Regulators	TetR_family_regulator	Intracellular	SSPG_03280	SCO4421	23.09	215	A0A076M5N4	129	A0A076M5N4_STRLI TetR family transcriptional regulator OS=Streptomyces lividans TK24 OX=457428 GN=SLIV_16330 PE=4 SV=1	A0A076M5N4	129	129	K	DAILRVVDLGAAEGDKRFAKIRMKILNSVNS	76.143	69.979	VVDLGAAEGDK(1)R	VVDLGAAEGDK(69.98)R	11	2	1.0086	11991000
D6EXT1 ●	TetR family transcriptional regulator	Signaling_and_Regulators	TetR_family_regulator	Intracellular	SSPG_02735	SCO4952	20.824	198	D6EXT1	2	D6EXT1_STRLI TetR family transcriptional regulator OS=Streptomyces lividans TK24 OX=457428 GN=SLIV_13630 PE=4 SV=1	D6EXT1	2	2	K	______________MKDGEAATGQAASRPKR	119.32	68.277	MK(1)DGEAATGQAASRPK	MK(68.28)DGEAATGQAASRPK(-68.28)	2	2	-0.34806					9109000
D6EXP5 ●	Putative IclR-family transcriptional regulatory protein	Signaling_and_Regulators	IclR_family_regulator	Intracellular	SSPG_02699	SCO4989	27.923	254	D6EXP5	172	D6EXP5_STRLI IclR family transcriptional regulator OS=Streptomyces lividans TK24 OX=457428 GN=SLIV_13445 PE=4 SV=1	D6EXP5	172	172	K	PMYTARSTPNADGFLKELAKVREQGWATDLG	65.563	65.563	STPNADGFLK(1)ELAK	STPNADGFLK(65.56)ELAK(-65.56)	10	2	0.37237					1325700
D6EUK3 ○	Two-component system response regulator	Signaling_and_Regulators	Two_component_system	Intracellular	SSPG_02397	SCO5283	26.929	244	D6EUK3	218	D6EUK3_STRLI Two-component system response regulator OS=Streptomyces lividans TK24 OX=457428 GN=SLIV_11945 PE=4 SV=1	D6EUK3	218	218	K	DWADASGTRTVDSHIKALRRKIGAERIRTVH	65.5	65.5	TVDSHIK(1)ALR	TVDSHIK(65.5)ALR	7	3	1.4232	3697000	13666000	0.270525
A0A076M5H5 ●	Histidine kinase	Signaling_and_Regulators	Two_component_system	Intracellular	SSPG_01984	SCO5748	195.75	1829	A0A076M5H5	174	A0A076M5H5_STRLI Histidine kinase OS=Streptomyces lividans TK24 OX=457428 GN=SLIV_09875 PE=4 SV=1	A0A076M5H5	174	174	K	QNDEGTGQPLRGEFLKVGRTVNNLVDQLSTF	173.21	118.37	TQNDEGTGQPLRGEFLK(1)VGR	TQNDEGTGQPLRGEFLK(118.37)VGR	17	3	0.40594					11824000
A0A076M5H5 ○	Histidine kinase	Signaling_and_Regulators	Two_component_system	Intracellular	SSPG_01984	SCO5748	195.75	1829	A0A076M5H5	346	A0A076M5H5_STRLI Histidine kinase OS=Streptomyces lividans TK24 OX=457428 GN=SLIV_09875 PE=4 SV=1	A0A076M5H5	346	346	K	EISHVTTAVANGDLSKKVTVPARGEVAQLAE	44.045	44.045	EISHVTTAVANGDLSK(1)K	EISHVTTAVANGDLSK(44.04)K(-44.04)	16	3	-1.613		6258600
A0A076M5H5 ○	Histidine kinase	Signaling_and_Regulators	Two_component_system	Intracellular	SSPG_01984	SCO5748	195.75	1829	A0A076M1K9;A0A076M5H5	128;623	A0A076M1K9_STRLI Histidine kinase OS=Streptomyces lividans TK24 OX=457428 GN=SLIV_02660 PE=4 SV=1;A0A076M5H5_STRLI Histidine kinase OS=Streptomyces lividans TK24 OX=457428 GN=SLIV_09875 PE=4 SV=1	A0A076M1K9;A0A076M5H5	128;623	623	K	IAQVATAVARGDLSQKIDVDARGEILELKNT;IAQVTTAVARGDLSQKIDVDARGEILELKNT	103.22	73.499	GDLSQK(1)IDVDAR	GDLSQK(73.5)IDVDAR	6	2	1.5388	4634000
D6EP90 ○	Two-component sensor	Signaling_and_Regulators	Two_component_system	Multi-transmembrane	SSPG_01947	SCO5784	37.642	358	D6EP90	15	D6EP90_STRLI Histidine kinase OS=Streptomyces lividans TK24 OX=457428 GN=SLIV_09695 PE=4 SV=1	D6EP90	15	15	K	_MGVVTDIRSRSRSAKLAAGVSCEKAGRSGK	66.498	66.498	SAK(1)LAAGVSCEK	SAK(66.5)LAAGVSCEK(-66.5)	3	2	0.46422		10065000
A0A076LW06 ●	TetR-family transcriptional regulators	Signaling_and_Regulators	TetR_family_regulator	Intracellular	SSPG_01210	SCO6474	34.967	322	A0A076LW06	320	A0A076LW06_STRLI Transcriptional regulator OS=Streptomyces lividans TK24 OX=457428 GN=SLIV_06055 PE=4 SV=1	A0A076LW06	320	320	K	DAPLHEVMRTIEQALKER_____________	118.18	118.18	TIEQALK(1)ER	TIEQALK(118.18)ER	7	2	1.2333				3609700
D6ESP9 ●	Nucleotide-binding protein	Signaling_and_Regulators	Other_regulator	Intracellular	SSPG_00145	SCO7699	51.747	471	D6ESP9	316	D6ESP9_STRLI Nucleotide-binding protein OS=Streptomyces lividans TK24 OX=457428 GN=SLIV_00805 PE=4 SV=1	D6ESP9	316	316	K	LVNNREFGLLHNADFKQRIQPRTGAPTPDDM	67.726	37.013	EFGLLHNADFK(1)QR	EFGLLHNADFK(37.01)QR	11	3	0.037388					2891300
D6EMM7 ●	GntR family transcriptional regulator	Signaling_and_Regulators	Other_transcriptional_regulator	Intracellular	SSPG_05839	SCO1716	28.008	249	D6EMM7	143	D6EMM7_STRLI GntR family transcriptional regulator OS=Streptomyces lividans TK24 OX=457428 GN=SLIV_29165 PE=4 SV=1	D6EMM7	143	143	K	QVPEVALYHRLRCDEKTGEPTNHARNYVRPE	115.37	115.37	CDEK(1)TGEPTNHAR	CDEK(115.37)TGEPTNHAR	4	3	-0.9069				13454000	6168800	2.18098
D6ELI3 ●	Predicted transcriptional regulator	Signaling_and_Regulators	Other_transcriptional_regulator	Intracellular	SSPG_05711	SCO1839	7.6697	73	D6ELI3	18	D6ELI3_STRLI Uncharacterized protein OS=Streptomyces lividans TK24 OX=457428 GN=SLIV_28520 PE=4 SV=1	D6ELI3	18	18	K	ETLKKGSRVTGAARDKLAADLKKKYDAGASI	66.603	66.603	DK(1)LAADLKK	DK(64.09)LAADLK(-64.09)K(-66.6)	2	3	1.1186					3481100
A0A076M975 ●	Protein with a winged helix DNA-binding domain	Signaling_and_Regulators	Other_transcriptional_regulator	Intracellular	SSPG_04532	SCO3007	43.851	391	A0A076M975	147	A0A076M975_STRLI Uncharacterized protein OS=Streptomyces lividans TK24 OX=457428 GN=SLIV_22675 PE=4 SV=1	A0A076M975	147	147	K	LREEGPLTATDLGGAKRTSEWWDWSGTKVAV	109.42	100.45	QLREEGPLTATDLGGAK(1)R	QLREEGPLTATDLGGAK(100.45)R	17	3	0.77204				4007800
D6ENT0 ●	Arginine repressor	Signaling_and_Regulators	Other_transcriptional_regulator		SSPG_05977	SCO1576	19.223	179	D6ENT0	68	D6ENT0_STRLI Arginine repressor OS=Streptomyces lividans TK24 OX=457428 GN=argR PE=3 SV=1	D6ENT0	68	68	K	TQATLSRDLDELNAVKIRNTDGDLIYAVPSE	129.42	103.55	DLDELNAVK(1)IR	DLDELNAVK(103.55)IR	9	2	-0.76917					2830700

## Sheet: Specialized metabolites
D6EG70 ●	Transferase	Secondary_metabolites_and_Signaling_molecules_biosynthesis	Uncharacterized_secondary_metabolite_cluster4	Intracellular	SSPG_07207	SCO0393	30.011	269	D6EG70	216	D6EG70_STRLI Transferase OS=Streptomyces lividans TK24 OX=457428 GN=SLIV_35975 PE=4 SV=1	D6EG70	216	216	K	PENGDLVADGCTQLAKRGRLVAHQHRGFWKP	167.51	116.48	QEVFDHIPENGDLVADGCTQLAK(1)R	QEVFDHIPENGDLVADGCTQLAK(116.48)R	23	3	-0.37776					5654800
A0A076MGF3 ●	Coelichelin Non-ribosomal peptide synthetase	Secondary_metabolites_and_Signaling_molecules_biosynthesis	Coelichelin biosynthesis	Intracellular		SCO0492	390.15	3645	A0A076MGF3	3462	A0A076MGF3_STRLI Peptide synthetase OS=Streptomyces lividans TK24 OX=457428 GN=SLIV_35480 PE=4 SV=1	A0A076MGF3	3462	3462	K	PDGNLMYLGRTDQQVKIRGHRVEPGEVEAAF	143.89	127.56	TDQQVK(1)IR	TDQQVK(127.56)IR	6	2	-0.7443				6556300	37673000	0.174032
A0A076MGF3 ○	Coelichelin Non-ribosomal peptide synthetase	Secondary_metabolites_and_Signaling_molecules_biosynthesis	Coelichelin biosynthesis	Intracellular		SCO0492	390.15	3645	A0A076MGF3	170	A0A076MGF3_STRLI Peptide synthetase OS=Streptomyces lividans TK24 OX=457428 GN=SLIV_35480 PE=4 SV=1	A0A076MGF3	170	170	K	AVVDERRTLTYRQVEKLSAQLAHQLLARGLA	89.541	89.541	QVEK(1)LSAQLAHQLLAR	QVEK(89.54)LSAQLAHQLLAR	4	3	-0.34066		13560000
D6EES1 ●	Iron-siderophore binding lipoprotein	Secondary_metabolites_and_Signaling_molecules_biosynthesis	Coelichelin up-take	Lipid anchored	SSPG_07106	SCO0494	37.375	350	D6EES1	174	D6EES1_STRLI Iron-siderophore binding lipoprotein OS=Streptomyces lividans TK24 OX=457428 GN=SLIV_35470 PE=4 SV=1	D6EES1	174	174	K	AYDKLSKIAPTVGRTKGEKEPFSAPWQDNAL	41.257	41.257	TK(0.592)GEK(0.408)EPFSAPWQDNALHIAK	TK(1.61)GEK(-1.61)EPFSAPWQDNALHIAK(-41.26)	2	4	-0.62606					3111500
D6EES1 ○	Coelichelin Iron-siderophore binding lipoprotein	Secondary_metabolites_and_Signaling_molecules_biosynthesis	Coelichelin up-take	Lipid anchored	SSPG_07106	SCO0494	37.375	350	D6EES1	211	D6EES1_STRLI Iron-siderophore binding lipoprotein OS=Streptomyces lividans TK24 OX=457428 GN=SLIV_35470 PE=4 SV=1	D6EES1	211	211	K	GKAEEGEKMVADIQGKLDAAKQAHPEFADKT	60.434	52.79	MVADIQGK(1)LDAAK	MVADIQGK(52.79)LDAAK(-52.79)	8	2	-0.54584	3952600
D6EES1 ○	Coelichelin Iron-siderophore binding lipoprotein	Secondary_metabolites_and_Signaling_molecules_biosynthesis	Coelichelin up-take	Lipid anchored	SSPG_07106	SCO0494	37.375	350	D6EES1	118	D6EES1_STRLI Iron-siderophore binding lipoprotein OS=Streptomyces lividans TK24 OX=457428 GN=SLIV_35470 PE=4 SV=1	D6EES1	118	118	K	GQSPDINTQWPWVKDKWGDTKPEVVMKNGDT	84.658	84.658	DK(1)WGDTKPEVVMK	DK(50.7)WGDTK(-50.7)PEVVMK(-84.66)	2	2	0.28618	6078400
D6EES1 ○	Coelichelin Iron-siderophore binding lipoprotein	Secondary_metabolites_and_Signaling_molecules_biosynthesis	Coelichelin up-take	Lipid anchored	SSPG_07106	SCO0494	37.375	350	D6EES1	174	D6EES1_STRLI Iron-siderophore binding lipoprotein OS=Streptomyces lividans TK24 OX=457428 GN=SLIV_35470 PE=4 SV=1	D6EES1	174	174	K	AYDKLSKIAPTVGRTKGEKEPFSAPWQDNAL	41.257	41.257	TK(0.592)GEK(0.408)EPFSAPWQDNALHIAK	TK(1.61)GEK(-1.61)EPFSAPWQDNALHIAK(-41.26)	2	4	-0.62606		8622100
D6EES1 ○	Coelichelin Iron-siderophore binding lipoprotein	Secondary_metabolites_and_Signaling_molecules_biosynthesis	Coelichelin up-take	Lipid anchored	SSPG_07106	SCO0494	37.375	350	D6EES1	177	D6EES1_STRLI Iron-siderophore binding lipoprotein OS=Streptomyces lividans TK24 OX=457428 GN=SLIV_35470 PE=4 SV=1	D6EES1	177	177	K	KLSKIAPTVGRTKGEKEPFSAPWQDNALHIA	68.401	47.75	TK(0.247)GEK(0.753)EPFSAPWQDNALHIAK	TK(-4.84)GEK(4.84)EPFSAPWQDNALHIAK(-47.75)	5	3	-1.4414		5231900
D6EXX3 ●	Desferrioxiamine Iron-siderophore binding lipoprotein	Secondary_metabolites_and_Signaling_molecules_biosynthesis	Desferrioxiamines	Lipid anchored	SSPG_04748	SCO2780	36.642	349	D6EXX3	56	D6EXX3_STRLI Fe/B12 periplasmic-binding domain-containing protein OS=Streptomyces lividans TK24 OX=457428 GN=SLIV_23775 PE=4 SV=1	D6EXX3	56	56	K	GDGSGGAAKSGPWSFKDDRGTTVKLDKVPAN	81.338	81.338	SGPWSFK(1)DDR	SGPWSFK(81.34)DDR	7	2	-0.75846					3554500
D6EXW8 ○	Desferrioxiamine Siderophore biosynthetic enzyme	Secondary_metabolites_and_Signaling_molecules_biosynthesis	Desferrioxiamine biosynthesis	Intracellular	SSPG_04743	SCO2785	66.545	594	D6EXW8	544	D6EXW8_STRLI Siderophore biosynthetic enzyme OS=Streptomyces lividans TK24 OX=457428 GN=SLIV_23750 PE=4 SV=1	D6EXW8	544	544	K	EVTREYQESVPELADKFERYDMFAPEFALSC	75.479	56.551	EYQESVPELADK(1)FER	EYQESVPELADK(56.55)FER	12	2	-0.2381	5450000
D6EJY1 ○	4-diphodphocytidyl-2C-methyl-D-erythriol synthase	Secondary_metabolites_and_Signaling_molecules_biosynthesis	Terpenoids biosynthesis	Intracellular	SSPG_03460	SCO4233	27.81	270	D6EJY1	15	D6EJY1_STRLI 2-C-methyl-D-erythritol 4-phosphate cytidylyltransferase OS=Streptomyces lividans TK24 OX=457428 GN=ispD PE=3 SV=1	D6EJY1	15	15	K	_MSDESRPSPAETPAKTSAETSAETSAAGRS	110.01	110.01	SDESRPSPAETPAK(1)TSAETSAETSAAGR	SDESRPSPAETPAK(110.01)TSAETSAETSAAGR	14	3	-0.083097	23331000	11574000	2.01581
D6EWA2 ○	Actinorhodin polyketide dimerase	Secondary_metabolites_and_Signaling_molecules_biosynthesis	Actinorhodin biosynthesis	Intracellular	SSPG_02597	SCO5092	18.393	177	D6EWA2	92	D6EWA2_STRLI Actinorhodin polyketide dimerase OS=Streptomyces lividans TK24 OX=457428 GN=actVB PE=4 SV=1	D6EWA2	92	92	K	DHTDLAMRFARKSADKFAGGEFVRTARGATV	68.786	68.786	SADK(1)FAGGEFVR	SADK(68.79)FAGGEFVR	4	2	-1.2611	5760500
D6EF47 ○	Enzyme of the radical SAM superfamily	Secondary_metabolites_and_Signaling_molecules_biosynthesis	Hopene biosynthesis	Intracellular	SSPG_00937	SCO6766	38.649	340	D6EF47	159	D6EF47_STRLI Elp3 domain-containing protein OS=Streptomyces lividans TK24 OX=457428 GN=SLIV_04685 PE=4 SV=1	D6EF47	159	159	K	KEGVFDEAVEAIKEAKRRGFRVTTNSTFFNT	57.525	50.053	EGVFDEAVEAIK(0.062)EAK(0.938)R	EGVFDEAVEAIK(-11.79)EAK(11.79)R	15	3	0.42213	16870000

## Sheet: Co-factors bioS
D6ET89 ●	Cobalamin adenosyltransferase	Co_factors_and_Prosthetic_groups	Cobalamin biosynthesis	Intracellular	SSPG_02327	SCO5381	20.712	190	D6ET89	14	D6ET89_STRLI Corrinoid adenosyltransferase OS=Streptomyces lividans TK24 OX=457428 GN=SLIV_11590 PE=3 SV=1	D6ET89	14	14	K	__MVNLTRIYTRTGDKGTTALGDMSRVPKTD	138.24	66.267	TGDK(1)GTTALGDMSR	TGDK(66.27)GTTALGDMSR	4	2	-1.3933				2529600	10460000	0.241836
D6ELG5 ●	CobM	Co_factors_and_Prosthetic_groups biosynthesis	Cobalamin biosynthesis	Intracellular	SSPG_05693	SCO1855	29.045	270	D6ELG5	218	D6ELG5_STRLI Putative cobalt-precorrin-4 C(11)-methyltransferase OS=Streptomyces lividans TK24 OX=457428 GN=cbiF PE=4 SV=1	D6ELG5	218	218	K	ELVVRCTIGTLEETVKEHRLWKHTLFLVGPA	142.08	96.464	CTIGTLEETVK(1)EHR	CTIGTLEETVK(96.46)EHR	11	3	0.43706					2586400
D6EHM7 ●	Nicotinate-nucleotide--dimethylbenzimidazole phosphoribosyltransferase	Co_factors_and_Prosthetic_groups biosynthesis	Cobalamin biosynthesis	Intracellular	SSPG_05369	SCO2175	36.966	357	D6EHM7	304	D6EHM7_STRLI Nicotinate-nucleotide--dimethylbenzimidazole phosphoribosyltransferase OS=Streptomyces lividans TK24 OX=457428 GN=cobT PE=3 SV=1	D6EHM7	304	304	K	DWWLAAHDSGEPGQAKALDRMAMEPLLTQGV	75.797	29.058	APDWWLAAHDSGEPGQAK(1)ALDR	APDWWLAAHDSGEPGQAK(29.06)ALDR	18	3	1.0316					4300400
D6EHM7 ○	Nicotinate-nucleotide--dimethylbenzimidazole phosphoribosyltransferase (NN:DBI PRT) (EC 2.4.2.21) (N(1)-alpha-phosphoribosyltransferase)	Co_factors_and_Prosthetic_groups biosynthesis	Cobalamin biosynthesis	Intracellular	SSPG_05369	SCO2175	36.966	357	D6EHM7	304	D6EHM7_STRLI Nicotinate-nucleotide--dimethylbenzimidazole phosphoribosyltransferase OS=Streptomyces lividans TK24 OX=457428 GN=cobT PE=3 SV=1	D6EHM7	304	304	K	DWWLAAHDSGEPGQAKALDRMAMEPLLTQGV	75.797	29.058	APDWWLAAHDSGEPGQAK(1)ALDR	APDWWLAAHDSGEPGQAK(29.06)ALDR	18	3	1.0316	8558200				5484600
D6ECP9 ●	Bifunctional protein FolD	Co_factors_and_Prosthetic_groups biosynthesis	Folate biosynthesis	Intracellular	SSPG_02859	SCO4824	29.79	284	D6ECP9	202	D6ECP9_STRLI Bifunctional protein FolD OS=Streptomyces lividans TK24 OX=457428 GN=folD PE=3 SV=1	D6ECP9	202	202	K	VTQCHTGTRDLAAHLKRADIVIAAAGSPHLV	149.4	112.37	DLAAHLK(1)R	DLAAHLK(112.37)R	7	2	-0.21297				14071000
D6ECP9 ●	Bifunctional protein FolD	Co_factors_and_Prosthetic_groups biosynthesis	Folate biosynthesis	Intracellular	SSPG_02859	SCO4824	29.79	284	D6ECP9	48	D6ECP9_STRLI Bifunctional protein FolD OS=Streptomyces lividans TK24 OX=457428 GN=folD PE=3 SV=1	D6ECP9	48	48	K	PGLGTVLVGDDPGSQKYVAGKHRDCAQVGIA	126.16	114.64	GVTPGLGTVLVGDDPGSQK(1)YVAGK	GVTPGLGTVLVGDDPGSQK(114.64)YVAGK(-114.64)	19	2	0.10168					3679300
D6EGY5 ○	Menaquinone biosynthesis radical SAM enzyme	Co_factors_and_Prosthetic_groups biosynthesis	Menaquinone biosynthesis	Intracellular	SSPG_03173	SCO4494	44.42	387	D6EGY5	341	D6EGY5_STRLI Aminodeoxyfutalosine synthase OS=Streptomyces lividans TK24 OX=457428 GN=mqnE PE=3 SV=1	D6EGY5	341	341	K	EYKITHDADDFGTPNKLTREDLLDLIRDAGF	129.85	129.85	ITHDADDFGTPNK(1)LTREDLLDLIR	ITHDADDFGTPNK(129.85)LTREDLLDLIR	13	4	0.1475		2406000
D6EIQ7 ●	Sulfur transfer protein	Co_factors_and_Prosthetic_groups	Molybdopterin biosynthesis	Intracellular	SSPG_03398	SCO4294	9.5696	91	D6EIQ7	52	D6EIQ7_STRLI Uncharacterized protein OS=Streptomyces lividans TK24 OX=457428 GN=SLIV_16925 PE=4 SV=1	D6EIQ7	52	52	K	KNHTGIAARVLDDQGKLRRFVNVYVNDDDVR	132.08	41.399	VLDDQGK(1)LRR	VLDDQGK(41.4)LRR	7	3	0.81956
D6EW14 ○	moeB	Co_factors_and_Prosthetic_groups biosynthesis	Molybdopteryn biosynthesis	Intracellular	SSPG_02509	SCO5178	42.634	392	D6EW14	344	D6EW14_STRLI Putative adenylyltransferase/sulfurtransferase MoeZ OS=Streptomyces lividans TK24 OX=457428 GN=moeZ PE=4 SV=1	D6EW14	344	344	K	NEFLMGSALENLPQDKKIVLNCKTGVRSAEV	73.848	73.848	NEFLMGSALENLPQDK(1)K	NEFLMGSALENLPQDK(73.85)K(-73.85)	16	2	0.63156	7383200				4855300
D6EEQ9 ●	NH(3)-dependent NAD(+) synthetase	Co_factors_and_Prosthetic_groups biosynthesis	NAD_metabolism	Intracellular	SSPG_07094	SCO0506	29.726	276	D6EEQ9	11	D6EEQ9_STRLI NH(3)-dependent NAD(+) synthetase OS=Streptomyces lividans TK24 OX=457428 GN=nadE PE=3 SV=1	D6EEQ9	11	11	K	_____MSEPASIALQKEIARELEVAETFDAE	64.266	44.614	SEPASIALQK(1)EIAR	SEPASIALQK(44.61)EIAR	10	2	0.80674				2971700	59516000	0.0499311
A0A076M2C6 ○	Phosphopantetheine adenylyltransferase	Co_factors_and_Prosthetic_groups biosynthesis	Pantothenate and CoA biosynthesis		SSPG_02137	SCO5568	18.798	169	A0A076M2C6	88	A0A076M2C6_STRLI Phosphopantetheine adenylyltransferase OS=Streptomyces lividans TK24 OX=457428 GN=coaD PE=3 SV=1	A0A076M2C6	88	88	K	NVRVESFHGLLVDFCKQREIPAIVKGLRAVS	48.823	48.823	VESFHGLLVDFCK(1)QR	VESFHGLLVDFCK(48.82)QR	13	3	-0.024261		3122200
O54234 ●	Thiamine-phosphate synthase (Fragment)	Co_factors_and_Prosthetic_groups biosynthesis	Thiamine biosynthesis	Intracellular	SSPG_05440	SCO2104	18.358	176	O54234;D6EJ00	5;51	O54234_STRLI Thiamine-phosphate synthase (Fragment) OS=Streptomyces lividans OX=1916 GN=thiC PE=3 SV=1;D6EJ00_STRLI Thiamine-phosphate synthase OS=Streptomyces lividans TK24 OX=457428 GN=thiE PE=3 SV=1	O54234	5	5	K	___________QLRDKGMEAAEELEHLAVFA	36.504	36.504	DK(1)GMEAAEELEHLAVFADACAR	DK(36.5)GMEAAEELEHLAVFADACAR	2	3	0.28955

## Sheet: Cell wall bioS
A0A076M928 ●	Glycosyltransferase	Cell_wall biosynthesis	Cell_wall_biosynthesis	Intracellular	SSPG_06131	SCO1423	32.508	302	A0A076M928	301	A0A076M928_STRLI Glycosyl transferase OS=Streptomyces lividans TK24 OX=457428 GN=SLIV_30650 PE=4 SV=1	A0A076M928	301	301	K	RSTDSLDESAKASDAKA______________	106.26	106.26	STDSLDESAKASDAK(1)A	STDSLDESAK(-35.1)ASDAK(35.1)A	15	2	-0.53418					7828900
A0A076MCI3 ●	Bifunctional protein GlmU	Cell_wall biosynthesis	N_acetyl_glucosamine_metabolism	Intracellular	SSPG_04415	SCO3122	47.944	463	A0A076MCI3	146	A0A076MCI3_STRLI Bifunctional protein GlmU OS=Streptomyces lividans TK24 OX=457428 GN=glmU PE=3 SV=1	A0A076MCI3	146	146	K	VRDGASGAVTAIVEHKDASESQRAIREINSG	122.77	45.707	DGASGAVTAIVEHK(1)DASESQR	DGASGAVTAIVEHK(45.71)DASESQR	14	3	0.94697				6386900	2814900	2.26896
D6EE25 ○	Phosphoglucosamine mutase	Cell_wall biosynthesis	N_acetyl_glucosamine_metabolism	Intracellular	SSPG_02949	SCO4736	46.895	452	D6EE25	122	D6EE25_STRLI Phosphoglucosamine mutase OS=Streptomyces lividans TK24 OX=457428 GN=glmM PE=3 SV=1	D6EE25	122	122	K	AMPDNGIKFFARGGHKLADELEDRIESVYAD	47.808	47.808	GGHK(1)LADELEDRIESVYADHR	GGHK(47.81)LADELEDRIESVYADHR	4	4	-0.31392		6002000
A0A076M0I7 ○	D-alanyl-D-alanine carboxypeptidase	Cell_wall biosynthesis	Cell_wall_biosynthesis	N-terminally anchored (with CS)	SSPG_02835	SCO4847	54.059	521	A0A076M0I7	418	A0A076M0I7_STRLI D-alanyl-D-alanine carboxypeptidase OS=Streptomyces lividans TK24 OX=457428 GN=SLIV_14135 PE=4 SV=1	A0A076M0I7	418	418	K	VTVMHPAEDKHNEVYKETARLFDWGFRAAGK	19.722	19.722	VLLVTVMHPAEDK(0.05)HNEVYK(0.95)ETAR	VLLVTVMHPAEDK(-12.77)HNEVYK(12.77)ETAR	19	4	0.23757	13375000

## Sheet: DNA Synthesis
A0A076M899 ○	ATP-dependent zinc metalloprotease FtsH	DNA_synthesis_Chromosome_replication_Cell_division	Cell_division	Multi-transmembrane	SSPG_04150	SCO3404	77.084	711	A0A076M899	87	A0A076M899_STRLI ATP-dependent zinc metalloprotease FtsH OS=Streptomyces lividans TK24 OX=457428 GN=ftsH PE=3 SV=1	A0A076M899	87	87	K	GQVVQAINDNRVESAKLTTGDEQTIKVQLKD	125.54	90.434	VESAK(1)LTTGDEQTIK	VESAK(90.43)LTTGDEQTIK(-90.43)	5	2	-0.60643	6908400
A0A076M899 ●	ATP-dependent zinc metalloprotease FtsH	DNA_synthesis_Chromosome_replication_Cell_division	Cell_division	Multi-transmembrane	SSPG_04150	SCO3404	77.084	711	A0A076M899	599	A0A076M899_STRLI ATP-dependent zinc metalloprotease FtsH OS=Streptomyces lividans TK24 OX=457428 GN=ftsH PE=3 SV=1	A0A076M899	599	599	K	RDYSEEVAALVDEEVKKLIETAHNEAWEILV	249.69	249.69	DYSEEVAALVDEEVK(1)K	DYSEEVAALVDEEVK(249.69)K(-249.69)	15	2	1.2198					14246000
D6EME6 ○	Cell division protein CrgA	DNA_synthesis_Chromosome_replication_Cell_division	Cell_division	Multi-transmembrane	SSPG_03801	SCO3854	9.1878	84	D6EME6	18	D6EME6_STRLI Cell division protein CrgA OS=Streptomyces lividans TK24 OX=457428 GN=crgA PE=3 SV=1	D6EME6	18	18	K	KSRIRKKADYTPPPSKQATSIKLTSRGWVAP	49.632	49.632	ADYTPPPSK(1)QATSIK	ADYTPPPSK(49.63)QATSIK(-49.63)	9	2	0.35563	2479400	9520700	0.260422
D6EMC4 ●	DNA gyrase subunit B	DNA_synthesis_Chromosome_replication_Cell_division	DNA_replication	DNA_replication	Intracellular	SCO3874	76.396	694	D6EMC4	361	D6EMC4_STRLI DNA gyrase subunit B OS=Streptomyces lividans TK24 OX=457428 GN=gyrB PE=3 SV=1	D6EMC4	361	361	K	SLINKYARDKKLLREKDDNLTGDDIREGLTA	118.4	118.4	EK(1)DDNLTGDDIR	EK(118.4)DDNLTGDDIR	2	2	-0.51775				3022800
D6EMC4 ○	DNA gyrase subunit B	DNA_synthesis_Chromosome_replication_Cell_division	DNA_replication	DNA_replication	Intracellular	SCO3874	76.396	694	D6EMC4	260	D6EMC4_STRLI DNA gyrase subunit B OS=Streptomyces lividans TK24 OX=457428 GN=gyrB PE=3 SV=1	D6EMC4	260	260	K	SAKATAGADEAGEDEKHEVKSVSYHYEGGIV	96.544	96.544	ATAGADEAGEDEK(1)HEVK	ATAGADEAGEDEK(96.54)HEVK(-96.54)	13	3	-0.77187	14342000	42320000	0.338894
A0A076M8D0 ○	Helicase	DNA_synthesis_Chromosome_replication_Cell_division	DNA_replication	Intracellular	SSPG_06414	SCO1152	93.656	837	A0A076M8D0	383	A0A076M8D0_STRLI Helicase OS=Streptomyces lividans TK24 OX=457428 GN=SLIV_32040 PE=4 SV=1	A0A076M8D0	383	383	K	GFVVAQAPEHVVENEKALAKAGDDPKKRRKV	31.127	31.127	AGFDTEGFVVAQAPEHVVENEK(1)ALAK	AGFDTEGFVVAQAPEHVVENEK(31.13)ALAK(-31.13)	22	3	0.31721	24033000
D6EPS1 ○	Recombination factor protein RarA	DNA_synthesis_Chromosome_replication_Cell_division	DNA_replication	Intracellular	SSPG_06049	SCO1506	48.078	451	D6EPS1	391	D6EPS1_STRLI Putative AAA domain-containing protein OS=Streptomyces lividans TK24 OX=457428 GN=SLIV_30240 PE=4 SV=1	D6EPS1	391	391	K	PVPAHLRDSHYKGAGKLGHGQGYVYPHDLPE	44.267	44.267	GAGK(1)LGHGQGYVYPHDLPEGIAAQQYAPDGLKDR	GAGK(42.81)LGHGQGYVYPHDLPEGIAAQQYAPDGLK(-42.81)DR	4	5	0.47368		8017600
B8YPX8 ●	Chromosome segregation protein SMC	DNA_synthesis_Chromosome_replication_Cell_division	DNA_replication	Intracellular	SSPG_05376	SCO2168	28.441	259	B8YPX8;A0A076M5E4	258;293	B8YPX8_STRLI Phage shock protein A-like protein OS=Streptomyces lividans TK24 OX=457428 GN=pspA PE=4 SV=1;A0A076M5E4_STRLI Uncharacterized protein OS=Streptomyces lividans TK24 OX=457428 GN=SLIV_26870 PE=4 SV=1	B8YPX8	258	258	K	ASSQSQQPQDTPRFDKQ______________	167.95	167.95	QAIEGGQGQGEASSQSQQPQDTPRFDK(1)Q	QAIEGGQGQGEASSQSQQPQDTPRFDK(167.95)Q	27	3	-0.38835					4577000
B8YPX8 ○	Chromosome segregation protein SMC	DNA_synthesis_Chromosome_replication_Cell_division	DNA_replication	Intracellular	SSPG_05376	SCO2168	28.441	259	B8YPX8;A0A076M5E4	34;69	B8YPX8_STRLI Phage shock protein A-like protein OS=Streptomyces lividans TK24 OX=457428 GN=pspA PE=4 SV=1;A0A076M5E4_STRLI Uncharacterized protein OS=Streptomyces lividans TK24 OX=457428 GN=SLIV_26870 PE=4 SV=1	B8YPX8	34	34	K	ETLDYSYQKQLELLQKVRRGVADVATSRKRL	89.355	89.355	QLELLQK(1)VR	QLELLQK(89.35)VR	7	2	-1.4483	3401600	11508000	0.295586
D6EEH8 ●	DNA primase	DNA_synthesis_Chromosome_replication_Cell_division	DNA_replication	Intracellular	SSPG_05064	SCO2468	69.743	641	D6EEH8	47	D6EEH8_STRLI DNA primase OS=Streptomyces lividans TK24 OX=457428 GN=dnaG PE=3 SV=1	D6EEH8	47	47	K	AGGGNLKGLCPFHDEKSPSFQVSPSKGFFHC	38.756	38.756	GLCPFHDEK(1)SPSFQVSPSK	GLCPFHDEK(38.76)SPSFQVSPSK(-38.76)	9	3	-0.22949					3401300
D6EEH8 ●	DNA primase	DNA_synthesis_Chromosome_replication_Cell_division	DNA_replication	Intracellular	SSPG_05064	SCO2468	69.743	641	D6EEH8	11	D6EEH8_STRLI DNA primase OS=Streptomyces lividans TK24 OX=457428 GN=dnaG PE=3 SV=1	D6EEH8	11	11	K	_____MAGRINDEDVKAVRDAVPIDAVVSEY	79.474	59.153	INDEDVK(1)AVR	INDEDVK(59.15)AVR	7	2	3.353					40036000
D6EEH8 ○	DNA primase (EC 2.7.7.-)	DNA_synthesis_Chromosome_replication_Cell_division	DNA_replication	Intracellular	SSPG_05064	SCO2468	69.743	641	D6EEH8	11	D6EEH8_STRLI DNA primase OS=Streptomyces lividans TK24 OX=457428 GN=dnaG PE=3 SV=1	D6EEH8	11	11	K	_____MAGRINDEDVKAVRDAVPIDAVVSEY	79.474	59.153	INDEDVK(1)AVR	INDEDVK(59.15)AVR	7	2	3.353	74066000	8600900	8.61142
D6EQJ4 ●	DNA topoisomerase 1	DNA_synthesis_Chromosome_replication_Cell_division	DNA_replication	Intracellular	SSPG_04113	SCO3543	103.61	952	D6EQJ4	56	D6EQJ4_STRLI DNA topoisomerase 1 OS=Streptomyces lividans TK24 OX=457428 GN=topA PE=3 SV=1	D6EQJ4	56	56	K	GHIRDLPSGAAEVPEKYTGEVRRLGVDVEHD	111.83	52.612	DLPSGAAEVPEK(1)YTGEVRR	DLPSGAAEVPEK(52.61)YTGEVRR	12	3	0.26906				6263500
D6EQJ4 ○	DNA topoisomerase 1	DNA_synthesis_Chromosome_replication_Cell_division	DNA_replication	Intracellular	SSPG_04113	SCO3543	103.61	952	D6EQJ4	839	D6EQJ4_STRLI DNA topoisomerase 1 OS=Streptomyces lividans TK24 OX=457428 GN=topA PE=3 SV=1	D6EQJ4	839	839	K	AKPPLKELGTDPVSEKPVVVKDGRFGPYVTD	88.338	88.338	ELGTDPVSEK(1)PVVVK	ELGTDPVSEK(88.34)PVVVK(-88.34)	10	2	-0.094953	5082900
D6EQJ4 ○	DNA topoisomerase 1	DNA_synthesis_Chromosome_replication_Cell_division	DNA_replication	Intracellular	SSPG_04113	SCO3543	103.61	952	D6EQJ4	152	D6EQJ4_STRLI DNA topoisomerase 1 OS=Streptomyces lividans TK24 OX=457428 GN=topA PE=3 SV=1	D6EQJ4	152	152	K	DAIRAAVANPRELNQKLVDAQETRRILDRLY	37.013	37.013	ELNQK(1)LVDAQETR	ELNQK(37.01)LVDAQETR	5	3	0.35298		3416900
D6EP36 ○	DNA topoisomerase subunit A	DNA_synthesis_Chromosome_replication_Cell_division	DNA_replication	Intracellular	SSPG_01893	SCO3873	88.626	818	D6EP36	7	D6EP36_STRLI DNA topoisomerase (ATP-hydrolyzing) OS=Streptomyces lividans TK24 OX=457428 GN=SLIV_09425 PE=3 SV=1	D6EP36	7	7	K	_________MARRSTKTPPPDDSYEERILDI	90.653	78.342	STK(1)TPPPDDSYEER	STK(78.34)TPPPDDSYEER	3	2	-2.323	5242100
D6EMC0 ○	DNA polymerase III subunit beta	DNA_synthesis_Chromosome_replication_Cell_division	DNA_replication	Intracellular	SSPG_03775	SCO3878	39.956	376	D6EMC0	271	D6EMC0_STRLI Beta sliding clamp OS=Streptomyces lividans TK24 OX=457428 GN=dnaN PE=3 SV=1	D6EMC0	271	271	K	NSVAVIETAPFVEAVKRVALVAERNTPVRLS	143.91	143.91	TLFPTEFNSVAVIETAPFVEAVK(1)R	TLFPTEFNSVAVIETAPFVEAVK(143.91)R	23	3	1.0268		27227000
A0A076MA78 ○	ATP-dependent helicase	DNA_synthesis_Chromosome_replication_Cell_division	DNA_replication	Intracellular	SSPG_03600	SCO4092	150.59	1327	A0A076MA78	314	A0A076MA78_STRLI ATP-dependent helicase OS=Streptomyces lividans TK24 OX=457428 GN=SLIV_17960 PE=4 SV=1	A0A076MA78	314	314	K	LSGEREIRDTADALEKKKYRFTEVLPLYARL	82.202	82.202	EIRDTADALEK(1)K	EIRDTADALEK(82.2)K(-82.2)	11	3	1.1921		6523900
A0A076LZQ6 ○	Helicase	DNA_synthesis_Chromosome_replication_Cell_division	DNA_replication	Intracellular	SSPG_02523	SCO5166	99.98	949	A0A076LZQ6	810	A0A076LZQ6_STRLI Helicase OS=Streptomyces lividans TK24 OX=457428 GN=SLIV_12550 PE=4 SV=1	A0A076LZQ6	810	810	K	AKAEAAVDTAEAAEAKPKARRTRKAAEPAVQ	81.565	81.565	AEAAVDTAEAAEAK(1)PK	AEAAVDTAEAAEAK(81.57)PK(-81.57)	14	2	2.5291	4102000
P48294 ●	RecA protein	DNA_synthesis_Chromosome_replication_Cell_division	DNA_replication	Intracellular	SSPG_01963	SCO5769	39.551	374	P48294;D6EQ22	321;321	RECA_STRLI Protein RecA OS=Streptomyces lividans OX=1916 GN=recA PE=3 SV=1;D6EQ22_STRLI Protein RecA OS=Streptomyces lividans TK24 OX=457428 GN=recA PE=3 SV=1	P48294	321	321	K	RNFLKDNPDLANEIEKKIKQKLGVGVHPEES	83.397	17.078	NFLK(1)DNPDLANEIEK(1)K	NFLK(17.08)DNPDLANEIEK(17.08)K(-17.08)	15	4	-1.5075				3272600	22064000	0.148323
D6EPR0 ●	Holliday junction ATP-dependent DNA helicase RuvB	DNA_synthesis_Chromosome_replication_Cell_division	Homologous_recombination	Intracellular	SSPG_06038	SCO1518	37.973	357	D6EPR0	45	D6EPR0_STRLI Holliday junction ATP-dependent DNA helicase RuvB OS=Streptomyces lividans TK24 OX=457428 GN=ruvB PE=3 SV=1	D6EPR0	45	45	K	AALRPKDLGEFIGQEKVREQLDLVLRAARAR	97.456	74.841	DLGEFIGQEK(1)VR	DLGEFIGQEK(74.84)VR	10	2	-3.0497				1905000
D6ERK5 ●	ATP-dependent DNA helicase RecG	DNA_synthesis_Chromosome_replication_Cell_division	Homologous_recombination	Intracellular	SSPG_02139	SCO5566	80.065	742	D6ERK5	523	D6ERK5_STRLI ATP-dependent DNA helicase RecG OS=Streptomyces lividans TK24 OX=457428 GN=recG PE=3 SV=1	D6ERK5	523	523	K	YVVCPRIGDEDDDPGKGAKQSKQPPEGDADK	180.19	117.25	IGDEDDDPGK(1)GAK	IGDEDDDPGK(117.25)GAK(-117.25)	10	2	0.70344				6814900
D6EQ58 ○	Polyribonucleotide nucleotidyltransferase	DNA_synthesis_Chromosome_replication_Cell_division	Nucleoside_biosynthesis	Intracellular	SSPG_01999	SCO5737	79.359	739	D6EQ58	211	D6EQ58_STRLI Polyribonucleotide nucleotidyltransferase OS=Streptomyces lividans TK24 OX=457428 GN=pnp PE=3 SV=1	D6EQ58	211	211	K	VAIMMVEAEATDKTIKLVEGGAEAPTEEVVA	165.34	131.13	TIK(1)LVEGGAEAPTEEVVAAGLDAAKPFIK	TIK(124.74)LVEGGAEAPTEEVVAAGLDAAK(-124.74)PFIK(-131.13)	3	3	0.13469	108020000	400330000	0.269827
D6EPU7 ●	Bacterial integration host factors	DNA_synthesis_Chromosome_replication_Cell_division	Nucleotide_biosynthesis	Intracellular	SSPG_06075	SCO1480	11.555	107	D6EPU7	44	D6EPU7_STRLI Uncharacterized protein OS=Streptomyces lividans TK24 OX=457428 GN=SLIV_30370 PE=4 SV=1	D6EPU7	44	44	K	KNRLKHSGASLHEVIKQGQENDVIGKMKVSA	268.09	120.4	HSGASLHEVIK(1)QGQENDVIGK	HSGASLHEVIK(120.4)QGQENDVIGK(-120.4)	11	4	-0.33904					4509200
D6EMG6 ●	CTP synthase	DNA_synthesis_Chromosome_replication_Cell_division	Nucleotide_biosynthesis	Intracellular	SSPG_05778	SCO1776	60.074	549	D6EMG6	227	D6EMG6_STRLI CTP synthase OS=Streptomyces lividans TK24 OX=457428 GN=pyrG PE=3 SV=1	D6EMG6	227	227	K	DAIVLRCDREVPTAIKRKISLMCDVDEAAVV	57.225	57.225	CDREVPTAIK(1)R	CDREVPTAIK(57.23)R	10	3	0.27386				3492700
D6EMG6 ○	CTP synthase	DNA_synthesis_Chromosome_replication_Cell_division	Nucleotide_biosynthesis	Intracellular	SSPG_05778	SCO1776	60.074	549	D6EMG6	227	D6EMG6_STRLI CTP synthase OS=Streptomyces lividans TK24 OX=457428 GN=pyrG PE=3 SV=1	D6EMG6	227	227	K	DAIVLRCDREVPTAIKRKISLMCDVDEAAVV	57.225	57.225	CDREVPTAIK(1)R	CDREVPTAIK(57.23)R	10	3	0.27386		5122400
D6EUV3 ●	Phosphoribosylaminoimidazole carboxylase catalytic subunit PurE	DNA_synthesis_Chromosome_replication_Cell_division	Nucleotide_biosynthesis	Intracellular	SSPG_04475	SCO3059	18.685	180	D6EUV3	163	D6EUV3_STRLI N5-carboxyaminoimidazole ribonucleotide mutase OS=Streptomyces lividans TK24 OX=457428 GN=purE PE=3 SV=1	D6EUV3	163	163	K	REFQQDLNDQATEKGKRLRTKVEGSAAGFGF	60.918	60.918	EFQQDLNDQATEK(0.459)GK(0.541)R	EFQQDLNDQATEK(-0.71)GK(0.71)R	15	3	-1.9721					30055000
D6EQJ5 ●	Thymidylate kinase	DNA_synthesis_Chromosome_replication_Cell_division	Nucleotide_biosynthesis	Multi-transmembrane	SSPG_04114	SCO3542	117.68	1107	D6EQJ5	553	D6EQJ5_STRLI Thymidylate kinase OS=Streptomyces lividans TK24 OX=457428 GN=tmk PE=3 SV=1	D6EQJ5	553	553	K	HEVVLTREPGATPVGKRLRSILLDVSSAGLS	97.431	88.37	EPGATPVGK(1)R	EPGATPVGK(88.37)R	9	2	-0.0211					12717000
D6EQJ5 ○	Thymidylate kinase	DNA_synthesis_Chromosome_replication_Cell_division	Nucleotide_biosynthesis	Multi-transmembrane	SSPG_04114	SCO3542	117.68	1107	D6EQJ5	717	D6EQJ5_STRLI Thymidylate kinase OS=Streptomyces lividans TK24 OX=457428 GN=tmk PE=3 SV=1	D6EQJ5	717	717	K	RHRLDQVLPLSEAEIKAREEARRKAEEEARR	86.222	32.926	HRLDQVLPLSEAEIK(1)AR	HRLDQVLPLSEAEIK(32.93)AR	15	4	-0.25453	4577600	16852000	0.271635
D6ECQ8 ●	Bifunctional purine biosynthesis protein PurH	DNA_synthesis_Chromosome_replication_Cell_division	Nucleotide_biosynthesis	Intracellular	SSPG_02868	SCO4814	55.124	523	D6ECQ8	283	D6ECQ8_STRLI Bifunctional purine biosynthesis protein PurH OS=Streptomyces lividans TK24 OX=457428 GN=purH PE=3 SV=1	D6ECQ8	283	283	K	RRAAYDHAEPCVAIIKHANPCGIAIGADVAE	75.261	13.541	AAYDHAEPCVAIIK(1)HANPCGIAIGADVAEAHRK	AAYDHAEPCVAIIK(13.54)HANPCGIAIGADVAEAHRK(-13.54)	14	5	1.213					2638600
D6ECQ8 ○	Bifunctional purine biosynthesis protein PurH	DNA_synthesis_Chromosome_replication_Cell_division	Nucleotide_biosynthesis	Intracellular	SSPG_02868	SCO4814	55.124	523	D6ECQ8	283	D6ECQ8_STRLI Bifunctional purine biosynthesis protein PurH OS=Streptomyces lividans TK24 OX=457428 GN=purH PE=3 SV=1	D6ECQ8	283	283	K	RRAAYDHAEPCVAIIKHANPCGIAIGADVAE	75.261	13.541	AAYDHAEPCVAIIK(1)HANPCGIAIGADVAEAHRK	AAYDHAEPCVAIIK(13.54)HANPCGIAIGADVAEAHRK(-13.54)	14	5	1.213		11891000
D6ECQ8 ○	Bifunctional purine biosynthesis protein PurH	DNA_synthesis_Chromosome_replication_Cell_division	Nucleotide_biosynthesis	Intracellular	SSPG_02868	SCO4814	55.124	523	D6ECQ8	451	D6ECQ8_STRLI Bifunctional purine biosynthesis protein PurH OS=Streptomyces lividans TK24 OX=457428 GN=purH PE=3 SV=1	D6ECQ8	451	451	K	SVGVGMGQVNRVDSAKLAVERAGAERAQGAY	107.21	107.21	VDSAK(1)LAVER	VDSAK(107.21)LAVER	5	2	2.4608		7074000
D6ECI3 ○	Thymidine phosphorylase	DNA_synthesis_Chromosome_replication_Cell_division	Nucleotide_biosynthesis	Intracellular	SSPG_02793	SCO4890	44.27	427	D6ECI3	288	D6ECI3_STRLI Thymidine phosphorylase OS=Streptomyces lividans TK24 OX=457428 GN=deoA PE=3 SV=1	D6ECI3	288	288	K	LTLALAREMLDAAGLKDADPAKALADGSAMD	75.479	75.479	EMLDAAGLK(1)DADPAK	EMLDAAGLK(75.48)DADPAK(-75.48)	9	2	-4.0675	4237500
D6ERF9 ●	Uridylate kinase	DNA_synthesis_Chromosome_replication_Cell_division	Nucleotide_biosynthesis	Intracellular	SSPG_02093	SCO5626	26.833	253	D6ERF9	241	D6ERF9_STRLI Uridylate kinase OS=Streptomyces lividans TK24 OX=457428 GN=pyrH PE=3 SV=1	D6ERF9	241	241	K	ELLKEGNIARAVKGEKIGTLVGDQGSRD___	105.17	105.17	GEK(1)IGTLVGDQGSRD	GEK(105.17)IGTLVGDQGSRD	3	2	0.91308				4562300
D6ERF9 ●	Uridylate kinase	DNA_synthesis_Chromosome_replication_Cell_division	Nucleotide_biosynthesis	Intracellular	SSPG_02093	SCO5626	26.833	253	D6ERF9	190	D6ERF9_STRLI Uridylate kinase OS=Streptomyces lividans TK24 OX=457428 GN=pyrH PE=3 SV=1	D6ERF9	190	190	K	DGVYDSDPKTNPDAVKFDALGYGEVITRDLK	224.55	131.54	TNPDAVK(1)FDALGYGEVITR	TNPDAVK(131.54)FDALGYGEVITR	7	3	-0.46872					11061000
[truncated: 31 more rows]

[truncated: 4 more sheets: Energetic metabolism, Phosphate metabolism, Nitrogen metabolism, Carbon metabolism]
